# Supplementary material for: Convergent evolution increases boron transport through SNPs and tandem duplications at BOR1 and BOR2 in Arabidopsis thaliana
Source: Proc Natl Acad Sci U S A. 2026 Mar 23;123(13):e2525676123. doi: 10.1073/pnas.2525676123 (PMC13037888; doi:10.1073/pnas.2525676123)
Supplement: Supplementary file 2 — Dataset S01 (TXT) [file pnas.2525676123.sd01.txt]

Dataset S1: Leaf B contents (µg g-1 of dry weight) in the Cape Verdean accessions grown in standard potting mix.
Accession_ID	tray	position	block	B11	Ti47	Cr52
S1-1	1	45	1	67.775	2.051	0.06
S1-1	15	13	2	50.738	1.454	0.033
S1-1	19	18	2	53.338	0.641	0.034
S1-1	33	15	3	65.971	5.64	0.069
S1-100	4	45	1	51.234	6.32	0.015
S1-100	11	19	1	51.277	0.565	0.017
S1-100	27	18	3	54.443	1.137	0.029
S1-100	28	9	3	51.633	4.632	0.016
S1-3	1	12	1	68.263	7.552	0.037
S1-3	24	21	2	67.282	2.874	0.003
S1-3	36	23	3	90.87	2.559	0.081
S1-5	6	33	1	83.471	7.451	0.027
S1-5	16	37	2	69.944	1.322	0.06
S1-5	27	12	3	63.995	2.446	0.022
S1-5	34	43	3	71.19	3.423	0.03
S10-100	3	39	1	55.774	7.117	0.496
S10-100	12	16	1	58.189	1.469	0.031
S10-100	27	28	3	52.572	1.451	0.019
S10-101	8	5	1	56.172	2.662	0.03
S10-101	16	31	2	50.999	0.718	0.033
S10-101	23	7	2	62.647	0.308	0.052
S10-101	30	18	3	54.659	1.042	0.026
S10-102	12	4	1	48.603	1.726	0.176
S10-102	22	32	2	69.892	1.471	0.026
S10-102	36	49	3	63.632	0.404	0.025
S10-105	7	26	1	61.271	2.066	0.047
S10-105	17	7	2	55.108	1.523	0.03
S10-105	21	21	2	52.526	1.478	0.317
S10-105	34	21	3	60.895	5.476	0.031
S10-12	2	54	1	51.303	2.757	0.044
S10-12	14	47	2	58.576	0.719	0.031
S10-12	26	25	3	46.547	0.441	0.162
S10-12	30	19	3	49.409	0.998	0.027
S10-16	3	36	1	47.502	5.035	0.017
S10-16	18	37	2	50.204	2.706	0.06
S10-16	19	50	2	50.221	0.428	0.081
S10-16	32	30	3	56.811	1.22	0.015
S10-204	3	24	1	51.604	3.508	0.001
S10-204	13	29	2	49.472	2.815	0.042
S10-204	20	48	2	48.196	2.944	0.055
S10-204	31	20	3	53.345	2.329	0.02
S10-208	3	20	1	94.797	1.44	0.213
S10-208	24	37	2	104.639	3.064	0.022
S10-208	31	25	3	89.06	3.423	0.065
S10-29	5	53	1	59.167	1.713	0.02
S10-29	10	37	1	54.495	1.541	0.068
S10-29	22	14	2	56.673	1.207	0.019
S10-29	32	21	3	50.454	1.843	0.047
S10-5	6	5	1	59.826	10.323	0.046
S10-5	18	35	2	47.85	2.471	0.1
S10-5	20	5	2	47.361	0.332	0.187
S10-5	28	5	3	45.425	1.388	0.011
S10-open-2	3	19	1	57.461	8.951	0.012
S10-open-2	27	27	3	53.731	1.129	0.052
S10-open-2	30	50	3	52.194	1.388	0.026
S10-open-3	2	2	1	53.724	8.301	0.03
S10-open-3	21	53	2	66.524	7.429	0.114
S10-open-3	31	8	3	50.446	0.662	0.025
S10-open-4	5	29	1	54.705	3.882	0.209
S10-open-4	15	26	2	59.889	6.096	0.041
S10-open-4	19	19	2	55.908	0.624	0.044
S10-open-4	36	32	3	59.214	0.899	0.058
S11-100	7	39	1	56.688	1.916	0.045
S11-100	11	23	1	61.301	2.075	0.06
S11-100	19	22	2	65.941	0.476	1.136
S11-100	33	4	3	52.333	0.339	0.022
S11-101	14	27	2	52.817	0.685	0.057
S11-101	23	54	2	66.751	0.927	0.016
S11-101	35	43	3	57.654	0.954	0.039
S11-102	6	45	1	47.535	2.267	0.037
S11-102	15	27	2	42.64	2.914	0.08
S11-102	27	6	3	57.048	1.084	0.009
S11-102	29	45	3	47.533	1.649	0.016
S11-103	4	50	1	46.943	1.351	0.04
S11-103	10	2	1	53.012	2.162	0.083
S11-103	26	49	3	59.041	1.145	0.038
S11-103	33	6	3	51.606	0.537	0.022
S11-105	9	40	1	49.98	1.177	0.056
S11-105	14	24	2	56.964	0.73	0.119
S11-105	23	52	2	66.912	2.747	0.03
S11-105	32	32	3	49.399	0.931	0.022
S11-14	6	10	1	58.233	2.33	0.027
S11-14	18	41	2	55.418	1.833	0.141
S11-14	23	43	2	51.971	1.257	0.087
S11-14	36	43	3	53.847	0.646	0.111
S11-19	3	45	1	48.733	0.666	0.01
S11-19	17	43	2	56.882	0.772	0.112
S11-19	23	10	2	59.325	0.4	0.065
S11-19	29	16	3	56.908	1.956	0.01
S11-20	2	36	1	48.288	9.187	0.043
S11-20	18	3	2	69.037	0.863	0.211
S11-20	23	40	2	57.684	0.798	0.017
S11-20	32	3	3	51.158	1.391	0.021
S11-28	5	41	1	48.04	7.521	0.013
S11-28	14	16	2	55.73	2.111	0.029
S11-28	24	18	2	60.6	10.699	0.018
S11-28	32	41	3	54.81	0.806	0.027
S11-33	17	49	2	49.265	0.857	0.055
S11-33	20	52	2	57.505	3.842	0.058
S11-33	29	47	3	45.196	0.837	0.035
S11-35	8	14	1	59.279	2.056	0.068
S11-35	13	4	2	55.806	1.404	0.053
S11-35	25	2	3	52.233	0.995	0.012
S11-35	32	34	3	48.189	1.557	0.022
S11-36	5	45	1	54.352	2.585	0.042
S11-36	14	32	2	61.65	0.632	0.062
S11-36	20	45	2	58.975	9.314	0.05
S11-36	34	35	3	57.364	1.661	0.033
S11-4	5	2	1	48.374	7.739	0.072
S11-4	17	37	2	55.809	1.212	0.016
S11-4	27	24	3	60.26	1.687	0.018
S11-4	28	51	3	44.721	1.067	0.028
S11-41	5	47	1	49.236	1.757	0.056
S11-41	22	19	2	49.312	1.33	0.011
S11-41	36	26	3	59.954	0.838	0.033
S11-45	5	50	1	44.668	0.804	0.03
S11-45	15	48	2	57.239	1.714	0.038
S11-45	23	5	2	62.422	1.2	0.034
S11-45	31	27	3	44.485	1.01	0.014
S11-47	4	16	1	56.335	5.18	0.028
S11-47	12	15	1	51.291	0.621	0.005
S11-47	26	48	3	64.133	1.363	0.01
S11-47	28	35	3	50.716	0.752	0.007
S11-54	5	51	1	47.088	4.745	0.035
S11-54	13	26	2	52.621	2.574	0.058
S11-54	26	26	3	55.911	0.898	0.001
S11-54	34	28	3	58.459	4.073	0.054
S11-57	3	42	1	46.273	5.519	0.014
S11-57	21	43	2	52.893	1.395	0.063
S11-57	31	32	3	47.057	0.943	0.024
S11-58	2	49	1	57.292	1.99	0.127
S11-58	10	3	1	54.665	1.314	0.053
S11-58	27	39	3	56.797	0.793	0.014
S11-58	29	28	3	63.136	1.36	0.027
S11-60	8	19	1	58.699	0.944	0.037
S11-60	10	12	1	54.242	3.305	0.037
S11-60	27	22	3	60.217	1.583	0.014
S11-60	29	3	3	63.635	2.235	0.027
S11-61	8	28	1	59.452	0.862	0.026
S11-61	13	21	2	58.045	2.173	0.042
S11-61	25	19	3	64.068	1.47	0.022
S11-61	30	15	3	56.121	2.324	0.019
S11-62	3	18	1	49.398	1.278	0.02
S11-62	15	12	2	70.508	3.524	0.142
S11-62	24	27	2	64.299	1.036	0.041
S11-62	35	22	3	72.308	1.371	0.046
S11-63	3	33	1	56.449	3.906	0.022
S11-63	15	14	2	60.824	2.325	0.021
S11-63	20	28	2	59.283	0.519	0.06
S11-63	35	25	3	50.263	0.86	0.044
S11-9	6	21	1	62.494	6.608	0.013
S11-9	17	28	2	63.048	1.774	0.034
S11-9	27	31	3	58.513	1.247	0.046
S11-9	30	6	3	58.481	0.877	0.162
S11-R2-T2-15-220	8	54	1	52.737	1.686	0.019
S11-R2-T2-15-220	12	1	1	60.577	6.553	0.046
S11-R2-T2-15-220	23	4	2	61.022	0.768	0.061
S11-R2-T2-15-220	35	30	3	67.68	1.273	0.024
S11-R2-T2-15-233	5	23	1	53.635	1.71	0.013
S11-R2-T2-15-233	11	51	1	58.752	3.981	0.042
S11-R2-T2-15-233	23	27	2	59.482	0.755	0.019
S11-R2-T2-15-233	35	15	3	52.559	0.568	0.038
S15-1	3	7	1	62.24	3.419	0.065
S15-1	18	52	2	64.231	0.711	0.028
S15-1	19	29	2	64.581	0.901	0.063
S15-1	35	16	3	71.442	2.224	0.024
S15-13	8	4	1	56.119	2.023	0.055
S15-13	12	34	1	63.159	1.296	0.011
S15-13	23	42	2	68.291	2.235	0.08
S15-13	28	30	3	59.908	0.835	0.008
S15-14	7	51	1	60.588	2.857	0.039
S15-14	12	8	1	61.438	1.537	0.353
S15-14	22	43	2	66.037	2.025	0.062
S15-14	35	27	3	62.971	1.142	0.035
S15-15	4	52	1	51.317	0.977	0.019
S15-15	10	50	1	57.023	3.61	0.078
S15-15	25	7	3	61.717	1.688	0.069
S15-15	33	47	3	58.9	1.479	0.034
S15-2	8	39	1	62.355	3.72	0.026
S15-2	10	42	1	62.43	5.344	0.044
S15-2	23	28	2	66.547	0.657	0.019
S15-2	36	53	3	66.433	3.428	0.039
S15-5	9	37	1	58.546	17.625	0.066
S15-5	18	1	2	55.83	2.081	0.062
S15-5	24	33	2	61.919	9.901	0.98
S15-5	33	5	3	48.827	0.533	0.023
S15-6	1	16	1	55.088	8.697	0.047
S15-6	10	35	1	57.598	9.146	0.061
S15-6	23	51	2	60.727	1.594	0.013
S15-6	32	5	3	54.83	0.763	0.021
S15-7	15	16	2	58.298	1.252	0.117
S15-7	26	6	3	55.061	1.435	0.042
S15-7	36	51	3	64.083	1.373	0.039
S15-8	3	32	1	55.587	5.682	0.013
S15-8	13	47	2	60.507	1.63	0.18
S15-8	20	18	2	59.567	0.588	0.033
S15-8	36	9	3	59.742	1.021	0.032
S15-T1-15-10	16	45	2	63.061	0.692	0.046
S15-T1-15-10	26	40	3	57.468	0.846	0.021
S15-T1-15-10	30	35	3	67.969	1.259	0.031
S15-T1-15-11	8	12	1	64.85	0.878	0.027
S15-T1-15-11	15	8	2	64.924	5.709	0.037
S15-T1-15-11	23	34	2	60.297	0.776	0.026
S15-T1-15-11	28	19	3	64.635	0.884	0
S15-T1-15-12	6	23	1	67.066	8.999	0.023
S15-T1-15-12	13	23	2	65.54	1.426	0.038
S15-T1-15-12	24	13	2	69.923	5.601	0.016
S15-T1-15-12	35	36	3	79.223	1.412	0.053
S15-T1-15-14	5	33	1	69.206	2.327	0.036
S15-T1-15-14	12	43	1	62.14	1.237	0.03
S15-T1-15-14	27	47	3	60.171	1.43	0.074
S15-T1-15-14	30	4	3	64.062	2.23	0.128
S15-T1-15-16	8	3	1	55.864	1.289	0.037
S15-T1-15-16	18	5	2	65.425	1.079	0.153
S15-T1-15-16	23	16	2	60.48	0.535	0.015
S15-T1-15-16	35	40	3	66.354	0.883	0.035
S15-T1-15-19	4	30	1	60.525	10.536	0.001
S15-T1-15-19	10	28	1	65.289	4.054	0.063
S15-T1-15-19	24	51	2	71.439	3.349	0.036
S15-T1-15-19	28	21	3	64.727	1.192	0.012
S15-T1-15-21	8	45	1	55.014	1.542	0.031
S15-T1-15-21	16	12	2	60.588	0.972	0.033
S15-T1-15-21	27	42	3	56.957	1.042	0.034
S15-T1-15-21	36	19	3	64.069	2.516	0.038
S15-T1-15-25	9	10	1	59.993	21.23	0.059
S15-T1-15-25	13	50	2	64.207	1.784	0.031
S15-T1-15-25	20	1	2	70.793	0.499	0.111
S15-T1-15-25	28	14	3	65.42	1.524	0.008
S15-T1-15-3	1	10	1	64.522	3.925	0.074
S15-T1-15-3	13	6	2	73.405	3.986	0.053
S15-T1-15-3	26	31	3	60.518	0.577	0.005
S15-T1-15-3	31	41	3	66.416	0.935	0.03
S15-T1-15-31	3	34	1	62.154	2.715	0.013
S15-T1-15-31	18	21	2	62.539	1.194	0.039
S15-T1-15-31	23	13	2	64.109	0.841	0.271
S15-T1-15-31	28	23	3	60.255	1.095	0.01
S15-T1-15-4	4	2	1	57.508	0.576	0.007
S15-T1-15-4	11	1	1	54.402	1.724	0.096
S15-T1-15-4	26	21	3	55.106	1.029	0.042
S15-T1-15-4	35	20	3	61.4	1.489	0.018
S15-T1-15-5	2	30	1	61.5	6.531	0.117
S15-T1-15-5	13	19	2	61.936	1.71	0.044
S15-T1-15-5	20	31	2	58.74	0.756	0.046
S15-T1-15-5	32	13	3	58.323	1.109	0.029
S15-T1-15-6	9	45	1	56.754	4.395	0.065
S15-T1-15-6	10	20	1	58.968	3.069	0.036
S15-T1-15-6	27	7	3	56.502	0.854	0.022
S15-T1-15-6	31	53	3	62.741	1.262	0.03
S15-T2-15-1	3	6	1	67.64	5.337	0.028
S15-T2-15-1	10	22	1	69.745	3.019	0.037
S15-T2-15-1	20	25	2	62.88	0.838	0.05
S15-T2-15-1	36	20	3	70.054	0.677	0.032
S15-T2-15-13	2	10	1	57.634	7.325	0.067
S15-T2-15-13	18	18	2	64.511	1.709	0.034
S15-T2-15-13	27	5	3	60.57	0.794	0.011
S15-T2-15-13	34	1	3	64.439	0.963	0.028
S15-T2-15-16	5	34	1	65.571	2.288	0.024
S15-T2-15-16	14	14	2	68.581	1.687	0.029
S15-T2-15-16	22	45	2	67.621	2.156	0.077
S15-T2-15-16	34	49	3	59.926	6.115	0.04
S15-T2-15-21	7	7	1	70.781	3.721	0.036
S15-T2-15-21	10	39	1	65.02	3.705	0.049
S15-T2-15-21	20	27	2	63.723	0.617	0.13
S15-T2-15-21	35	1	3	51.242	6.529	0.044
S15-T2-15-31	11	34	1	75.417	3.247	0.062
S15-T2-15-31	27	20	3	62.008	1.146	0.039
S15-T2-15-31	32	14	3	68.008	1.611	0.008
S15-T2-15-38	4	36	1	56.554	3.534	0.048
S15-T2-15-38	14	42	2	60.371	1.475	0.026
S15-T2-15-38	27	30	3	65.935	1.79	0.007
S15-T2-15-38	35	13	3	61.621	0.914	0.036
S15-T2-15-41	9	18	1	54.158	10.693	0.087
S15-T2-15-41	14	6	2	50.445	1.292	0.054
S15-T2-15-41	27	13	3	42.287	0.919	0.035
S15-T2-15-41	36	16	3	68.055	1.118	0.099
S15-T2-15-9	1	4	1	56.977	3.719	0.049
S15-T2-15-9	12	10	1	66.101	1.001	0.04
S15-T2-15-9	19	33	2	68.169	1.565	0.047
S15-T2-15-9	33	34	3	58.133	1.464	0.036
S15-T3-15-10	7	41	1	62.56	4.533	0.027
S15-T3-15-10	17	24	2	61.799	2.763	0.061
S15-T3-15-10	21	51	2	58.768	1.779	0.087
S15-T3-15-10	33	33	3	53.187	1.61	0.028
S15-T3-15-18	3	26	1	54.589	3.848	0.021
S15-T3-15-18	17	23	2	59.088	1.231	0.047
S15-T3-15-18	20	6	2	57.622	0.571	0.06
S15-T3-15-2	6	25	1	56.05	0.892	0.024
S15-T3-15-2	15	2	2	56.078	2.148	0.042
S15-T3-15-2	23	14	2	63.037	0.437	0.185
S15-T3-15-2	32	39	3	53.258	4.184	0.023
S15-T3-15-21	5	42	1	57.49	5.485	0.011
S15-T3-15-21	12	36	1	54.566	1.82	0.032
S15-T3-15-21	21	22	2	63.377	1.933	0.082
S15-T3-15-21	31	23	3	52.42	1.439	0.034
S16-2	6	4	1	62.476	2.981	0.04
S16-2	11	6	1	55.305	1.975	0.047
S16-2	19	30	2	49.884	0.999	0.028
S16-2	29	52	3	61.561	1.986	0.023
S16-3	2	19	1	45.993	3.013	0.04
S16-3	17	22	2	53.219	1.107	0.026
S16-3	27	37	3	56.993	1.301	0.011
S16-3	29	53	3	61.553	0.789	0.005
S16-5	6	43	1	57.584	7.821	0.027
S16-5	16	10	2	61.942	5.466	0.023
S16-5	26	8	3	49.164	1.003	0.005
S16-5	32	53	3	49.879	0.705	0.03
S16-7	3	8	1	46.673	1.822	0.068
S16-7	13	45	2	54.666	3.943	0.057
S16-7	21	36	2	54.978	2.162	0.096
S16-7	29	7	3	46.795	1.367	0.009
S16-8	6	14	1	59.817	2.443	0.05
S16-8	16	48	2	60.212	0.601	0.026
S16-8	24	49	2	64.031	2.938	0.066
S16-8	31	49	3	45.551	1.011	0.044
S16-L-15-4	7	32	1	62.89	4.185	0.069
S16-L-15-4	11	20	1	54.794	3.286	0.056
S16-L-15-4	19	32	2	56.598	0.983	0.106
S16-L-15-4	30	43	3	54.658	1.29	0.056
S16-T1-15-11	1	34	1	51.67	5.815	0.046
S16-T1-15-11	14	50	2	62.914	1.597	0.053
S16-T1-15-11	25	24	3	56.523	0.786	0.059
S16-T1-15-11	28	3	3	51.883	1.408	0.023
S16-T1-15-37	9	51	1	55.552	1.44	0.025
S16-T1-15-37	14	49	2	56.679	0.733	0.075
S16-T1-15-37	21	8	2	58.024	0.376	0.051
S16-T1-15-37	28	31	3	51.313	0.669	0.023
S16-T1-15-42	12	13	1	62.27	1.355	0.035
S16-T1-15-42	24	36	2	55.39	3.054	0.024
S16-T1-15-47	3	46	1	54.903	1.288	0.009
S16-T1-15-47	17	26	2	49.039	1.333	0.035
S16-T1-15-47	19	34	2	50.538	0.8	0.052
S16-T1-15-59	6	18	1	54.338	12.715	0.14
S16-T1-15-59	14	22	2	52.97	0.663	0.08
S16-T1-15-59	25	14	3	43.25	1.011	0.009
S16-T1-15-59	34	29	3	54.102	2.811	0.041
S16-T1-15-6	12	19	1	56.179	0.775	0.018
S16-T1-15-6	19	4	2	54.672	0.536	0.344
S16-T1-15-6	33	3	3	48.239	0.455	0.039
S16-T2-15-1	9	34	1	48.165	0.612	0.031
S16-T2-15-1	15	33	2	62.529	2.409	0.043
S16-T2-15-1	19	1	2	51.125	0.698	0.109
S16-T2-15-1	29	26	3	72.469	3.591	0.04
S16-T2-15-6	7	9	1	62.908	2.68	0.205
S16-T2-15-6	11	33	1	69.082	3.916	0.06
S16-T2-15-6	19	35	2	60.981	1.771	0.075
S16-T2-15-6	29	50	3	57.925	1.161	0.027
S17-1	6	7	1	59.735	5.398	0.047
S17-1	16	51	2	53.809	0.825	0.033
S17-1	26	32	3	50.247	1.647	0.031
S17-1	33	19	3	47.999	3.66	1.214
S17-2	7	16	1	56.665	10.112	0.024
S17-2	17	41	2	50.973	0.799	0.029
S17-2	22	48	2	63.852	0.952	0.037
S17-2	28	40	3	50.185	0.517	0.012
S18-1	2	51	1	63.338	6.519	0.038
S18-1	17	6	2	54.606	1.58	0.056
S18-1	20	34	2	59.453	0.811	0.025
S18-1	32	18	3	49.291	2.392	0.046
S18-2	3	3	1	50.378	6.267	0.018
S18-2	14	9	2	62.434	0.825	0.034
S18-2	21	23	2	60.497	1.182	0.05
S18-2	29	41	3	51.491	1.583	0.018
S18-3	9	22	1	58.176	1.498	0.015
S18-3	16	20	2	54.301	1.081	0.038
S18-3	25	47	3	50.649	1.557	0.05
S18-3	35	8	3	43.062	1.231	0.058
S18-4	3	2	1	55.025	0.749	0.027
S18-4	16	30	2	61.745	2.461	0.028
S18-4	20	47	2	57.14	2.419	0.087
S18-4	34	4	3	63.343	1.859	0.038
S18-5	6	32	1	51.696	6.615	0.031
S18-5	14	5	2	58.812	0.543	0.042
S18-5	27	34	3	51.699	1.117	0.039
S19-1	9	14	1	54.258	2.665	0.044
S19-1	12	49	1	59.207	1.34	0.017
S19-1	20	41	2	64.599	2.551	0.193
S19-1	30	24	3	60.123	1.533	0.006
S19-2	1	7	1	47.975	3.004	0.053
S19-2	11	27	1	64.778	5.434	0.159
S19-2	24	8	2	75.835	11.907	0.04
S19-2	30	39	3	51.045	1.401	0.02
S19-T2-15-13	7	45	1	64.193	6.844	0.078
S19-T2-15-13	17	21	2	61.638	1.477	0.041
S19-T2-15-13	22	39	2	66.577	1.821	0.025
S19-T2-15-13	33	12	3	62.352	1.485	0.042
S19-T2-15-8	5	18	1	63.512	2.949	0.095
S19-T2-15-8	11	15	1	53.507	6.399	0.028
S19-T2-15-8	22	41	2	58.323	0.694	0.012
S19-T2-15-8	35	19	3	54.589	1.965	0.037
S20-13	6	49	1	64.432	4.496	0.047
S20-13	17	3	2	64.069	0.727	0.039
S20-13	24	50	2	72.846	8.196	0.045
S20-13	29	15	3	62.172	3.568	0.015
S20-7	8	33	1	65.24	7.135	0.091
S20-7	10	43	1	63.592	1.886	0.022
S20-7	24	4	2	72.895	3.888	0.009
S20-7	28	48	3	51.543	0.975	0.052
S20-8	5	14	1	49.718	2.546	0.017
S20-8	13	51	2	60.614	2.158	0.256
S20-8	21	46	2	64.845	2.685	0.064
S20-8	35	10	3	60.754	1.326	0.044
S20-9	5	25	1	58.77	0.726	0.018
S20-9	15	3	2	52.661	2.589	0.061
S20-9	24	25	2	54.475	1.697	0.014
S20-9	33	52	3	53.624	1.12	0.041
S21-1	3	4	1	53.389	0.84	0.042
S21-1	10	4	1	50.48	2.545	0.057
S21-1	22	30	2	57.857	0.53	0.009
S21-1	29	24	3	47.745	2.602	0.02
S23-4	2	43	1	57.955	1.714	0.034
S23-4	16	9	2	75.04	5.382	0.05
S23-4	24	10	2	64.783	2.16	0.024
S23-4	28	15	3	59.784	5.022	0.006
S24-1-1	2	33	1	51.451	2.988	0.048
S24-1-1	15	52	2	66.419	4.564	0.045
S24-1-1	27	33	3	63.537	1.483	0.009
S24-1-1	30	12	3	64.491	1.797	0.036
S24-3-2	8	10	1	55.321	2.504	0.066
S24-3-2	12	42	1	60.524	1.354	0.034
S24-3-2	33	23	3	66.249	1.891	0.046
S25-1	5	49	1	64.83	6.592	0.045
S29-2-4	9	35	1	55.867	1.648	0.06
S29-2-4	18	19	2	60.175	1.38	0.026
S29-2-4	26	52	3	71.386	1.021	0.017
S29-2-4	33	51	3	60.525	0.658	0.025
S29-4-3	2	42	1	61.446	8.326	0.032
S29-4-3	14	36	2	52.962	0.611	0.027
S29-4-3	23	47	2	55.15	1.322	0.124
S29-4-3	29	29	3	57.44	1.329	0.063
S3-1	8	24	1	52.581	1.763	0.053
S3-1	10	41	1	56.164	1.591	0.038
S3-1	23	29	2	67.655	2.514	0.124
S3-1	34	6	3	57.824	0.944	0.04
S3-100	9	41	1	58.25	1.063	0.019
S3-100	12	9	1	63.05	0.906	0.036
S3-100	20	53	2	57.555	1.002	0.068
S3-100	33	26	3	53.011	2.106	0.032
S3-11	8	26	1	59.285	1.264	0.023
S3-11	16	2	2	59.018	2.09	0.117
S3-11	24	3	2	65.086	0.962	0.034
S3-11	32	40	3	54.542	0.947	0.023
S3-12	6	37	1	56.538	5.219	0.017
S3-12	15	41	2	62.842	1.232	0.056
S3-12	22	40	2	58.845	2.048	0.046
S3-2	8	18	1	46.479	1.795	0.051
S3-2	27	43	3	52.101	1.452	0.049
S3-2	29	34	3	66.865	1.105	0.02
S3-3	7	50	1	56.568	3.275	0.095
S3-3	13	34	2	64.299	9.304	0.071
S3-3	24	35	2	64.995	3.343	0.031
S3-3	33	1	3	53.003	0.49	0.042
S3-4	11	41	1	75.563	5.49	0.038
S3-4	20	14	2	54.327	0.459	0.267
S3-4	34	10	3	68.808	1.225	0.123
S3-5	16	7	2	66.777	2.116	0.033
S3-5	20	21	2	55.322	0.585	0.027
S3-5	32	4	3	54.61	1.142	0.029
S4-B2-2	3	16	1	48.17	3.364	0.026
S4-B2-2	16	34	2	53.275	0.92	0.012
S4-B2-2	27	14	3	41.728	0.854	0.017
S4-B2-2	31	19	3	55.038	1.966	0.076
S4-B2-4	4	42	1	52.096	4.944	0.074
S4-B2-4	17	19	2	50.101	0.832	0.027
S4-B2-4	21	52	2	54.374	1.534	0.138
S4-B2-4	28	16	3	47.979	1.541	0.151
S4-B2-5	7	19	1	66.262	15.75	0.058
S4-B2-5	12	7	1	48.862	1.462	0.028
S4-B2-5	22	20	2	52.901	1.185	0.003
S4-B2-9	2	41	1	55.983	1.147	0.029
S4-B2-9	18	33	2	63.792	2.387	0.243
S4-B2-9	20	54	2	59.511	1.856	0.072
S4-B2-9	34	40	3	63.152	3.646	0.097
S4-B3-14	7	54	1	55.828	3.187	0.128
S4-B3-14	11	46	1	76.861	3.678	0.034
S4-B3-14	22	16	2	70.456	1.744	0.015
S4-B3-14	33	41	3	72.301	2.128	0.044
S4-T1-15-1	17	48	2	66.294	2.941	0.04
S4-T1-15-1	25	33	3	58.221	2.131	0.009
S4-T1-15-1	32	36	3	54.307	1.008	0.031
S5-100	5	36	1	53.64	2.594	0.012
S5-100	17	25	2	60.766	8.52	0.023
S5-100	26	46	3	57.905	1.407	0.011
S5-100	29	22	3	53.371	1.434	0.013
S5-101	6	34	1	69.875	11.518	0.048
S5-101	14	31	2	64.038	0.79	0.095
S5-101	20	22	2	57.047	0.581	0.036
S5-101	29	43	3	65.153	1.82	0.021
S5-102	2	29	1	45.148	3.126	0.014
S5-102	18	14	2	58.165	0.806	0.15
S5-102	24	1	2	57.752	1.217	0.089
S5-102	36	5	3	58.147	0.503	0.021
S5-7	5	22	1	52.932	0.457	0.013
S5-7	24	39	2	51.77	1.145	0.048
S5-8	6	26	1	59.173	3.776	0.026
S5-8	16	8	2	57.974	3.194	0.075
S5-8	27	46	3	48.477	0.658	0.042
S5-8	33	8	3	50.456	0.612	0.025
S5-9	9	19	1	51.54	13.651	0.061
S5-9	15	42	2	66.89	1.724	0.039
S5-9	27	51	3	55.911	1.408	0.022
S5-9	30	10	3	68.203	2.189	0.024
S5-S2-15-2	4	22	1	51.607	4.464	0.032
S5-S2-15-2	29	25	3	59.976	2.219	0.016
S5-S7-15-7	24	42	2	53.978	1.808	0.029
S5-S7-15-7	31	9	3	53.687	2.875	0.035
S7-B10	1	32	1	44.459	4.033	0.056
S7-B10	12	3	1	47.446	2.134	0.026
S7-B10	23	12	2	50.597	0.382	0.008
S7-B10	28	42	3	53.865	0.719	0.025
S7-B100	7	34	1	56.649	2.128	0.116
S7-B100	15	32	2	51.963	6.024	0.042
S7-B100	27	40	3	56.547	1.08	0.011
S7-B100	34	39	3	52.511	3.853	0.032
S7-B11	6	6	1	56.02	4.825	0.083
S7-B11	17	34	2	58.151	2.286	0.031
S7-B11	25	45	3	55.237	2.615	0.046
S7-B11	34	41	3	51.388	1.847	0.06
S7-B12	8	35	1	58.49	1.582	0.023
S7-B12	14	33	2	55.495	0.486	0.028
S7-B12	22	13	2	59.24	3.444	0.016
S7-B12	34	16	3	54	3.718	0.062
S7-B15	1	47	1	56.44	8.475	0.144
S7-B15	16	52	2	57.301	1.14	0.018
S7-B15	26	12	3	46.771	0.955	0.017
S7-B15	31	22	3	43.612	1.109	0.034
S7-B2	2	35	1	56.078	4.275	0.057
S7-B2	18	31	2	53.266	2.004	0.028
S7-B2	25	32	3	46.229	2.41	0.045
S7-B2	30	40	3	46.925	2.74	0.012
S7-B20	6	54	1	60.801	5.141	0.085
S7-B20	17	5	2	54.86	0.64	0.02
S7-B20	20	33	2	53.75	0.842	0.033
S7-B20	35	18	3	53.276	1.043	0.038
S7-B5	4	32	1	51.127	2.824	0.011
S7-B5	17	8	2	56.379	0.739	0.031
S7-B5	19	36	2	58.635	0.732	0.101
S7-B5	33	42	3	52.112	1.545	0.021
S7-T-3	9	3	1	48.61	2.649	0.057
S7-T-3	16	42	2	52.775	0.345	0.15
S7-T-3	23	31	2	57.718	1.052	0.043
S7-T-3	35	5	3	55.451	1.912	0.483
S7-T1	2	31	1	47.356	1.316	0.035
S7-T1	11	54	1	58.994	3.87	0.041
S7-T1	21	42	2	63.244	4.121	0.089
S7-T1	30	5	3	61.051	1.811	0.032
S7-T1-15-2	6	35	1	52.164	3.635	0.023
S7-T1-15-2	16	4	2	53.181	1.951	0.04
S7-T1-15-2	21	45	2	61.974	4.172	0.097
S7-T1-15-2	30	42	3	46.902	1.754	0.019
S7-T1-15-28	8	16	1	49.66	1.661	0.05
S7-T1-15-28	14	4	2	58.76	1.142	0.168
S7-T1-15-28	19	6	2	64.526	1.509	0.535
S7-T1-15-28	29	8	3	51.491	2.634	0.012
S7-T1-15-47	5	9	1	51.176	1.789	0.009
S7-T1-15-47	10	19	1	47.985	2.93	0.059
S7-T1-15-47	27	48	3	46.96	1.645	0.022
S7-T1-15-47	29	31	3	44.376	2.737	0.017
S7-T1-15-68	1	42	1	49.811	6.305	0.059
S7-T1-15-68	11	22	1	57.168	2.067	0.056
S7-T1-15-68	19	26	2	52.055	0.67	0.04
S7-T1-15-68	33	43	3	50.193	1.178	0.041
S7-T1-15-70	5	54	1	56.849	5.193	0.023
S7-T1-15-70	11	5	1	51.312	5.339	0.031
S7-T1-15-70	20	40	2	48.094	1.492	0.088
S7-T1-15-70	35	31	3	53.059	0.938	0.058
S7-T1-15-80	3	50	1	46.485	1.348	0.03
S7-T1-15-80	17	32	2	53.247	3.581	0.063
S7-T1-15-80	22	15	2	60.328	2.544	0.1
S7-T1-15-80	28	45	3	56.181	0.833	0.033
S7-T1-15-81	2	23	1	48.912	2.361	0.033
S7-T1-15-81	18	22	2	60.482	3.614	0.044
S7-T1-15-81	21	10	2	53.52	0.526	0.055
S7-T1-15-81	35	9	3	59.961	0.685	0.026
S7-T1-15-85	8	23	1	54.254	1.35	0.022
S7-T1-15-85	13	28	2	51.166	5.811	0.048
S7-T1-15-85	20	51	2	57.146	1.717	0.056
S7-T1-15-85	36	40	3	49.985	0.597	0.427
S7-T100	9	39	1	52.967	0.995	0.071
S7-T100	13	2	2	57.292	3.186	0.114
S7-T100	19	42	2	61.328	0.407	0.952
S7-T100	33	24	3	51.485	1.04	0.027
S7-T2	1	6	1	42.112	2.205	0.065
S7-T2	14	15	2	52.838	1.537	0.038
S7-T2	25	1	3	48.583	0.926	0.021
S7-T2	33	46	3	52.232	0.949	0.032
S8-B100	9	13	1	64.793	9.659	0.067
S8-B100	11	37	1	68.69	5.362	0.033
S8-B100	24	20	2	71.71	15.156	0.013
S8-B100	31	52	3	57.885	0.856	0.191
S8-B9	9	54	1	63.863	21.82	1.212
S8-B9	10	46	1	49.711	3.396	0.045
S8-B9	19	7	2	58.592	0.972	0.071
S8-B9	33	50	3	58.812	0.873	0.044
S8-T1-15-23	7	6	1	61.757	13.436	0.04
S8-T1-15-23	15	43	2	64.721	1.636	0.052
S8-T1-15-23	25	5	3	54.574	5.4	0.014
S8-T1-15-23	28	29	3	56.011	0.783	0.113
S9-1	9	36	1	44.474	1.053	0.038
S9-1	13	43	2	50.605	4.082	0.114
S9-1	20	16	2	50.057	0.963	0.038
S9-1	34	18	3	43.469	2.758	0.043
SCratera	25	6	3	59.624	1.945	0.027
SCratera	30	54	3	57.363	0.893	0.007
F1-201	14	18	2	92.61	4.808	0.058
F1-203	21	29	2	118.774	2.378	0.182
F1-3	3	52	1	65.153	0.783	0.031
F1-3	12	24	1	67.451	0.646	0.06
F1-3	26	18	3	73.734	0.721	0.154
F1-3	28	22	3	71.306	2.277	0.127
F1-7	6	15	1	96.486	3.415	0.108
F1-7	13	31	2	98.768	1.967	0.081
F1-7	26	14	3	90.478	1.906	0.038
F1-7	32	10	3	119.439	3.248	0.04
F10-1-3	12	2	1	59.792	1.265	0.199
F10-1-3	22	33	2	60.319	0.893	0.06
F10-1-3	34	13	3	75.224	3.427	0.114
F10-1-4	9	4	1	60.18	3.735	0.068
F10-1-4	18	2	2	56.381	1.469	0.092
F10-1-4	35	33	3	63.68	1.876	0.071
F10-10-101	1	19	1	48.45	2.516	0.128
F10-10-101	18	9	2	73.578	1.413	0.144
F10-10-101	21	33	2	52.733	0.94	0.074
F10-10-101	35	53	3	64.465	0.629	0.084
F10-10-102	5	28	1	64.968	5.434	0.209
F10-10-102	15	4	2	60.907	2.143	0.067
F10-10-102	21	49	2	69.978	4.631	0.091
F10-10-102	30	47	3	63.026	0.471	0.02
F10-10-201	6	36	1	75.312	6.06	0.055
F10-10-201	18	15	2	60	0.369	0.112
F10-10-201	25	16	3	64.104	12.35	0.022
F10-10-201	36	27	3	60.81	2.248	0.123
F10-10-202	8	15	1	57.098	0.575	0.174
F10-10-202	18	48	2	59.809	0.606	0.103
F10-10-202	25	34	3	65.801	2.2	0.024
F10-10-202	31	51	3	55.745	1.422	0.048
F10-11-1	13	49	2	105.062	1.409	0.153
F10-11-1	28	37	3	95.686	0.74	0.072
F10-11-2	18	8	2	86.811	1.867	0.204
F10-11-2	27	35	3	89.208	1.97	0.116
F10-11-2	31	26	3	65.302	1.272	0.034
F10-11-3	3	47	1	93.422	1.651	0.032
F10-11-3	14	37	2	80.735	0.962	0.11
F10-11-3	25	35	3	101.624	1.453	0.203
F10-12-1	9	42	1	58.533	1.188	0.062
F10-12-1	22	54	2	80.571	1.143	0.095
F10-12-1	35	52	3	67.835	2.515	0.059
F10-13-1	14	52	2	77.088	1.382	0.104
F10-13-1	25	9	3	74.172	1.94	0.085
F10-13-1	31	42	3	284.952	4.082	-0.081
F10-13-2	15	46	2	41.121	0.718	0.108
F10-13-2	20	35	2	87.008	1.687	0.089
F10-13-2	32	20	3	86.306	3.634	0.104
F10-13-3	15	45	2	77.188	0.739	0.22
F10-13-3	19	13	2	61.4	0.939	0.174
F10-13-3	36	35	3	59.235	1.171	0.281
F10-13-4	4	7	1	77.734	1.75	0.099
F10-13-4	24	5	2	79.718	2.077	1.07
F10-14-2	6	40	1	78.095	38.546	0.877
F10-14-2	10	24	1	67.004	5.245	0.067
F10-14-2	33	9	3	56.551	0.702	0.054
F10-15-2	13	22	2	63.971	1.236	0.055
F10-15-2	29	33	3	63.267	1.105	0.035
F10-18-1	4	34	1	85.853	1.225	0.016
F10-18-1	14	7	2	69.789	2.431	0.031
F10-18-1	20	13	2	62.729	0.399	0.039
F10-18-1	28	46	3	68.595	2.045	0.061
F10-18-3	4	13	1	99.161	1.396	0.028
F10-18-3	14	39	2	99.228	1.777	0.057
F10-18-3	26	22	3	73.462	0.503	0.07
F10-18-3	28	32	3	76.404	1.431	0.075
F10-18-4	7	36	1	83.611	0.638	0.054
F10-18-4	12	45	1	64.615	0.97	0.039
F10-18-4	22	53	2	105.85	2.781	0.009
F10-18-4	31	40	3	86.64	1.149	0.106
F10-19-1	9	15	1	58.343	1.151	0.275
F10-19-1	14	1	2	51.804	1.014	0.084
F10-19-1	19	15	2	54.946	0.776	0.044
F10-19-1	30	36	3	65.69	0.832	0.09
F10-9-202	2	12	1	54.763	1.344	0.037
F10-9-202	24	30	2	51.74	0.781	0.02
F10-9-202	30	34	3	67.192	0.436	0.061
F11-10	4	39	1	61.763	0.696	0.029
F11-10	13	15	2	61.419	0.942	0.057
F11-10	21	50	2	50.236	1.329	0.036
F11-10	32	1	3	60.431	1.105	0.12
F11-4	7	22	1	99.702	4.43	0.039
F11-4	11	24	1	118.217	8.383	0.086
F11-4	22	2	2	103.526	1.725	0.284
F11-4	36	46	3	92.973	1.162	0.133
F11-6	5	19	1	49.357	0.643	0.064
F11-6	11	28	1	52.37	0.887	0.132
F11-6	20	19	2	52.21	0.689	0.051
F11-6	29	13	3	55.162	1.003	0.019
F12-102	1	39	1	55.546	1.131	0.062
F12-102	18	24	2	57.95	0.825	0.129
F12-102	25	52	3	62.715	1.162	0.048
F12-102	28	43	3	62.705	0.784	0.068
F12-103	4	37	1	71.343	1.696	0.026
F12-103	11	48	1	59.486	0.602	0.025
F12-103	21	40	2	67.77	1.397	0.564
F12-103	34	31	3	69.89	1.767	0.053
F12-104	5	27	1	54.323	2.202	0.124
F12-104	17	47	2	54.293	0.681	0.087
F12-104	27	15	3	62.081	0.955	0.043
F12-104	33	35	3	61.882	1.035	0.047
F12-107	6	48	1	51.76	3.906	0.054
F12-107	14	2	2	43.843	1.268	0.059
F12-107	25	30	3	55.641	3.491	0.037
F12-107	35	37	3	54.751	2.157	0.073
F12-109	5	8	1	48.45	0.907	0.031
F12-109	10	10	1	55.445	0.986	0.06
F12-109	22	24	2	68.518	3.372	0.106
F12-109	35	12	3	59.414	1.54	0.096
F12-110	3	5	1	110.637	1.04	0.042
F12-110	16	53	2	91.952	0.555	0.039
F12-110	25	18	3	77.635	1.408	0.022
F12-110	35	24	3	114.678	3.181	0.129
F12-111	1	49	1	83.71	1.498	0.299
F12-111	17	40	2	83.173	0.872	0.054
F12-111	25	37	3	107.348	0.913	0.021
F12-111	34	32	3	89.723	1.132	0.08
F12-112	9	52	1	57.646	1.061	0.057
F12-112	11	14	1	60.973	2.729	0.037
F12-112	20	29	2	56.867	0.735	0.037
F12-112	32	35	3	58.37	0.839	0.037
F12-115	6	39	1	69.004	27.9	0.016
F12-115	18	23	2	58.945	1.22	0.071
F12-115	19	39	2	51.248	0.473	1.324
F12-115	34	54	3	52.628	1.97	0.051
F12-116	1	35	1	83.943	1.719	0.066
F12-116	12	48	1	69.641	0.961	0.02
F12-116	24	41	2	70.846	0.878	0.016
F12-116	32	49	3	107.099	1.038	0.042
F12-117	18	50	2	74.841	1.807	0.055
F12-117	22	42	2	83.141	4.156	0.153
F12-117	33	10	3	59.035	0.798	0.074
F12-118	5	15	1	52.01	0.674	0.038
F12-118	10	30	1	51.605	0.867	0.052
F12-118	22	26	2	50.153	0.987	0.043
F12-118	34	25	3	64.417	2.678	0.099
F12-119	8	25	1	52.506	1.736	0.046
F12-119	13	27	2	54.049	3.325	0.131
F12-119	21	5	2	48.942	1.366	0.066
F12-119	30	29	3	50.821	1.052	0.073
F12-121	9	46	1	52.67	2.472	0.037
F12-121	15	10	2	59.64	1.109	0.07
F12-121	25	46	3	61.813	1.237	0.218
F12-121	31	13	3	55.856	1.579	0.077
F12-201	6	19	1	58.442	5.193	0.058
F12-201	17	16	2	63.511	0.93	0.048
F12-201	23	36	2	67.163	1.507	0.036
F12-201	36	36	3	66.505	2.563	0.251
F13-10	9	23	1	57.276	0.863	0.049
F13-10	15	21	2	75.164	1.15	0.034
F13-10	26	27	3	74.693	1.507	0.023
F13-10	31	35	3	61.683	0.668	0.039
F13-11	8	49	1	85.435	0.976	0.037
F13-11	13	35	2	96.275	1.864	0.036
F13-11	23	8	2	105.423	0.426	0.04
F13-11	30	49	3	101.795	0.726	0.031
F13-3	11	40	1	64.318	1.122	0.071
F13-3	20	7	2	50.965	0.322	0.079
F13-3	32	8	3	105.071	7.015	0.029
F13-301	2	13	1	51.779	1.126	0.046
F13-301	18	27	2	58.504	1.699	0.051
F13-301	21	28	2	65.253	0.79	0.095
F13-301	29	18	3	61.081	2.679	0.036
F13-302	7	21	1	65.097	0.992	0.032
F13-302	12	5	1	57.289	1.381	0.031
F13-302	24	52	2	46.229	0.908	0.048
F13-302	32	22	3	61.094	0.873	0.036
F13-303	2	28	1	56.783	1.067	0.265
F13-303	11	7	1	57.64	1.79	0.068
F13-303	24	32	2	44.268	0.739	0.019
F13-303	30	3	3	46.726	1.36	0.046
F13-4	2	21	1	100.532	1.937	0.054
F13-4	18	49	2	87.498	0.976	0.044
F13-4	20	36	2	84.133	1.759	0.054
F13-4	36	22	3	122.908	2.076	0.096
F13-5	4	54	1	60.769	1.323	0.022
F13-5	15	54	2	56	0.789	0.042
F13-5	26	45	3	72.619	0.927	0.062
F13-5	29	10	3	72.316	1.97	0.018
F13-6	8	13	1	62.364	0.463	0.037
F13-6	18	28	2	66.703	0.978	0.074
F13-6	20	32	2	50.46	0.592	0.026
F13-6	35	45	3	64.119	2.489	0.179
F13-7	1	21	1	83.192	1.478	0.062
F13-7	15	30	2	95.868	0.699	0.035
F13-7	34	23	3	79.493	1.635	0.051
F13-8	4	18	1	93.65	0.781	0.023
F13-8	16	54	2	101.795	1.001	0.04
F13-8	31	10	3	116.335	1.882	0.172
F13-T1-0217-209	4	19	1	104.809	1.655	0.024
F13-T1-0217-209	16	46	2	92.71	0.692	2.74
F13-T1-0217-209	21	3	2	116.217	1.268	0.056
F13-T1-0217-209	36	15	3	116.259	0.834	0.13
F13-T1-0217-210	3	12	1	106.025	3.69	0.225
F13-T1-0217-210	15	28	2	87.604	1.119	0.057
F13-T1-0217-210	19	20	2	109.232	0.689	0.062
F13-T1-0217-210	30	46	3	104.948	0.987	0.029
F13-T1-0217-221	8	6	1	70.388	3.408	0.069
F13-T1-0217-221	17	39	2	65.509	2.315	0.094
F13-T1-0217-221	19	43	2	66.945	0.359	0.177
F13-T1-0217-221	36	8	3	62.277	0.302	0.22
F13-T1-0217-223	7	1	1	60.928	2.496	0.943
F13-T1-0217-223	11	43	1	63.281	1.197	0.134
F13-T1-0217-223	24	24	2	46.179	0.792	0.022
F13-T1-0217-223	28	50	3	56.233	0.838	0.019
F13-T1-1115-12	8	22	1	91.56	0.713	0.026
F13-T1-1115-12	16	40	2	87.655	0.509	0.055
F13-T1-1115-12	27	41	3	94.511	0.901	0.039
F13-T1-1115-12	31	14	3	116.383	2.175	0.031
F13-T1-1115-14	6	42	1	97.837	5.261	0.158
F13-T1-1115-14	15	34	2	102.978	4.456	0.843
F13-T1-1115-14	22	5	2	83.381	1.97	0.098
F13-T1-1115-14	28	20	3	99.176	0.808	0.036
F13-T1-1115-26	6	16	1	53.751	5.845	0.083
F13-T1-1115-26	16	25	2	62.031	1.213	0.06
F13-T1-1115-26	26	39	3	59.849	1.104	0.039
F13-T1-1115-26	31	30	3	66.159	1.167	0.233
F13-T1-1115-7	7	24	1	90.976	2.285	0.045
F13-T1-1115-7	15	15	2	86.854	1.343	0.043
F13-T1-1115-7	20	23	2	75.227	0.688	0.172
F13-T1-1115-7	31	36	3	75.18	1.208	0.065
F14-1	2	46	1	57.23	1.044	0.044
F14-1	10	36	1	46.886	1.061	0.313
F14-1	26	3	3	51.172	1.077	0.036
F14-1	34	47	3	65.627	2.651	0.053
F14-2	2	24	1	55.207	2.328	0.051
F14-2	14	41	2	63.163	1.372	0.053
F14-2	26	36	3	67.05	0.884	0.027
F14-2	28	10	3	56.274	1.077	0.054
F14-3	2	34	1	53.728	1.493	0.04
F14-3	18	42	2	67.288	10.226	0.198
F14-3	22	12	2	67.562	1.648	0.197
F15-1	7	33	1	77.442	3.007	0.045
F15-1	14	8	2	65.678	3.374	0.307
F15-1	19	52	2	65.269	0.564	0.214
F15-1	33	32	3	62.007	1.03	0.044
F15-2	3	40	1	57.688	1.223	0.048
F15-2	16	41	2	63.273	0.628	0.032
F15-2	25	31	3	60.624	1.418	0.058
F15-2	36	33	3	69.657	1.497	0.247
F15-3	5	16	1	57.142	0.451	0.021
F15-3	10	7	1	60.271	0.637	0.042
F15-3	21	32	2	68.111	1.398	0.689
F15-3	36	7	3	61.885	0.645	0.06
F15-4	9	5	1	56.698	2.626	0.047
F15-4	12	26	1	55.293	1.138	0.031
F15-4	23	3	2	55.883	1.358	0.031
F15-4	29	2	3	75.892	0.586	0.03
F16-1	9	48	1	50.905	3.746	0.111
F16-1	18	32	2	63.771	1.414	0.098
F16-1	25	27	3	68.091	1.342	0.226
F16-1	34	5	3	60.787	1.479	0.081
F16-11	1	25	1	94.449	0.945	0.281
F16-11	13	30	2	77.972	1.619	0.042
F16-11	24	19	2	77.142	0.827	0.04
F16-11	29	49	3	85.939	1.041	0.056
F16-12	1	36	1	58.325	0.8	0.077
F16-12	16	28	2	53.202	0.715	0.041
F16-12	27	21	3	60.078	0.623	0.048
F16-12	29	21	3	65.282	0.603	0.542
F16-13	8	7	1	46.641	0.968	0.047
F16-13	18	40	2	57.711	1.06	0.06
F16-13	24	2	2	52.897	1.263	0.083
F16-13	35	32	3	60.6	1.788	0.045
F16-14	1	41	1	83.472	1.345	0.114
F16-14	12	33	1	96.782	0.683	0.084
F16-14	20	2	2	78.198	0.339	0.112
F16-14	28	33	3	122.839	0.455	0.052
F16-15	2	45	1	83.749	2.086	0.037
F16-15	12	52	1	91.114	0.946	0.037
F16-15	20	15	2	80.985	1.309	0.055
F16-15	33	37	3	103.469	5.225	0.054
F16-16	4	33	1	105.624	2.5	0.106
F16-16	11	4	1	89.26	2.586	0.029
F16-16	20	50	2	79.038	1.81	0.053
F16-16	34	26	3	101.205	2.755	0.069
F16-23	5	7	1	96.41	0.668	0.008
F16-23	12	23	1	88.344	0.888	0.032
F16-23	25	21	3	109.235	1.451	0.037
F16-23	36	25	3	111.812	2.193	0.185
F16-24	4	47	1	103.337	1.051	0.036
F16-24	10	32	1	87.531	0.742	0.045
F16-24	22	1	2	97.339	1.679	0.084
F16-24	31	16	3	109.484	1.912	0.05
F16-25	8	48	1	63.145	2.03	0.238
F16-25	18	53	2	91.954	1.749	0.112
F16-25	23	1	2	94.738	1.839	0.027
F16-25	32	16	3	98.763	1.614	0.031
F16-3	33	29	3	96.592	3.203	0.407
F16-5	10	40	1	76.63	1.04	0.099
F16-5	23	25	2	100.972	0.511	0.094
F16-5	36	21	3	123.641	1.51	0.07
F16-6	9	28	1	71.11	1.824	0.066
F16-6	12	14	1	62.57	4.02	0.061
F16-6	25	43	3	60.954	1.722	0.085
F16-6	29	32	3	71.274	1.882	0.292
F16-7	7	10	1	86.573	1.924	0.034
F16-7	17	20	2	88.258	0.887	0.039
F16-7	21	20	2	101.111	0.351	0.209
F2-301	4	20	1	58.948	2.084	0.027
F2-4	7	18	1	64.113	2.687	0.097
F2-4	13	14	2	61.966	3.441	0.053
F2-4	26	43	3	63.181	1.314	0.067
F2-4	34	8	3	84.005	3.3	0.105
F2-5	13	53	2	63.947	0.732	0.137
F2-5	32	51	3	72.335	0.949	0.138
F2-6	4	14	1	66.495	1.44	0.063
F2-6	15	9	2	58.955	3.869	0.045
F2-6	23	15	2	47.025	0.554	0.019
F2-6	28	13	3	59.87	1.91	0.018
F2-SS1	3	35	1	50.858	0.952	0.03
F2-SS1	10	53	1	55.144	3.593	0.09
F2-SS1	19	31	2	51.624	0.571	0.053
F2-SS1	31	31	3	56.625	0.686	0.039
F3-1	5	48	1	109.397	1.029	0.037
F3-1	16	29	2	93.642	0.573	0.036
F3-1	19	45	2	90.31	0.508	0.083
F3-1	36	10	3	82.646	0.494	0.071
F3-2	5	12	1	92.494	1.067	0.028
F3-2	12	41	1	80.871	0.712	0.034
F3-2	22	47	2	101.185	1.333	0.03
F3-2	29	19	3	88.124	0.656	0.027
F3-3	3	15	1	50.267	1.019	0.047
F3-3	15	24	2	65.222	2.253	0.038
F3-3	22	36	2	69.296	0.99	0.022
F3-3	36	30	3	64.619	2.433	0.239
F3-SS2	6	52	1	114.184	4.483	0.045
F3-SS2	26	41	3	100.078	0.801	0.022
F3-SS2	34	3	3	95.196	1.918	0.124
F3-T1-1115-12	2	18	1	53.958	1.502	0.152
F3-T1-1115-12	23	41	2	47.662	1.01	0.033
F3-T1-1115-12	34	7	3	46.311	1.423	0.05
F3-T1-1115-2	7	35	1	58.502	1.663	0.055
F3-T1-1115-2	17	1	2	73.492	2.112	0.108
F3-T1-1115-2	22	31	2	78.576	0.979	0.217
F3-T1-1115-2	34	22	3	68.583	5.123	0.067
F3-T1-1115-20	2	1	1	51.703	2.014	0.065
F3-T1-1115-20	16	24	2	54.127	0.756	0.038
F3-T1-1115-20	24	14	2	57.867	0.845	0.022
F3-T1-1115-20	36	29	3	67.89	1.422	0.154
F3-T1-1115-28	17	30	2	100.584	0.987	0.065
F3-T1-1115-28	22	6	2	111.479	1.905	0.033
F3-T1-1115-28	28	27	3	96.588	0.903	0.035
F3-T1-1115-3	4	15	1	56.146	3.686	0.018
F3-T1-1115-3	10	25	1	47.375	0.645	0.031
F3-T1-1115-3	27	26	3	53.27	0.972	0.038
F3-T1-1115-3	29	37	3	44.595	0.718	0.053
F3-T2-1115-13	2	22	1	90.048	4.232	0.019
F3-T2-1115-13	17	14	2	93.961	1.642	0.05
F3-T2-1115-13	24	46	2	84.765	0.751	0.054
F3-T2-1115-13	30	37	3	111.602	1.242	0.091
F3-T2-1115-8	2	20	1	53.924	1.412	0.04
F3-T2-1115-8	10	6	1	56.645	0.725	0.042
F3-T2-1115-8	19	21	2	50.617	0.561	0.076
F3-T2-1115-8	32	47	3	49.908	1.028	0.05
F4-101	4	4	1	90.212	1.013	0.136
F4-101	11	50	1	66.281	1.045	0.05
F4-101	25	20	3	81.739	1.307	0.028
F4-101	29	4	3	98.079	0.969	0.029
F4-102	1	26	1	90.914	1.954	0.07
F4-102	12	6	1	87.655	0.798	0.202
F4-102	26	9	3	76.224	0.992	0.144
F4-102	31	54	3	78.307	1.054	0.05
F4-103	5	35	1	81.308	2.925	0.044
F4-103	10	29	1	76.371	0.598	0.035
F4-103	22	29	2	82.237	0.536	0.032
F4-103	32	42	3	101.725	3.382	0.052
F4-104	11	9	1	68.542	1.925	0.12
F4-104	22	28	2	61.283	0.754	0.015
F4-104	36	13	3	63.976	0.546	0.073
F4-105	9	6	1	62.197	3.132	0.098
F4-105	18	45	2	51.104	0.884	0.039
F4-105	19	49	2	55.394	0.504	0.082
F4-105	36	39	3	56.659	3.348	0.12
F4-106	1	9	1	55.5	5.713	0.054
F4-106	11	16	1	99.297	1.008	0.035
F4-106	26	5	3	92.438	2.421	0.03
F4-106	35	49	3	115.159	0.825	0.063
F4-12	19	9	2	65.531	0.728	0.066
F4-12	30	41	3	59.399	0.537	0.023
F4-13	4	23	1	51.218	1.516	0.092
F4-13	13	8	2	52.222	1.93	0.096
F4-13	23	19	2	48.007	0.699	0.04
F4-13	32	48	3	53.197	0.855	0.034
F4-2	7	12	1	97.028	2.086	0.132
F4-2	14	45	2	85.796	1.426	0.077
F4-2	27	2	3	102.512	3.543	0.071
F4-2	34	52	3	111.427	6.101	0.103
F4-4	6	30	1	103.403	2.462	0.014
F4-4	11	45	1	96.944	0.737	0.048
F4-4	23	2	2	87.761	1.108	0.024
F4-4	34	30	3	107.262	1.665	0.069
F4B-16	3	10	1	118.233	8.712	0.045
F4B-16	13	18	2	97.767	1.308	0.111
F4B-16	27	19	3	106.626	1.74	0.036
F4B-16	33	54	3	84.331	1.791	0.627
F4B-17	4	26	1	109.628	4.095	0.024
F4B-17	10	48	1	90.937	8.952	0.128
F4B-17	25	13	3	90.665	1.426	0.017
F4B-17	34	42	3	93.653	0.977	0.051
F5-1	8	42	1	65.774	1.475	0.036
F5-1	26	13	3	59.693	1.935	0.029
F5-1	35	14	3	72.006	2.007	0.036
F5-3	4	46	1	58.985	2.254	0.162
F5-3	14	35	2	70.002	1.731	0.082
F5-3	25	54	3	56.584	1.334	0.028
F5-3	29	30	3	53.066	1.019	0.032
F5-7-3	5	39	1	64.678	6.78	0.022
F5-7-3	26	53	3	54.737	0.695	0.121
F5-7-3	28	34	3	83.832	1.304	0.036
F5-7-4	8	47	1	79.773	2.354	0.165
F5-7-4	18	43	2	82.101	1.409	0.093
F5-7-4	20	12	2	83.577	0.788	0.132
F5-7-4	34	51	3	80.198	3.948	0.047
F5-7S1	1	33	1	72.529	1.148	0.079
F5-7S1	15	18	2	80.985	0.834	0.028
F5-7S1	19	27	2	74.465	0.679	0.05
F5-7S1	34	34	3	83.78	1.8	0.101
F5-8	7	27	1	106.935	1.496	0.064
F5-8	15	31	2	109.124	0.931	0.04
F5-8	27	8	3	99.155	1.051	0.024
F5-8	36	3	3	89.421	1.401	0.062
F5-SS1	6	53	1	58.406	1.344	0.047
F5-SS1	15	53	2	55.961	0.971	0.06
F5-SS1	24	16	2	74.834	0.96	0.042
F5-SS1	34	36	3	53.577	1.572	0.052
F5-T1-1115-10	7	8	1	58.86	4.221	0.052
F5-T1-1115-10	11	53	1	63.903	2.071	0.045
F5-T1-1115-10	20	10	2	44.804	0.361	0.084
F5-T1-1115-10	30	20	3	65.44	1.437	0.165
F5-T1-1115-25	5	21	1	84.681	0.934	0.023
F5-T1-1115-25	21	26	2	110.996	2.926	0.102
F5-T1-1115-25	35	47	3	79.932	1.78	0.071
F5-T1-1115-55	2	9	1	72.276	1.7	0.083
F5-T1-1115-55	14	34	2	73.341	0.825	0.053
F5-T1-1115-55	25	49	3	75.848	1.655	0.042
F5-T1-1115-55	30	9	3	80.748	2.15	0.032
F7-11T	7	15	1	91.219	1.083	0.092
F7-11T	10	13	1	82.52	1.358	0.067
F7-11T	23	21	2	89.721	1.307	0.136
F7-11T	33	45	3	88.556	1.359	0.037
F7-19b	9	8	1	84.234	1.41	0.027
F7-19b	15	5	2	73.546	1.03	0.037
F7-19b	25	23	3	90.801	1.052	0.01
F7-19b	32	9	3	91.956	0.95	0.032
F7-6T	2	4	1	73.669	0.682	0.1
F7-6T	15	25	2	71.954	1.907	0.022
F7-6T	21	15	2	100.443	0.527	0.06
F7-6T	28	54	3	75.734	5.8	0.066
F7-7B	9	31	1	83.309	1.66	0.093
F7-7B	19	3	2	93.943	0.584	0.072
F7-7B	28	47	3	103.673	0.355	0.021
F7-B12	7	23	1	85.829	1.642	0.026
F7-B12	12	25	1	91.243	0.908	0.02
F7-B12	22	51	2	93.675	0.957	0.046
F7-B12	30	31	3	88.528	1.603	0.062
F7-B2	9	16	1	85.839	3.529	0.029
F7-B2	27	36	3	80.319	1.153	0.065
F7-B2	36	52	3	104.567	1.843	0.105
F7-B8	5	24	1	86.498	0.884	0.049
F7-B8	16	23	2	104.017	0.785	0.301
F7-B8	21	16	2	77.185	0.335	0.082
F7-B8	35	51	3	97.433	1.336	0.071
F7-R3	3	31	1	55.837	1.106	0.025
F7-R3	15	7	2	80.621	2.058	0.368
F7-R3	19	41	2	91.607	0.891	0.712
F7-R3	29	35	3	47.027	1.141	0.046
F7-S1	6	3	1	71.494	3.482	0.038
F7-S1	16	49	2	86.289	0.649	0.052
F7-S1	25	48	3	104.758	4.163	0.114
F7-S1	28	52	3	86.704	1.61	0.127
F7-S4	7	14	1	80.894	2.743	0.104
F7-S4	11	12	1	104.796	1.821	0.016
F7-S4	27	4	3	101.019	1.044	0.034
F7-S4	29	20	3	82.715	0.686	0.026
F7-T14	4	49	1	85.908	1.073	0.029
F7-T14	17	51	2	95.018	1.275	0.055
F7-T14	24	48	2	97.919	1.112	0.039
F7-T14	28	1	3	87.2	1.197	0.047
F7-T5	3	54	1	71.781	1.864	0.075
F7-T5	16	22	2	98.067	1.695	0.062
F7-T5	22	18	2	102.051	0.454	0.102
F7-T5	35	34	3	80.788	1.078	0.038
F8-2	1	15	1	101.007	1.98	0.595
F8-2	10	31	1	90.235	1.654	0.059
F8-2	27	29	3	104.833	3.513	0.039
F8-2	29	9	3	89.411	2.164	0.101
F8-302	11	13	1	71.89	1.811	0.042
F8-302	24	9	2	82.69	1.796	0.067
F8-5	4	43	1	104.917	4.597	-0.001
F8-5	10	33	1	101.049	0.699	0.117
F8-5	19	8	2	71.263	0.809	0.043
F8-5	36	14	3	92.902	0.737	0.048
F8-6	3	48	1	100.461	3.664	0.275
F8-6	12	47	1	89.145	0.924	0.027
F8-6	21	13	2	88.716	0.411	0.047
F8-6	35	48	3	107.765	3.4	0.084
F8-7	7	30	1	78.581	2.164	0.064
F8-7	11	52	1	79.792	0.629	0.044
F8-7	25	3	3	87.507	1.641	0.024
F8-7	32	24	3	99.85	1.037	0.1
F8B-1	9	26	1	91.787	0.979	0.048
F8B-1	11	21	1	94.631	0.418	0.055
F8B-1	22	22	2	73.309	0.889	0.023
F8B-1	33	18	3	91.978	1.574	0.032
F9-2	3	29	1	50.675	1.514	0.034
F9-2	15	29	2	56.937	1.247	0.044
F9-2	26	34	3	51.033	1.308	0.043
F9-2	28	8	3	56.872	2.388	0.022
F9-3	7	20	1	76.791	2.132	0.043
F9-3	13	12	2	62.386	1.655	0.067
F9-3	26	23	3	77.706	0.9	0.056
F9-3	30	8	3	76.539	1.585	0.12
