# Supplementary material for: Convergent evolution increases boron transport through SNPs and tandem duplications at BOR1 and BOR2 in Arabidopsis thaliana
Source: Proc Natl Acad Sci U S A. 2026 Mar 23;123(13):e2525676123. doi: 10.1073/pnas.2525676123 (PMC13037888; doi:10.1073/pnas.2525676123)
Supplement: Supplementary file 3 — Dataset S02 (TXT) [file pnas.2525676123.sd02.txt]

Dataset S2: Significant SNPs for leaf B variation in the Santo Antão population using an FDR threshold of 10%.
#CHROM	POS	REF	ALT	REF_ALLELE_FREQ	ALT_ALLELE_FREQ	-log10(P)	INFO	FORMAT	12766	12911	12912	13172	13173	13175	13177	13178	13179	13183	13578	13581	13582	15668	15669	15670	15671	15672	15673	15674	15675	16150	16292	16293	20681	20683	20684	20685	20686	20687	22609	22615	22616	22617	22618	22619	22620	22622	22623	22624	22626	22627	22630	22631	22632	22633	22634	22636	22637	22639	22641	22642	22643	27158	27160	27161	27162	27163	27165	27169	27172	27174	27175	27177	27179	27180	27181	27182	2876_A	2876_AA	2876_AB	2876_AC	2876_AD	2876_AF	2876_AK	2876_AL	2876_AM	2876_AN	2876_AO	2876_AP	2876_AR	2876_AS	2876_AT	2876_AV	2876_B	2876_C	2876_D	2876_E	2876_F	2876_H	2876_I	2876_J	2876_K	2876_L	2876_M	2876_N	2876_O	2876_P	2876_Q	2876_R	2876_S	2876_T	2876_U	2876_W	2876_X	2876_Y	2876_Z	3536_AE	3536_W	3541_AB	3541_AF	3541_F	3541_H	3541_L	3541_N	3541_Y	35516	35517	35518	35519	3619_P	3968_AH	3968_AJ
2	18947614	C	G	C:0.528926	G:0.471074	4.688673	ANN=G|missense_variant|MODERATE|ATMPK12|AT2G46070|transcript|AT2G46070.3|protein_coding|1/6|c.259G>C|p.Gly87Arg|454/1613|259/1221|87/406||,G|missense_variant|MODERATE|ATMPK12|AT2G46070|transcript|AT2G46070.1|protein_coding|1/6|c.157G>C|p.Gly53Arg|210/1329|157/1119|53/372||,G|missense_variant|MODERATE|ATMPK12|AT2G46070|transcript|AT2G46070.2|protein_coding|1/6|c.157G>C|p.Gly53Arg|210/1347|157/975|53/324||,G|upstream_gene_variant|MODIFIER|AT2G46060|AT2G46060|transcript|AT2G46060.1|protein_coding||c.-2614G>C|||||2502|,G|upstream_gene_variant|MODIFIER|LCKB2|AT2G46090|transcript|AT2G46090.1|protein_coding||c.-3305C>G|||||3188|,G|upstream_gene_variant|MODIFIER|AT2G46060|AT2G46060|transcript|AT2G46060.2|protein_coding||c.-2614G>C|||||2545|,G|upstream_gene_variant|MODIFIER|AT2G46060|AT2G46060|transcript|AT2G46060.3|protein_coding||c.-2614G>C|||||2512|,G|downstream_gene_variant|MODIFIER|AT2G46080|AT2G46080|transcript|AT2G46080.1|protein_coding||c.*703G>C|||||502|	GT:AD:DP:GQ:PL	0/0:30,0:30:90:0,90,1238	1/1:0,27:27:81:1103,81,0	1/1:0,40:40:99:1625,120,0	1/1:0,19:19:57:793,57,0	1/1:0,17:17:51:711,51,0	1/1:0,21:21:63:893,63,0	1/1:0,26:26:78:1065,78,0	1/1:0,19:19:57:798,57,0	1/1:0,21:21:63:875,63,0	./.:2,16:18:12:630,12,0	0/0:24,0:24:63:0,63,945	0/0:21,0:21:60:0,60,900	0/0:36,0:36:99:0,99,1485	0/0:25,0:25:72:0,72,1022	0/0:29,0:29:81:0,81,1215	0/0:20,0:20:60:0,60,775	0/0:31,0:31:81:0,81,1215	0/0:22,0:22:60:0,60,900	0/0:35,0:35:99:0,99,1405	0/0:20,0:20:60:0,60,810	1/1:0,19:19:57:796,57,0	0/0:22,0:22:60:0,60,885	0/0:25,0:25:32:0,32,926	1/1:0,22:22:66:920,66,0	1/1:0,27:27:81:1034,81,0	1/1:0,28:28:84:1159,84,0	0/0:34,0:34:60:0,60,1271	1/1:0,22:22:66:907,66,0	1/1:0,38:38:99:1532,114,0	1/1:0,28:28:84:1128,84,0	1/1:0,20:20:60:756,60,0	0/0:12,0:12:33:0,33,495	0/0:18,0:18:45:0,45,675	0/0:17,0:17:48:0,48,720	1/1:0,12:12:36:367,36,0	0/0:19,0:19:54:0,54,810	1/1:0,26:26:77:921,77,0	1/1:0,25:25:75:936,75,0	0/0:28,0:28:84:0,84,959	1/1:0,24:24:72:924,72,0	0/0:27,0:27:81:0,81,951	0/0:26,0:26:62:0,62,957	0/0:14,0:14:39:0,39,585	1/1:0,26:26:78:922,78,0	1/1:0,29:29:86:890,86,0	1/1:0,29:29:87:1120,87,0	0/0:30,0:30:30:0,30,958	0/0:35,0:35:99:0,99,1369	1/1:0,24:24:71:893,71,0	1/1:0,26:26:78:947,78,0	0/0:24,0:24:72:0,72,880	0/0:23,0:23:63:0,63,945	0/0:33,0:33:80:0,80,1098	0/0:31,0:31:90:0,90,1145	0/0:21,0:21:63:0,63,828	1/1:0,20:20:60:757,60,0	1/1:0,28:28:83:1087,83,0	0/0:25,0:25:72:0,72,979	0/0:24,0:24:69:0,69,1035	0/0:19,0:19:54:0,54,810	0/0:23,0:23:57:0,57,855	1/1:0,24:24:72:811,72,0	0/0:26,0:26:75:0,75,998	1/1:0,25:25:75:876,75,0	0/0:19,0:19:51:0,51,765	0/0:29,0:29:84:0,84,1260	1/1:0,23:23:69:838,69,0	0/0:23,0:23:66:0,66,799	1/1:0,21:21:63:856,63,0	1/1:0,14:14:41:472,41,0	1/1:0,29:29:87:1237,87,0	0/0:22,0:22:60:0,60,897	0/0:17,0:17:48:0,48,720	0/0:18,0:18:54:0,54,750	./.:5,0:5:15:0,15,206	0/0:14,0:14:42:0,42,575	0/0:9,0:9:27:0,27,371	1/1:0,23:23:69:947,69,0	0/0:32,0:32:93:0,93,1395	0/0:19,0:19:57:0,57,753	1/1:0,32:32:95:1196,95,0	1/1:0,18:18:54:715,54,0	1/1:0,24:24:72:1001,72,0	0/0:25,0:25:63:0,63,900	0/0:21,0:21:60:0,60,891	1/1:0,16:16:48:651,48,0	1/1:0,16:16:48:550,48,0	1/1:0,9:9:27:292,27,0	1/1:0,10:10:30:450,30,0	1/1:0,17:17:51:708,51,0	0/0:17,0:17:45:0,45,675	1/1:0,23:23:69:1018,69,0	1/1:0,19:19:57:736,57,0	1/1:0,20:20:60:838,60,0	1/1:0,15:15:45:628,45,0	1/1:0,21:21:63:875,63,0	1/1:0,7:7:21:266,21,0	1/1:0,7:7:21:312,21,0	1/1:0,18:18:54:768,54,0	1/1:0,30:30:90:1284,90,0	0/0:18,0:18:51:0,51,765	0/0:32,0:32:90:0,90,1350	0/0:27,0:27:81:0,81,1142	0/0:21,0:21:57:0,57,855	0/0:11,0:11:30:0,30,450	1/1:0,11:11:33:427,33,0	0/0:23,0:23:57:0,57,855	0/0:13,0:13:39:0,39,494	1/1:0,15:15:45:654,45,0	1/1:0,16:16:48:671,48,0	0/0:17,0:17:51:0,51,719	0/0:15,0:15:36:0,36,540	0/0:18,0:18:54:0,54,711	1/1:0,10:10:30:447,30,0	0/0:10,0:10:27:0,27,405	0/0:21,0:21:60:0,60,900	0/0:25,0:25:72:0,72,1080	1/1:0,28:28:83:984,83,0	0/0:17,0:17:51:0,51,679	0/0:33,0:33:93:0,93,1395	0/0:18,0:18:48:0,48,720	1/1:0,11:11:33:447,33,0	0/0:15,0:15:42:0,42,630
2	19140911	C	A	C:0.564103	A:0.435897	4.676485	ANN=A|upstream_gene_variant|MODIFIER|AT2G09735|AT2G09735|transcript|AT2G09735.1|lincRNA||n.-4784G>T|||||4784|,A|upstream_gene_variant|MODIFIER|RS31A|AT2G46610|transcript|AT2G46610.1|protein_coding||c.-2293G>T|||||2149|,A|upstream_gene_variant|MODIFIER|AT2G46620|AT2G46620|transcript|AT2G46620.1|protein_coding||c.-365G>T|||||62|,A|upstream_gene_variant|MODIFIER|AT2G46630|AT2G46630|transcript|AT2G46630.1|protein_coding||c.-4618C>A|||||4307|,A|upstream_gene_variant|MODIFIER|RS31A|AT2G46610|transcript|AT2G46610.2|protein_coding||c.-2927G>T|||||2186|,A|upstream_gene_variant|MODIFIER|RS31A|AT2G46610|transcript|AT2G46610.4|protein_coding||c.-3184G>T|||||3146|,A|upstream_gene_variant|MODIFIER|RS31A|AT2G46610|transcript|AT2G46610.3|protein_coding||c.-3058G>T|||||2149|,A|downstream_gene_variant|MODIFIER|KIC|AT2G46600|transcript|AT2G46600.1|protein_coding||c.*4434C>A|||||4311|,A|downstream_gene_variant|MODIFIER|AT2G09740|AT2G09740|transcript|AT2G09740.1|pseudogene||n.*2552C>A|||||2552|,A|intergenic_region|MODIFIER|AT2G46620-AT2G46630|AT2G46620-AT2G46630|intergenic_region|AT2G46620-AT2G46630|||n.19140911C>A||||||	GT:AD:DP:GQ:PL	0/0:29,0:29:72:0,72,1080	1/1:0,35:35:99:1453,105,0	1/1:0,27:27:81:1065,81,0	1/1:0,20:20:60:830,60,0	1/1:0,30:30:90:1244,90,0	1/1:0,24:24:72:973,72,0	1/1:0,31:31:93:1318,93,0	1/1:0,42:42:99:1727,126,0	1/1:0,22:22:66:918,66,0	1/1:0,23:23:69:929,69,0	0/0:22,0:22:63:0,63,945	0/0:23,0:23:63:0,63,945	0/0:35,0:35:99:0,99,1425	0/0:27,0:27:81:0,81,1147	0/0:23,0:23:60:0,60,900	0/0:19,0:19:57:0,57,790	0/0:18,0:18:54:0,54,790	0/0:25,0:25:72:0,72,1057	0/0:10,0:10:27:0,27,405	0/0:21,0:21:57:0,57,855	1/1:0,17:17:51:716,51,0	0/0:20,0:20:54:0,54,810	0/0:18,0:18:36:0,36,540	1/1:0,17:17:51:708,51,0	1/1:0,22:22:66:905,66,0	0/0:44,0:44:99:0,120,1792	0/0:40,0:40:99:0,101,1462	1/1:0,36:36:99:1407,107,0	1/1:0,66:66:99:2637,198,0	1/1:0,33:33:99:1306,99,0	0/0:17,0:17:51:0,51,615	0/0:18,0:18:48:0,48,720	0/0:17,0:17:48:0,48,720	0/0:12,0:12:33:0,33,495	1/1:0,10:10:30:351,30,0	0/0:19,0:19:39:0,39,585	1/1:0,16:16:48:635,48,0	1/1:0,37:37:99:1216,110,0	0/0:30,0:30:87:0,87,1305	1/1:0,25:25:75:901,75,0	./.:18,0:18:12:0,12,502	0/0:15,0:15:42:0,42,630	0/0:12,0:12:36:0,36,387	1/1:0,21:21:62:706,62,0	1/1:0,14:14:42:489,42,0	1/1:1,15:16:38:501,38,0	0/0:18,0:18:45:0,45,675	0/0:36,0:36:99:0,99,1485	1/1:0,27:27:81:955,81,0	0/0:20,0:20:45:0,45,675	0/0:22,0:22:60:0,60,803	0/0:35,0:35:99:0,99,1485	0/0:35,0:35:99:0,99,1485	0/0:11,0:11:30:0,30,450	0/0:21,0:21:51:0,51,765	1/1:0,42:42:99:1479,125,0	1/1:0,39:39:99:1536,119,0	0/0:13,0:13:36:0,36,540	0/0:12,0:12:27:0,27,405	0/0:7,0:7:21:0,21,225	0/0:11,0:11:30:0,30,450	1/1:0,12:12:36:497,36,0	0/0:21,0:21:57:0,57,855	1/1:0,19:19:57:721,57,0	0/0:21,0:21:54:0,54,810	0/0:21,0:21:57:0,57,855	1/1:0,18:18:53:662,53,0	0/0:21,0:21:60:0,60,757	1/1:0,16:16:48:594,48,0	1/1:0,8:8:24:349,24,0	1/1:0,18:18:54:711,54,0	./.:15,0:15:18:0,18,551	0/0:18,0:18:45:0,45,675	0/0:25,0:25:72:0,72,979	0/0:10,0:10:30:0,30,388	0/0:14,0:14:25:0,25,499	0/0:14,0:14:42:0,42,566	1/1:0,14:14:42:558,42,0	0/0:36,0:36:92:0,92,1317	0/0:17,0:17:35:0,35,625	1/1:0,20:20:60:825,60,0	1/1:0,22:22:66:885,66,0	1/1:0,26:26:78:1041,78,0	0/0:18,0:18:45:0,45,675	0/0:19,0:19:48:0,48,720	1/1:0,24:24:72:1027,72,0	1/1:0,29:29:87:1256,87,0	1/1:0,12:12:36:488,36,0	1/1:0,8:8:23:289,23,0	1/1:0,19:19:57:801,57,0	./.:12,0:12:9:0,9,445	1/1:0,15:15:45:628,45,0	1/1:0,24:24:72:979,72,0	./.:0,6:6:18:254,18,0	1/1:0,15:15:45:561,45,0	1/1:0,18:18:54:717,54,0	1/1:0,11:11:33:402,33,0	1/1:0,12:12:35:388,35,0	1/1:0,24:24:72:865,72,0	1/1:0,21:21:63:892,63,0	0/0:18,0:18:54:0,54,777	0/0:28,0:28:81:0,81,1199	0/0:27,0:27:81:0,81,936	0/0:26,0:26:72:0,72,1080	0/0:13,0:13:36:0,36,540	1/1:0,16:16:48:627,48,0	0/0:32,0:32:80:0,80,1261	0/0:12,0:12:36:0,36,441	0/0:14,0:14:42:0,42,470	0/0:11,0:11:33:0,33,414	0/0:24,0:24:63:0,63,945	0/0:15,0:15:45:0,45,535	0/0:15,0:15:45:0,45,546	./.:9,0:9:10:0,10,323	0/0:9,0:9:27:0,27,329	0/0:14,0:14:36:0,36,540	0/0:19,0:19:51:0,51,765	1/1:0,19:19:57:693,57,0	0/0:18,0:18:54:0,54,575	0/0:21,0:21:60:0,60,714	0/0:18,0:18:54:0,54,785	1/1:0,10:10:30:424,30,0	./.:6,0:6:18:0,18,241
2	19253995	G	T	G:0.57377	T:0.42623	4.945896	ANN=T|missense_variant|MODERATE|PPA3|AT2G46860|transcript|AT2G46860.1|protein_coding|2/8|c.153G>T|p.Leu51Phe|213/979|153/651|51/216||,T|upstream_gene_variant|MODIFIER|DUF4|AT2G46840|transcript|AT2G46840.1|protein_coding||c.-4086C>A|||||4086|,T|downstream_gene_variant|MODIFIER|AT2G46850|AT2G46850|transcript|AT2G46850.1|protein_coding||c.*682G>T|||||511|	GT:AD:DP:GQ:PGT:PID:PL:PS	0/0:25,0:25:60:.:.:0,60,900:.	1/1:0,37:37:99:.:.:1558,111,0:.	1/1:0,31:31:93:.:.:1297,93,0:.	1/1:0,20:20:60:.:.:766,60,0:.	1/1:0,14:14:42:.:.:607,42,0:.	1/1:0,16:16:48:.:.:688,48,0:.	1/1:0,19:19:57:.:.:771,57,0:.	1/1:0,24:24:72:.:.:997,72,0:.	1/1:0,14:14:42:.:.:585,42,0:.	1/1:0,18:18:54:.:.:723,54,0:.	0/0:13,0:13:36:.:.:0,36,540:.	0/0:20,0:20:24:.:.:0,24,735:.	0/0:23,0:23:60:.:.:0,60,900:.	0/0:30,0:30:81:.:.:0,81,1215:.	0/0:31,0:31:81:.:.:0,81,1215:.	0/0:21,0:21:60:.:.:0,60,866:.	0/0:24,0:24:60:.:.:0,60,900:.	0/0:25,0:25:72:.:.:0,72,1080:.	0/0:21,0:21:60:.:.:0,60,847:.	0/0:23,0:23:60:.:.:0,60,900:.	1/1:0,21:21:63:.:.:868,63,0:.	0/0:24,0:24:63:.:.:0,63,945:.	0/0:15,0:15:39:.:.:0,39,585:.	1/1:0,18:18:54:.:.:750,54,0:.	1/1:0,25:25:75:.:.:999,75,0:.	0/0:24,0:24:60:.:.:0,60,900:.	0/0:27,0:27:81:.:.:0,81,1021:.	1/1:0,21:21:63:.:.:829,63,0:.	1/1:0,46:46:99:.:.:1824,138,0:.	1/1:0,21:21:63:.:.:827,63,0:.	0/0:29,0:29:78:.:.:0,78,1170:.	0/0:14,0:14:42:.:.:0,42,489:.	0/0:25,0:25:33:.:.:0,33,857:.	0/0:22,0:22:57:.:.:0,57,855:.	1/1:0,16:16:48:.:.:608,48,0:.	0/0:22,0:22:60:.:.:0,60,794:.	1/1:0,17:17:51:.:.:628,51,0:.	1/1:0,33:33:99:.:.:1208,99,0:.	0/0:25,0:25:72:.:.:0,72,1080:.	1/1:0,28:28:84:.:.:981,84,0:.	./.:21,0:21:13:.:.:0,13,631:.	0/0:20,0:20:60:.:.:0,60,709:.	0/0:23,0:23:66:.:.:0,66,990:.	1/1:0,19:19:57:.:.:676,57,0:.	1/1:0,26:26:78:.:.:843,78,0:.	1/1:0,31:31:92:.:.:1075,92,0:.	0/0:37,0:37:99:.:.:0,102,1268:.	0/0:24,0:24:60:.:.:0,60,900:.	1/1:0,30:30:90:.:.:1017,90,0:.	0/0:21,0:21:60:.:.:0,60,774:.	0/0:25,0:25:63:.:.:0,63,945:.	0/0:28,0:28:75:.:.:0,75,1125:.	0/0:36,0:36:99:.:.:0,99,1407:.	0/0:29,0:29:75:.:.:0,75,1125:.	0/0:25,0:25:57:.:.:0,57,855:.	1/1:0,20:20:60:.:.:835,60,0:.	1/1:0,21:21:63:.:.:854,63,0:.	0/0:18,0:18:54:.:.:0,54,711:.	0/0:33,0:33:99:.:.:0,99,1120:.	0/0:24,0:24:63:.:.:0,63,945:.	0/0:22,0:22:60:.:.:0,60,900:.	1/1:0,21:21:63:.:.:817,63,0:.	0/0:27,0:27:63:.:.:0,63,1010:.	1/1:0,20:20:60:.:.:767,60,0:.	0/0:27,0:27:81:.:.:0,81,1002:.	0/0:31,0:31:90:.:.:0,90,1350:.	1/1:0,20:20:60:.:.:793,60,0:.	0/0:33,0:33:99:.:.:0,99,1089:.	1/1:0,12:12:36:.:.:452,36,0:.	1/1:0,11:11:33:.:.:438,33,0:.	1/1:0,22:22:66:.:.:906,66,0:.	0/0:16,0:16:48:.:.:0,48,640:.	0/0:13,0:13:39:.:.:0,39,558:.	0/0:27,0:27:81:.:.:0,81,1109:.	0/0:18,0:18:54:.:.:0,54,706:.	0/0:15,0:15:45:.:.:0,45,638:.	0/0:22,0:22:60:.:.:0,60,900:.	1/1:0,13:13:39:.:.:527,39,0:.	0/0:44,0:44:99:.:.:0,102,1800:.	0/0:17,0:17:45:.:.:0,45,675:.	1/1:0,27:27:81:.:.:1103,81,0:.	1/1:0,22:22:66:.:.:965,66,0:.	1/1:0,32:32:96:.:.:1312,96,0:.	0/0:23,0:23:60:.:.:0,60,900:.	0/0:15,0:15:45:.:.:0,45,594:.	1/1:0,22:22:66:.:.:925,66,0:.	1/1:0,15:15:45:.:.:619,45,0:.	1/1:0,11:11:33:.:.:484,33,0:.	1/1:0,15:15:45:.:.:633,45,0:.	1/1:0,22:22:66:.:.:892,66,0:.	0/0:20,0:20:60:.:.:0,60,822:.	1/1:0,15:15:45:.:.:662,45,0:.	1/1:0,17:17:51:.:.:708,51,0:.	1/1:0,18:18:54:.:.:789,54,0:.	1/1:0,14:14:42:.:.:608,42,0:.	1/1:0,18:18:54:.:.:732,54,0:.	1/1:0,9:9:27:.:.:364,27,0:.	1/1:0,10:10:30:.:.:447,30,0:.	1/1:0,13:13:39:.:.:503,39,0:.	1/1:0,24:24:72:.:.:948,72,0:.	0/0:14,0:14:39:.:.:0,39,585:.	0/0:30,0:30:81:.:.:0,81,1215:.	0/0:25,0:25:69:.:.:0,69,1035:.	0/0:21,0:21:60:.:.:0,60,900:.	0/0:11,0:11:30:.:.:0,30,450:.	1/1:0,8:8:24:.:.:333,24,0:.	0/0:23,0:23:66:.:.:0,66,990:.	0/0:11,0:11:30:.:.:0,30,450:.	0/0:11,0:11:33:.:.:0,33,429:.	0/0:11,0:11:33:.:.:0,33,395:.	0/0:15,0:15:42:.:.:0,42,630:.	0/0:15,0:15:45:.:.:0,45,624:.	0/0:28,0:28:81:.:.:0,81,1215:.	0/0:9,0:9:27:.:.:0,27,349:.	0/0:9,0:9:27:.:.:0,27,366:.	0/0:7,0:7:21:.:.:0,21,297:.	0/0:34,0:34:96:.:.:0,96,1440:.	1/1:0,40:40:99:.:.:1514,119,0:.	0/0:22,0:22:60:.:.:0,60,813:.	0/0:24,0:24:63:.:.:0,63,945:.	0/0:12,0:12:36:.:.:0,36,523:.	1/1:0,10:10:30:.:.:450,30,0:.	0/0:16,0:16:39:.:.:0,39,585:.
2	19374681	TA	T	TA:0.525	T:0.475	5.566796	ANN=T|upstream_gene_variant|MODIFIER|GOLS1|AT2G47180|transcript|AT2G47180.1|protein_coding||c.-4310delT|||||4204|,T|upstream_gene_variant|MODIFIER|ATMYB2|AT2G47190|transcript|AT2G47190.1|protein_coding||c.-1602delA|||||1303|,T|upstream_gene_variant|MODIFIER|SWC4|AT2G47210|transcript|AT2G47210.1|protein_coding||c.-4357delA|||||3757|,T|upstream_gene_variant|MODIFIER|SWC4|AT2G47210|transcript|AT2G47210.2|protein_coding||c.-3952delA|||||3037|,T|upstream_gene_variant|MODIFIER|SWC4|AT2G47210|transcript|AT2G47210.3|protein_coding||c.-4156delA|||||3785|,T|downstream_gene_variant|MODIFIER|AT2G47200|AT2G47200|transcript|AT2G47200.1|protein_coding||c.*3202delT|||||2893|,T|non_coding_transcript_exon_variant|MODIFIER|AT2G09825|AT2G09825|transcript|AT2G09825.1|pseudogene|1/1|n.194delT||||||	GT:AD:DP:GQ:PGT:PID:PL:PS	0/0:37,0:37:99:.:.:0,102,1530:.	1/1:0,29:29:87:.:.:1087,87,0:.	1/1:0,38:38:99:.:.:1424,114,0:.	1/1:0,19:19:57:.:.:712,57,0:.	1/1:0,18:18:54:.:.:672,54,0:.	1/1:0,17:17:51:.:.:637,51,0:.	1/1:0,17:17:51:.:.:633,51,0:.	1/1:0,32:32:96:.:.:1194,96,0:.	1/1:0,20:20:60:.:.:749,60,0:.	1/1:0,12:12:36:.:.:450,36,0:.	0/0:39,0:39:99:.:.:0,102,1486:.	0/0:18,0:18:48:.:.:0,48,720:.	0/0:21,0:21:60:.:.:0,60,900:.	0/0:21,0:21:60:.:.:0,60,868:.	0/0:26,0:26:70:.:.:0,70,1080:.	0/0:25,0:25:72:.:.:0,72,1080:.	0/0:34,0:34:99:.:.:0,99,1485:.	0/0:29,0:29:72:.:.:0,72,1080:.	0/0:27,0:27:72:.:.:0,72,1080:.	0/0:25,0:25:63:.:.:0,63,945:.	1/1:0,14:14:42:.:.:525,42,0:.	0/0:30,0:30:84:.:.:0,84,1260:.	0/0:26,0:26:72:.:.:0,72,1080:.	1/1:0,21:21:63:.:.:787,63,0:.	1/1:0,23:23:69:.:.:853,69,0:.	1/1:0,31:31:93:.:.:1161,93,0:.	0/0:36,0:36:99:.:.:0,102,1530:.	1/1:0,35:35:99:.:.:1310,105,0:.	1/1:0,54:54:99:.:.:2019,163,0:.	1/1:0,38:38:99:.:.:1409,114,0:.	1/1:0,21:21:63:.:.:759,63,0:.	0/0:18,0:18:51:.:.:0,51,765:.	0/0:21,0:21:60:.:.:0,60,873:.	0/0:23,0:23:66:.:.:0,66,842:.	1/1:0,21:21:63:.:.:772,63,0:.	0/0:20,0:20:57:.:.:0,57,855:.	1/1:0,17:17:51:.:.:634,51,0:.	1/1:0,22:22:66:.:.:823,66,0:.	0/0:28,0:28:81:.:.:0,81,1215:.	1/1:0,23:23:69:.:.:858,69,0:.	./.:17,0:17:13:.:.:0,13,537:.	0/0:26,0:26:75:.:.:0,75,1125:.	0/0:28,0:28:81:.:.:0,81,1051:.	1/1:0,33:33:99:.:.:1196,99,0:.	1/1:0,12:12:36:.:.:449,36,0:.	1/1:0,29:29:87:.:.:1084,87,0:.	0/0:31,0:31:56:.:.:0,56,1026:.	0/0:37,0:37:99:.:.:0,99,1485:.	1/1:0,24:24:72:.:.:895,72,0:.	1/1:0,22:22:66:.:.:824,66,0:.	./.:11,0:11:0:.:.:0,0,362:.	0/0:23,0:23:63:.:.:0,63,823:.	0/0:30,0:30:78:.:.:0,78,1170:.	0/0:11,0:11:33:.:.:0,33,381:.	0/0:26,0:26:66:.:.:0,66,990:.	1/1:0,11:11:33:.:.:412,33,0:.	1/1:0,16:16:48:.:.:595,48,0:.	0/0:15,0:15:39:.:.:0,39,585:.	0/0:17,0:17:45:.:.:0,45,675:.	0/0:13,0:13:36:.:.:0,36,540:.	0/0:12,0:12:33:.:.:0,33,495:.	1/1:0,17:17:51:.:.:608,51,0:.	0/0:29,0:29:78:.:.:0,78,1170:.	1/1:0,18:18:54:.:.:672,54,0:.	0/0:18,0:18:48:.:.:0,48,720:.	0/0:31,0:31:84:.:.:0,84,1260:.	1/1:0,25:25:75:.:.:935,75,0:.	0/0:29,0:29:78:.:.:0,78,1170:.	1/1:0,16:16:48:.:.:600,48,0:.	1/1:0,8:8:24:.:.:300,24,0:.	1/1:0,19:19:57:.:.:712,57,0:.	0/0:17,0:17:48:.:.:0,48,720:.	0/0:20,0:20:60:.:.:0,60,900:.	0/0:25,0:25:72:.:.:0,72,1080:.	0/0:12,0:12:36:.:.:0,36,459:.	0/0:12,0:12:36:.:.:0,36,516:.	0/0:11,0:11:33:.:.:0,33,428:.	1/1:0,18:18:54:.:.:674,54,0:.	0/0:48,0:48:99:.:.:0,120,1800:.	0/0:11,0:11:33:.:.:0,33,417:.	1/1:0,25:25:75:.:.:936,75,0:.	1/1:0,23:23:69:1/1:19374675_A_T:876,69,0:19374675	1/1:0,28:28:84:.:.:1049,84,0:.	0/0:11,0:11:33:.:.:0,33,428:.	0/0:15,0:15:42:.:.:0,42,630:.	1/1:0,18:18:54:.:.:674,54,0:.	1/1:0,17:17:51:.:.:637,51,0:.	1/1:0,8:8:24:.:.:295,24,0:.	1/1:0,8:8:24:.:.:300,24,0:.	1/1:0,27:27:81:.:.:1012,81,0:.	0/0:23,0:23:66:.:.:0,66,990:.	1/1:0,20:20:60:.:.:746,60,0:.	1/1:0,10:10:30:.:.:375,30,0:.	1/1:0,13:13:39:.:.:487,39,0:.	1/1:0,16:16:48:.:.:599,48,0:.	1/1:0,26:26:78:.:.:974,78,0:.	1/1:0,7:7:21:.:.:262,21,0:.	./.:0,5:5:15:.:.:187,15,0:.	1/1:0,21:21:63:.:.:787,63,0:.	1/1:0,22:22:66:.:.:820,66,0:.	0/0:19,0:19:54:.:.:0,54,810:.	0/0:26,0:26:72:.:.:0,72,1028:.	0/0:19,0:19:41:.:.:0,41,755:.	0/0:19,0:19:48:.:.:0,48,720:.	0/0:14,0:14:36:.:.:0,36,540:.	1/1:0,21:21:63:.:.:770,63,0:.	0/0:20,0:20:60:.:.:0,60,865:.	0/0:17,0:17:51:.:.:0,51,670:.	1/1:0,18:18:54:.:.:675,54,0:.	1/1:0,13:13:39:.:.:487,39,0:.	0/0:20,0:20:60:.:.:0,60,781:.	0/0:15,0:15:39:.:.:0,39,585:.	0/0:20,0:20:60:.:.:0,60,873:.	1/1:0,8:8:24:.:.:300,24,0:.	0/0:11,0:11:30:.:.:0,30,450:.	0/0:11,0:11:33:.:.:0,33,485:.	0/0:22,0:22:60:.:.:0,60,837:.	1/1:0,36:36:99:.:.:1344,108,0:.	0/0:26,0:26:72:.:.:0,72,1080:.	0/0:33,0:33:90:.:.:0,90,1350:.	0/0:17,0:17:51:.:.:0,51,707:.	1/1:0,13:13:39:.:.:487,39,0:.	0/0:9,0:9:27:.:.:0,27,288:.
2	19477608	A	C	A:0.570248	C:0.429752	4.638306	ANN=C|upstream_gene_variant|MODIFIER|PDIL2-1|AT2G47470|transcript|AT2G47470.1|protein_coding||c.-3895A>C|||||3646|,C|upstream_gene_variant|MODIFIER|PDIL2-1|AT2G47470|transcript|AT2G47470.2|protein_coding||c.-3895A>C|||||3812|,C|upstream_gene_variant|MODIFIER|PDIL2-1|AT2G47470|transcript|AT2G47470.3|protein_coding||c.-3895A>C|||||3812|,C|upstream_gene_variant|MODIFIER|PDIL2-1|AT2G47470|transcript|AT2G47470.4|protein_coding||c.-3895A>C|||||3812|,C|downstream_gene_variant|MODIFIER|CAO|AT2G47450|transcript|AT2G47450.1|protein_coding||c.*3706A>C|||||3221|,C|intron_variant|MODIFIER|MYB12|AT2G47460|transcript|AT2G47460.1|protein_coding|2/2|c.263+114A>C||||||	GT:AD:DP:GQ:PL	0/0:43,0:43:99:0,103,1710	1/1:0,38:38:99:1632,114,0	1/1:0,35:35:99:1453,105,0	1/1:0,30:30:89:1189,89,0	1/1:0,33:33:99:1357,99,0	1/1:0,46:46:99:1860,138,0	1/1:0,41:41:99:1710,123,0	1/1:0,27:27:81:1127,81,0	1/1:0,36:36:99:1479,108,0	1/1:1,22:23:30:853,30,0	0/0:33,0:33:99:0,99,1388	0/0:33,0:33:90:0,90,1350	0/0:34,0:34:93:0,93,1395	0/0:31,0:31:90:0,90,1268	0/0:26,0:26:66:0,66,990	0/0:33,0:33:81:0,81,1215	0/0:38,0:38:99:0,99,1462	0/0:32,0:32:84:0,84,1260	0/0:28,0:28:81:0,81,1189	0/0:22,0:22:60:0,60,900	1/1:1,28:29:44:1096,44,0	0/0:23,0:23:57:0,57,855	0/0:28,0:28:72:0,72,1080	1/1:0,24:24:72:974,72,0	1/1:0,35:35:99:1393,104,0	0/0:42,0:42:99:0,104,1755	0/0:43,0:43:99:0,102,1584	1/1:0,35:35:99:1238,105,0	1/1:1,89:90:99:3572,260,0	1/1:0,61:61:99:2385,183,0	0/0:33,0:33:99:0,99,1216	0/0:28,0:28:84:0,84,962	0/0:33,0:33:99:0,99,1283	0/0:20,0:20:60:0,60,812	1/1:0,20:20:60:701,60,0	0/0:28,0:28:81:0,81,985	1/1:0,26:26:78:1018,78,0	1/1:0,37:37:99:1372,110,0	0/0:38,0:38:95:0,95,1281	1/1:0,28:28:83:1053,83,0	0/0:34,0:34:96:0,96,1440	0/0:28,0:28:52:0,52,959	0/0:31,0:31:84:0,84,1260	1/1:0,33:33:99:1194,99,0	1/1:0,18:18:53:644,53,0	1/1:0,44:44:99:1556,131,0	0/0:41,0:41:99:0,99,1485	0/0:39,0:39:99:0,99,1314	1/1:0,33:33:98:1176,98,0	0/0:39,0:39:99:0,101,1343	0/0:29,0:29:81:0,81,1215	0/0:34,0:34:99:0,99,1485	0/0:39,0:39:99:0,108,1491	0/0:11,0:11:33:0,33,334	0/0:26,0:26:72:0,72,1080	1/1:0,19:19:57:683,57,0	1/1:0,10:10:30:414,30,0	0/0:15,0:15:42:0,42,630	0/0:18,0:18:51:0,51,765	0/0:18,0:18:51:0,51,765	0/0:20,0:20:57:0,57,855	1/1:0,14:14:42:537,42,0	0/0:21,0:21:60:0,60,792	1/1:0,19:19:56:673,56,0	0/0:26,0:26:60:0,60,879	0/0:25,0:25:56:0,56,803	1/1:0,19:19:57:772,57,0	0/0:32,0:32:93:0,93,1395	1/1:0,19:19:57:798,57,0	1/1:0,13:13:39:557,39,0	1/1:0,22:22:66:926,66,0	0/0:23,0:23:62:0,62,895	0/0:18,0:18:51:0,51,765	0/0:23,0:23:60:0,60,900	0/0:11,0:11:30:0,30,450	0/0:22,0:22:63:0,63,886	0/0:13,0:13:33:0,33,495	1/1:0,18:18:54:689,54,0	0/0:38,0:38:99:0,101,1490	0/0:21,0:21:63:0,63,871	1/1:0,23:23:69:888,69,0	1/1:0,20:20:59:752,59,0	1/1:0,17:17:51:762,51,0	0/0:34,0:34:99:0,99,1485	0/0:20,0:20:60:0,60,701	1/1:0,21:21:63:890,63,0	1/1:0,16:16:48:675,48,0	1/1:0,8:8:24:316,24,0	1/1:0,10:10:30:362,30,0	1/1:0,22:22:66:913,66,0	0/0:16,0:16:48:0,48,628	1/1:0,16:16:48:621,48,0	1/1:0,23:23:69:965,69,0	1/1:0,24:24:72:979,72,0	1/1:0,26:26:78:1076,78,0	1/1:0,11:11:33:426,33,0	1/1:0,14:14:42:592,42,0	1/1:0,15:15:45:500,45,0	1/1:0,22:22:66:834,66,0	1/1:0,19:19:57:797,57,0	0/0:22,0:22:66:0,66,858	0/0:25,0:25:72:0,72,1080	0/0:30,0:30:73:0,73,1159	0/0:17,0:17:45:0,45,675	0/0:11,0:11:33:0,33,495	1/1:0,8:8:24:349,24,0	0/0:20,0:20:60:0,60,776	0/0:18,0:18:51:0,51,765	0/0:13,0:13:39:0,39,552	0/0:16,0:16:42:0,42,630	0/0:18,0:18:54:0,54,751	0/0:23,0:23:60:0,60,900	0/0:36,0:36:99:0,102,1530	0/0:14,0:14:42:0,42,565	./.:12,0:12:19:0,19,410	0/0:17,0:17:48:0,48,720	0/0:37,0:37:99:0,99,1298	1/1:0,24:24:72:846,72,0	0/0:22,0:22:63:0,63,766	0/0:27,0:27:81:0,81,878	0/0:20,0:20:57:0,57,855	1/1:0,12:12:36:482,36,0	./.:4,0:4:12:0,12,174
