# Supplementary material for: Convergent evolution increases boron transport through SNPs and tandem duplications at BOR1 and BOR2 in Arabidopsis thaliana
Source: Proc Natl Acad Sci U S A. 2026 Mar 23;123(13):e2525676123. doi: 10.1073/pnas.2525676123 (PMC13037888; doi:10.1073/pnas.2525676123)
Supplement: Supplementary file 4 — Dataset S03 (TXT) [file pnas.2525676123.sd03.txt]

Dataset S3: Significant SNPs for leaf B variation in the Fogo population using an FDR threshold of 10%.
#CHROM	POS	REF	ALT	REF_ALLELE_FREQ	ALT_ALLELE_FREQ	-log10(P)	INFO	FORMAT	12768	12909	12910	12915	13181	13182	13184	13186	13187	13571	13572	13574	13575	13576	13584	16294	16295	21225	21226	21228	21229	21230	22610	22614	22621	22625	22635	22640	22644	27155	27166	27167	27171	27173	2876_AH	3536_AA	3536_AB	3536_AC	3536_AD	3536_B	3536_C
1	8883817	A	AT	A:0.90678	AT:0.0932203	4.473699	ANN=AT|upstream_gene_variant|MODIFIER|BHLH75|AT1G25330|transcript|AT1G25330.1|protein_coding||c.-1800_-1799insA|||||1718|,AT|upstream_gene_variant|MODIFIER|MYB116|AT1G25340|transcript|AT1G25340.3|protein_coding||c.-1393_-1392insT|||||1392|,AT|upstream_gene_variant|MODIFIER|MYB116|AT1G25340|transcript|AT1G25340.1|protein_coding||c.-1393_-1392insT|||||1202|,AT|upstream_gene_variant|MODIFIER|MYB116|…	GT:AD:DP:GQ:PL	0/0:44,0:44:93:0,93,1395	0/0:63,0:63:99:0,117,1755	0/0:67,0:67:99:0,120,1800	0/0:64,0:64:99:0,120,1800	0/0:61,0:61:99:0,120,1800	0/0:60,0:60:99:0,120,1800	0/0:56,0:56:99:0,120,1800	0/0:57,0:57:99:0,114,1710	0/0:54,0:54:99:0,108,1620	0/0:71,0:71:99:0,120,1800	0/0:73,0:73:99:0,120,1800	0/0:68,0:68:99:0,120,1800	0/0:63,0:63:99:0,120,1800	0/0:86,0:86:99:0,120,1800	0/0:43,0:43:99:0,99,1485	0/0:52,0:52:99:0,111,1665	0/0:49,0:49:99:0,99,1485	0/0:34,0:34:99:0,99,1268	1/1:0,34:34:99:1323,102,0	0/0:31,0:31:81:0,81,1215	0/0:37,0:37:99:0,105,1558	0/0:33,0:33:99:0,99,1238	0/0:48,0:48:99:0,99,1485	0/0:45,0:45:99:0,105,1575	0/0:86,0:86:99:0,120,1800	0/0:65,0:65:99:0,120,1800	0/0:78,0:78:99:0,120,1800	0/0:61,0:61:99:0,120,1800	0/0:48,0:48:93:0,93,1395	0/0:40,0:40:84:0,84,1260	0/0:42,0:42:93:0,93,1395	0/0:51,0:51:99:0,99,1485	0/0:41,0:41:81:0,81,1215	0/0:10,0:10:21:0,21,315	./.:5,0:5:15:0,15,170	0/0:38,0:38:99:0,105,1575	0/0:30,0:30:75:0,75,1125	./.:0,5:5:15:198,15,0	1/1:0,13:13:39:513,39,0	1/1:0,9:9:27:349,27,0	0/0:35,0:35:81:0,81,1215
1	9822654	G	C	G:0.915254	C:0.0847458	4.672553	ANN=C|upstream_gene_variant|MODIFIER|GH3.17|AT1G28130|transcript|AT1G28130.1|protein_coding||c.-2777G>C|||||2515|,C|upstream_gene_variant|MODIFIER|GH3.17|AT1G28130|transcript|AT1G28130.2|protein_coding||c.-3725G>C|||||3260|,C|intergenic_region|MODIFIER|AT1G28120-GH3.17|AT1G28120-AT1G28130|intergenic_region|AT1G28120-AT1G28130|||n.9822654G>C||||||	GT:AD:DP:GQ:PL	0/0:38,0:38:99:0,99,1485	0/0:19,0:19:51:0,51,765	0/0:24,0:24:71:0,71,863	0/0:24,0:24:66:0,66,990	0/0:32,0:32:81:0,81,1215	0/0:33,0:33:90:0,90,1350	0/0:20,0:20:54:0,54,810	0/0:23,0:23:60:0,60,900	0/0:40,0:40:99:0,99,1485	0/0:22,0:22:54:0,54,839	0/0:42,0:42:99:0,110,1764	0/0:36,0:36:99:0,102,1530	0/0:28,0:28:72:0,72,1080	0/0:31,0:31:90:0,90,1350	0/0:17,0:17:48:0,48,720	0/0:20,0:20:54:0,54,810	0/0:31,0:31:72:0,72,1080	0/0:41,0:41:99:0,105,1575	1/1:0,31:31:93:1223,93,0	0/0:39,0:39:99:0,103,1620	0/0:40,0:40:99:0,102,1525	0/0:36,0:36:99:0,99,1485	0/0:9,0:9:27:0,27,366	0/0:23,0:23:63:0,63,808	0/0:33,0:33:96:0,96,1440	0/0:19,0:19:51:0,51,765	0/0:33,0:33:96:0,96,1440	0/0:27,0:27:78:0,78,1170	0/0:21,0:21:54:0,54,810	0/0:12,0:12:30:0,30,450	0/0:20,0:20:60:0,60,707	0/0:14,0:14:42:0,42,581	0/0:17,0:17:45:0,45,675	0/0:34,0:34:99:0,99,1485	0/0:9,0:9:24:0,24,360	0/0:8,0:8:24:0,24,300	0/0:13,0:13:39:0,39,523	./.:0,6:6:18:255,18,0	1/1:0,12:12:36:509,36,0	1/1:0,12:12:36:529,36,0	0/0:10,0:10:30:0,30,390
1	27332233	A	C	A:0.909091	C:0.0909091	5.387959	ANN=C|upstream_gene_variant|MODIFIER|PSD|AT1G72560|transcript|AT1G72560.1|protein_coding||c.-2766T>G|||||2340|,C|upstream_gene_variant|MODIFIER|PPRD1|AT1G72590|transcript|AT1G72590.1|protein_coding||c.-3368A>C|||||3298|,C|upstream_gene_variant|MODIFIER|PSD|AT1G72560|transcript|AT1G72560.3|protein_coding||c.-2766T>G|||||2202|,C|upstream_gene_variant|MODIFIER|PSD|AT1G72560|transcript|AT1G72560.4|pr…	GT:AD:DP:GQ:PL	0/0:38,0:38:99:0,99,1530	0/0:21,0:21:60:0,60,882	0/0:27,0:27:78:0,78,1170	0/0:43,0:43:99:0,114,1710	0/0:18,0:18:51:0,51,765	0/0:24,0:24:72:0,72,1020	0/0:20,0:20:60:0,60,807	0/0:23,0:23:60:0,60,900	0/0:21,0:21:60:0,60,900	0/0:38,0:38:99:0,99,1485	0/0:32,0:32:81:0,81,1215	0/0:31,0:31:90:0,90,1350	0/0:36,0:36:99:0,99,1485	0/0:37,0:37:99:0,102,1530	0/0:22,0:22:54:0,54,810	0/0:21,0:21:60:0,60,900	0/0:25,0:25:51:0,51,949	0/0:45,0:45:99:0,111,1665	1/1:0,37:37:99:1364,110,0	0/0:38,0:38:99:0,101,1530	0/0:46,0:46:99:0,110,1722	0/0:36,0:36:99:0,101,1342	0/0:14,0:14:42:0,42,533	0/0:24,0:24:54:0,54,908	0/0:26,0:26:69:0,69,1035	0/0:21,0:21:48:0,48,720	0/0:16,0:16:45:0,45,675	0/0:27,0:27:81:0,81,1012	0/0:18,0:18:45:0,45,675	0/0:17,0:17:51:0,51,582	0/0:21,0:21:60:0,60,854	0/0:31,0:31:90:0,90,1350	0/0:21,0:21:60:0,60,810	0/0:25,0:25:72:0,72,858	0/0:21,0:21:60:0,60,855	0/0:17,0:17:48:0,48,720	0/0:13,0:13:36:0,36,540	./.:2,17:19:2:694,2,0	1/1:0,18:18:54:687,54,0	1/1:0,12:12:36:520,36,0	0/0:11,0:11:33:0,33,462
2	10318430	T	A	T:0.824561	A:0.175439	4.105331	ANN=A|upstream_gene_variant|MODIFIER|AT2G24250|AT2G24250|transcript|AT2G24250.1|protein_coding||c.-3580A>T|||||3445|,A|upstream_gene_variant|MODIFIER|AT2G24255|AT2G24255|transcript|AT2G24255.1|protein_coding||c.-1249A>T|||||1077|,A|upstream_gene_variant|MODIFIER|AT2G24250|AT2G24250|transcript|AT2G24250.2|protein_coding||c.-3603A>T|||||3450|,A|downstream_gene_variant|MODIFIER|BHLH66|AT2G24260|tran…	GT:AD:DP:GQ:PL	0/0:12,0:12:36:0,36,498	0/0:33,0:33:90:0,90,1350	0/0:35,0:35:84:0,84,1260	0/0:30,0:30:75:0,75,1125	0/0:25,0:25:72:0,72,1069	0/0:36,0:36:99:0,99,1485	0/0:29,0:29:81:0,81,1215	0/0:30,0:30:59:0,59,1225	0/0:20,0:20:60:0,60,829	0/0:26,0:26:72:0,72,1080	0/0:25,0:25:66:0,66,990	0/0:25,0:25:72:0,72,939	0/0:24,0:24:72:0,72,958	0/0:27,0:27:60:0,60,900	0/0:15,0:15:45:0,45,615	./.:8,0:8:18:0,18,270	0/0:17,0:17:45:0,45,675	0/0:19,0:19:51:0,51,765	1/1:0,15:15:45:611,45,0	0/0:17,0:17:48:0,48,720	0/0:20,0:20:57:0,57,855	0/0:23,0:23:60:0,60,900	0/0:11,0:11:24:0,24,360	./.:4,0:4:12:0,12,121	0/0:21,0:21:60:0,60,900	0/0:9,0:9:27:0,27,285	0/0:22,0:22:60:0,60,900	1/1:0,15:15:45:510,45,0	0/0:12,0:12:24:0,24,360	0/0:8,0:8:24:0,24,311	0/0:14,0:14:36:0,36,540	0/0:10,0:10:30:0,30,374	0/0:8,0:8:24:0,24,280	./.:3,0:3:9:0,9,92	0/0:12,0:12:36:0,36,512	0/0:15,0:15:42:0,42,630	0/0:10,0:10:30:0,30,426	./.:1,8:9:2:273,2,0	0/0:10,0:10:27:0,27,405	1/1:0,14:14:42:514,42,0	1/1:0,10:10:30:354,30,0
2	17302287	T	C	T:0.942149	C:0.0578512	7.154738	ANN=C|missense_variant|MODERATE|GPT|AT2G41490|transcript|AT2G41490.1|protein_coding|2/11|c.448T>C|p.Phe150Leu|638/1667|448/1296|150/431||,C|upstream_gene_variant|MODIFIER|PER25|AT2G41480|transcript|AT2G41480.1|protein_coding||c.-3597A>G|||||3562|,C|downstream_gene_variant|MODIFIER|LIS|AT2G41500|transcript|AT2G41500.1|protein_coding||c.*2032A>G|||||1843|,C|downstream_gene_variant|MODIFIER|LIS|AT2G…	GT:AD:DP:GQ:PL	0/0:30,0:30:72:0,72,1080	0/0:22,0:22:60:0,60,900	0/0:28,0:28:75:0,75,1125	0/0:32,0:32:83:0,83,1260	0/0:20,0:20:57:0,57,855	0/0:23,0:23:60:0,60,900	0/0:10,0:10:21:0,21,315	0/0:23,0:23:44:0,44,844	0/0:17,0:17:51:0,51,646	0/0:34,0:34:87:0,87,1305	0/0:30,0:30:73:0,73,1209	0/0:32,0:32:54:0,54,1245	0/0:41,0:41:99:0,102,1530	0/0:28,0:28:72:0,72,1080	0/0:25,0:25:72:0,72,1080	0/0:15,0:15:42:0,42,630	0/0:22,0:22:60:0,60,900	0/0:44,0:44:99:0,120,1800	1/1:0,39:39:99:1494,117,0	0/0:35,0:35:99:0,99,1485	0/0:41,0:41:99:0,108,1589	0/0:35,0:35:93:0,93,1395	0/0:16,0:16:42:0,42,630	0/0:16,0:16:48:0,48,620	0/0:21,0:21:44:0,44,668	0/0:22,0:22:57:0,57,855	0/0:45,0:45:99:0,103,1485	0/0:22,0:22:63:0,63,792	0/0:20,0:20:48:0,48,720	./.:13,0:13:0:0,0,428	0/0:11,0:11:33:0,33,426	0/0:23,0:23:60:0,60,900	0/0:23,0:23:60:0,60,900	0/0:22,0:22:60:0,60,841	0/0:15,0:15:45:0,45,610	0/0:21,0:21:57:0,57,855	0/0:12,0:12:30:0,30,450	./.:0,5:5:15:201,15,0	1/1:0,19:19:57:729,57,0	1/1:0,10:10:30:441,30,0	0/0:16,0:16:48:0,48,594
3	21656886	A	G	A:0.699187	G:0.300813	4.522875	ANN=G|upstream_gene_variant|MODIFIER|CCR4-1|AT3G58560|transcript|AT3G58560.1|protein_coding||c.-2990T>C|||||2686|,G|downstream_gene_variant|MODIFIER|CCR4-2|AT3G58580|transcript|AT3G58580.1|protein_coding||c.*3980T>C|||||3712|,G|intron_variant|MODIFIER|RH52|AT3G58570|transcript|AT3G58570.1|protein_coding|1/6|c.-65-148A>G||||||	GT:AD:DP:GQ:PGT:PID:PL:PS	1/1:0,45:45:99:1/1:21656866_T_G:1994,135,0:21656866	0/0:33,0:33:90:.:.:0,90,1350:.	0/0:31,0:31:81:.:.:0,81,1215:.	1/1:0,25:25:75:1/1:21656866_T_G:1109,75,0:21656866	./.:20,0:20:16:.:.:0,16,742:.	1/1:0,24:24:72:1/1:21656866_T_G:1058,72,0:21656866	0/0:15,0:15:45:.:.:0,45,595:.	1/1:0,17:17:51:1/1:21656866_T_G:759,51,0:21656866	1/1:0,21:21:66:1/1:21656866_T_G:961,66,0:21656866	0/0:34,0:34:93:.:.:0,93,1395:.	0/0:29,0:29:81:.:.:0,81,1186:.	0/0:42,0:42:99:.:.:0,114,1710:.	0/0:31,0:31:81:.:.:0,81,1215:.	0/0:33,0:33:90:.:.:0,90,1350:.	0/0:21,0:21:49:.:.:0,49,823:.	0/0:18,0:18:45:.:.:0,45,675:.	1/1:0,27:27:81:1/1:21656866_T_G:1208,81,0:21656866	0/0:38,0:38:99:.:.:0,99,1485:.	0/0:37,0:37:99:.:.:0,99,1456:.	0/0:44,0:44:99:.:.:0,103,1714:.	0/0:39,0:39:99:.:.:0,105,1575:.	0/0:35,0:35:99:.:.:0,99,1485:.	0/0:13,0:13:36:.:.:0,36,540:.	1/1:0,21:21:63:1/1:21656866_T_G:935,63,0:21656866	0/0:19,0:19:51:.:.:0,51,765:.	1/1:0,34:34:99:1/1:21656866_T_G:1453,105,0:21656866	0/0:37,0:37:92:.:.:0,92,1268:.	0/0:32,0:32:84:.:.:0,84,1260:.	0/0:23,0:23:27:.:.:0,27,703:.	1/1:0,24:24:72:1/1:21656866_T_G:1024,72,0:21656866	0/0:15,0:15:36:.:.:0,36,540:.	0/0:30,0:30:90:.:.:0,90,1145:.	0/0:22,0:22:63:.:.:0,63,794:.	0/0:33,0:33:99:.:.:0,99,1328:.	1/1:0,16:16:48:1/1:21656866_T_G:720,48,0:21656866	1/1:0,21:21:66:1/1:21656866_T_G:990,66,0:21656866	0/0:11,0:11:33:.:.:0,33,448:.	0/0:17,0:17:48:.:.:0,48,720:.	0/0:10,0:10:24:.:.:0,24,360:.	0/0:7,0:7:21:.:.:0,21,278:.	0/0:13,0:13:39:.:.:0,39,494:.
3	22436584	T	A	T:0.604839	A:0.395161	5.364496	ANN=A|upstream_gene_variant|MODIFIER|AT3G60700|AT3G60700|transcript|AT3G60700.1|protein_coding||c.-1818T>A|||||1639|,A|upstream_gene_variant|MODIFIER|AT3G60710|AT3G60710|transcript|AT3G60710.1|protein_coding||c.-3614T>A|||||3614|,A|upstream_gene_variant|MODIFIER|AT3G60710|AT3G60710|transcript|AT3G60710.2|protein_coding||c.-3614T>A|||||3614|,A|upstream_gene_variant|MODIFIER|AT3G60710|AT3G60710|tra…	GT:AD:DP:GQ:PGT:PID:PL:PS	1/1:0,40:40:99:.:.:1648,120,0:.	0/0:33,0:33:90:.:.:0,90,1350:.	1/1:0,34:34:99:.:.:1389,102,0:.	1/1:0,33:33:99:.:.:1369,99,0:.	0/0:24,0:24:57:.:.:0,57,855:.	1/1:0,32:32:96:.:.:1332,96,0:.	0/0:18,0:18:48:.:.:0,48,720:.	1/1:1,24:25:41:.:.:980,41,0:.	1/1:0,37:37:99:.:.:1521,111,0:.	1/1:0,30:30:90:.:.:1232,90,0:.	1/1:0,41:41:99:.:.:1603,122,0:.	1/1:0,43:43:99:.:.:1788,129,0:.	1/1:0,43:43:99:.:.:1789,129,0:.	1/1:0,48:48:99:.:.:1986,144,0:.	0/0:13,0:13:33:.:.:0,33,495:.	0/0:23,0:23:57:.:.:0,57,855:.	1/1:0,26:26:78:.:.:1086,78,0:.	0/0:49,0:49:99:.:.:0,120,1800:.	0/0:37,0:37:99:.:.:0,99,1478:.	0/0:30,0:30:81:.:.:0,81,1215:.	0/0:44,0:44:99:.:.:0,112,1800:.	0/0:40,0:40:99:.:.:0,102,1468:.	0/0:12,0:12:36:.:.:0,36,448:.	1/1:0,20:20:60:.:.:789,60,0:.	0/0:26,0:26:41:.:.:0,41,777:.	1/1:0,18:18:54:.:.:614,54,0:.	0/0:40,0:40:99:.:.:0,105,1512:.	0/0:38,0:38:96:.:.:0,96,1440:.	0/0:15,0:15:45:.:.:0,45,491:.	1/1:0,18:18:54:.:.:742,54,0:.	1/1:0,16:16:48:.:.:495,48,0:.	1/1:0,32:32:96:.:.:1214,96,0:.	1/1:0,14:14:42:.:.:540,42,0:.	1/1:0,25:25:75:.:.:924,75,0:.	1/1:0,14:14:42:.:.:583,42,0:.	1/1:0,12:12:36:.:.:532,36,0:.	0/0:18,0:18:54:.:.:0,54,677:.	0/0:13,0:13:39:.:.:0,39,555:.	0/0:15,0:15:39:.:.:0,39,585:.	0/0:13,0:13:39:.:.:0,39,497:.	0/0:16,0:16:48:.:.:0,48,660:.
3	22554315	T	A	T:0.626087	A:0.373913	4.22577	ANN=A|upstream_gene_variant|MODIFIER|AT3G09525|AT3G09525|transcript|AT3G09525.1|pseudogene||n.-1328T>A|||||1328|,A|upstream_gene_variant|MODIFIER|ABCC15|AT3G60970|transcript|AT3G60970.1|protein_coding||c.-3220T>A|||||2967|,A|downstream_gene_variant|MODIFIER|AT3G60961|AT3G60961|transcript|AT3G60961.1|protein_coding||c.*1974T>A|||||1786|,A|downstream_gene_variant|MODIFIER|AT3G60966|AT3G60966|transc…	GT:AD:DP:GQ:PL	1/1:1,30:31:60:1125,60,0	./.:30,0:30:0:0,0,943	1/1:0,38:38:99:1497,114,0	1/1:0,28:28:83:1083,83,0	0/0:30,0:30:72:0,72,1080	1/1:0,27:27:81:1023,81,0	0/0:33,0:33:90:0,90,1350	1/1:0,35:35:99:1352,105,0	1/1:0,34:34:99:1288,102,0	1/1:0,29:29:87:1096,87,0	1/1:0,39:39:99:1477,117,0	1/1:0,39:39:99:1539,117,0	1/1:0,34:34:99:1338,102,0	1/1:0,41:41:99:1639,123,0	0/0:24,0:24:25:0,25,771	0/0:22,0:22:60:0,60,900	1/1:0,28:28:84:1170,84,0	0/0:40,0:40:99:0,99,1485	0/0:37,0:37:42:0,42,1291	0/0:42,0:42:99:0,99,1485	0/0:67,0:67:99:0,120,1800	0/0:36,0:36:99:0,102,1530	0/0:31,0:31:58:0,58,964	1/1:0,22:22:66:838,66,0	0/0:30,0:30:84:0,84,1260	1/1:0,25:25:74:766,74,0	0/0:42,0:42:99:0,108,1542	0/0:33,0:33:75:0,75,1125	0/0:20,0:20:25:0,25,551	0/0:17,0:17:45:0,45,675	1/1:0,19:19:57:729,57,0	1/1:0,18:18:54:658,54,0	1/1:0,24:24:72:943,72,0	1/1:0,31:31:93:1112,93,0	1/1:0,17:17:51:652,51,0	1/1:0,14:14:42:606,42,0	0/0:14,0:14:42:0,42,462	0/0:19,0:19:48:0,48,720	0/0:34,0:34:86:0,86,1298	0/0:9,0:9:24:0,24,360	0/0:15,0:15:39:0,39,585
3	22632105	G	A	G:0.618644	A:0.381356	4.451054	ANN=A|missense_variant|MODERATE|HDG1|AT3G61150|transcript|AT3G61150.1|protein_coding|4/9|c.1106G>A|p.Gly369Glu|1544/3145|1106/2427|369/808||,A|upstream_gene_variant|MODIFIER|AT3G61160|AT3G61160|transcript|AT3G61160.2|protein_coding||c.-4104G>A|||||3711|,A|upstream_gene_variant|MODIFIER|AT3G61160|AT3G61160|transcript|AT3G61160.3|protein_coding||c.-4104G>A|||||3698|,A|upstream_gene_variant|MODIFIER…	GT:AD:DP:GQ:PL	1/1:0,35:35:99:1414,105,0	0/0:34,0:34:96:0,96,1440	1/1:1,26:27:71:1050,71,0	1/1:1,35:36:98:1400,98,0	0/0:9,0:9:27:0,27,306	1/1:0,19:19:57:683,57,0	0/0:16,0:16:42:0,42,630	1/1:0,13:13:39:533,39,0	1/1:0,19:19:57:754,57,0	1/1:0,36:36:99:1437,108,0	1/1:0,19:19:57:744,57,0	1/1:0,22:22:66:878,66,0	1/1:0,27:27:81:1071,81,0	1/1:0,24:24:72:1001,72,0	0/0:18,0:18:48:0,48,720	0/0:33,0:33:61:0,61,1266	1/1:0,24:24:72:984,72,0	0/0:37,0:37:99:0,99,1485	0/0:31,0:31:80:0,80,1151	0/0:41,0:41:99:0,100,1755	0/0:31,0:31:81:0,81,1215	0/0:37,0:37:99:0,102,1412	0/0:9,0:9:24:0,24,360	1/1:0,20:20:60:831,60,0	0/0:26,0:26:71:0,71,942	1/1:0,24:24:71:834,71,0	0/0:23,0:23:63:0,63,757	0/0:27,0:27:72:0,72,1080	0/0:17,0:17:45:0,45,675	1/1:0,22:22:66:803,66,0	1/1:0,19:19:57:763,57,0	1/1:0,24:24:72:907,72,0	1/1:0,18:18:54:633,54,0	1/1:0,40:40:99:1396,120,0	./.:1,16:17:4:574,4,0	1/1:1,14:15:35:507,35,0	0/0:9,0:9:24:0,24,360	0/0:13,0:13:36:0,36,540	./.:5,0:5:15:0,15,206	0/0:11,0:11:33:0,33,386	0/0:13,0:13:36:0,36,540
3	22776067	G	A	G:0.598291	A:0.401709	4.057134	ANN=A|upstream_gene_variant|MODIFIER|AT3G61520|AT3G61520|transcript|AT3G61520.1|protein_coding||c.-4793C>T|||||4663|,A|upstream_gene_variant|MODIFIER|KPHMT2|AT3G61530|transcript|AT3G61530.1|protein_coding||c.-2754C>T|||||2711|,A|upstream_gene_variant|MODIFIER|ATL68|AT3G61550|transcript|AT3G61550.1|protein_coding||c.-377G>A|||||175|,A|upstream_gene_variant|MODIFIER|RTNLB6|AT3G61560|transcript|AT3G…	GT:AD:DP:GQ:PGT:PID:PL:PS	1/1:0,31:31:93:1/1:22776058_T_C:1395,93,0:22776058	0/0:35,0:35:96:.:.:0,96,1440:.	1/1:0,34:34:99:1/1:22776058_T_C:1572,105,0:22776058	1/1:0,39:39:99:1/1:22776058_T_C:1786,120,0:22776058	0/0:20,0:20:57:.:.:0,57,855:.	1/1:0,25:25:75:1/1:22776058_T_C:1125,75,0:22776058	0/0:10,0:10:30:.:.:0,30,384:.	1/1:0,15:15:45:1/1:22776058_T_C:675,45,0:22776058	1/1:0,21:21:66:1/1:22776058_T_C:987,66,0:22776058	1/1:0,32:32:99:1/1:22776058_T_C:1530,102,0:22776058	1/1:0,40:40:99:1/1:22776058_T_C:1959,132,0:22776058	1/1:0,29:29:87:1/1:22776058_T_C:1305,87,0:22776058	1/1:0,38:38:99:1/1:22776058_T_C:1710,114,0:22776058	1/1:0,38:38:99:1/1:22776058_T_C:1710,114,0:22776058	0/0:20,0:20:57:.:.:0,57,855:.	0/0:24,0:24:51:.:.:0,51,765:.	1/1:0,31:31:93:1/1:22776058_T_C:1395,93,0:22776058	0/0:51,0:51:99:.:.:0,120,1800:.	0/0:29,0:29:72:.:.:0,72,1080:.	0/0:35,0:35:99:.:.:0,102,1530:.	0/0:45,0:45:99:.:.:0,120,1800:.	0/0:33,0:33:99:.:.:0,99,1339:.	0/0:18,0:18:54:.:.:0,54,708:.	1/1:0,23:23:72:1/1:22776058_T_C:1080,72,0:22776058	0/0:24,0:24:72:.:.:0,72,802:.	1/1:0,15:15:45:1/1:22776058_T_C:675,45,0:22776058	0/0:36,0:36:99:.:.:0,108,1258:.	0/0:26,0:26:72:.:.:0,72,1080:.	0/0:21,0:21:54:.:.:0,54,810:.	1/1:0,23:23:72:1/1:22776058_T_C:1077,72,0:22776058	1/1:0,25:25:75:1/1:22776058_T_C:1125,75,0:22776058	1/1:0,24:24:72:1/1:22776058_T_C:1080,72,0:22776058	1/1:0,21:21:63:1/1:22776058_T_C:945,63,0:22776058	1/1:0,29:29:90:1/1:22776058_T_C:1343,90,0:22776058	1/1:0,18:18:60:1/1:22776058_T_C:900,60,0:22776058	1/1:0,10:10:30:1/1:22776058_T_C:450,30,0:22776058	0/0:11,0:11:30:.:.:0,30,450:.	0/0:16,0:16:42:.:.:0,42,630:.	0/0:10,0:10:30:.:.:0,30,377:.	0/0:11,0:11:33:.:.:0,33,491:.	0/0:10,0:10:30:.:.:0,30,377:.
3	22827669	A	C	A:0.6	C:0.4	4.527099	ANN=C|5_prime_UTR_premature_start_codon_gain_variant|LOW|AT3G61690|AT3G61690|transcript|AT3G61690.2|protein_coding|1/10|c.-680A>C||||||,C|5_prime_UTR_variant|MODIFIER|AT3G61690|AT3G61690|transcript|AT3G61690.2|protein_coding|1/10|c.-680A>C|||||680|,C|upstream_gene_variant|MODIFIER|AT3G61690|AT3G61690|transcript|AT3G61690.1|protein_coding||c.-680A>C|||||215|,C|upstream_gene_variant|MODIFIER|AT3G61…	GT:AD:DP:FT:GQ:PGT:PID:PL:PS	1/1:0,28:28:PASS:84:.:.:1100,84,0:.	0/0:24,0:24:PASS:60:.:.:0,60,900:.	1/1:0,22:22:PASS:66:.:.:882,66,0:.	1/1:0,19:19:PASS:57:.:.:801,57,0:.	0/0:26,0:26:PASS:69:.:.:0,69,1035:.	1/1:0,16:16:PASS:48:.:.:668,48,0:.	0/0:12,0:12:PASS:33:.:.:0,33,495:.	1/1:0,23:23:PASS:69:.:.:960,69,0:.	1/1:1,25:26:PASS:39:.:.:993,39,0:.	1/1:0,23:23:PASS:69:.:.:921,69,0:.	1/1:0,38:38:PASS:99:.:.:1554,114,0:.	1/1:0,31:31:PASS:93:.:.:1253,93,0:.	1/1:0,24:24:PASS:72:.:.:1005,72,0:.	1/1:0,27:27:PASS:81:.:.:1148,81,0:.	0/0:23,0:23:PASS:48:.:.:0,48,720:.	0/0:23,0:23:PASS:45:.:.:0,45,910:.	1/1:0,15:15:PASS:45:.:.:616,45,0:.	0/0:39,0:39:PASS:99:.:.:0,99,1482:.	0/0:33,0:33:PASS:81:.:.:0,81,1124:.	0/0:35,0:35:PASS:99:.:.:0,99,1436:.	0/0:37,0:37:PASS:99:.:.:0,99,1441:.	0/0:30,0:30:PASS:81:.:.:0,81,1215:.	0/0:17,0:17:PASS:39:.:.:0,39,585:.	1/1:0,16:16:PASS:48:.:.:646,48,0:.	0/0:17,0:17:PASS:36:.:.:0,36,540:.	1/1:0,14:14:PASS:42:.:.:537,42,0:.	0/0:22,0:22:PASS:60:.:.:0,60,900:.	0/0:20,0:20:PASS:57:.:.:0,57,855:.	0/0:25,0:25:PASS:72:.:.:0,72,1080:.	1/1:0,13:13:PASS:39:.:.:496,39,0:.	1/1:0,32:32:PASS:96:.:.:1046,96,0:.	1/1:0,25:25:PASS:75:.:.:924,75,0:.	1/1:0,9:9:PASS:27:.:.:358,27,0:.	1/1:0,11:11:PASS:33:.:.:383,33,0:.	./.:2,7:9:isHetFilter:29:.:.:267,0,29:.	1/1:0,15:15:PASS:45:.:.:640,45,0:.	0/0:8,0:8:PASS:24:.:.:0,24,319:.	0/0:21,0:21:PASS:60:.:.:0,60,881:.	0/0:10,0:10:PASS:27:.:.:0,27,405:.	0/0:14,0:14:PASS:42:.:.:0,42,568:.	0/0:12,0:12:PASS:36:.:.:0,36,514:.
3	23003946	T	A	T:0.647059	A:0.352941	4.279534	ANN=A|upstream_gene_variant|MODIFIER|AT3G62110|AT3G62110|transcript|AT3G62110.1|protein_coding||c.-4349A>T|||||3725|,A|upstream_gene_variant|MODIFIER|LCD|AT3G62130|transcript|AT3G62130.1|protein_coding||c.-1048T>A|||||842|,A|upstream_gene_variant|MODIFIER|AT3G62140|AT3G62140|transcript|AT3G62140.1|protein_coding||c.-3331T>A|||||3137|,A|upstream_gene_variant|MODIFIER|AT3G62110|AT3G62110|transcript…	GT:AD:DP:GQ:PL	1/1:0,34:34:99:1396,102,0	0/0:24,0:24:60:0,60,900	1/1:0,31:31:93:1274,93,0	1/1:0,30:30:90:1231,90,0	0/0:18,0:18:48:0,48,720	1/1:0,22:22:66:936,66,0	0/0:18,0:18:51:0,51,765	1/1:0,14:14:42:592,42,0	1/1:0,23:23:69:944,69,0	1/1:0,25:25:75:1056,75,0	1/1:0,23:23:69:981,69,0	1/1:0,31:31:93:1297,93,0	1/1:0,21:21:63:877,63,0	1/1:0,34:34:99:1443,102,0	0/0:22,0:22:63:0,63,841	0/0:28,0:28:81:0,81,1215	1/1:0,17:17:51:721,51,0	0/0:36,0:36:99:0,99,1431	0/0:38,0:38:99:0,99,1485	0/0:32,0:32:90:0,90,1350	0/0:41,0:41:99:0,105,1525	0/0:36,0:36:99:0,99,1333	0/0:23,0:23:60:0,60,900	1/1:0,27:27:81:1101,81,0	0/0:16,0:16:45:0,45,675	1/1:0,23:23:69:863,69,0	0/0:25,0:25:60:0,60,900	0/0:22,0:22:60:0,60,900	0/0:20,0:20:51:0,51,765	1/1:0,22:22:66:853,66,0	1/1:0,25:25:74:912,74,0	1/1:0,20:20:60:797,60,0	1/1:0,19:19:57:715,57,0	1/1:0,39:39:99:1438,117,0	1/1:0,23:23:68:901,68,0	1/1:0,26:26:77:1031,77,0	0/0:15,0:15:45:0,45,647	0/0:16,0:16:45:0,45,675	0/0:20,0:20:57:0,57,855	0/0:14,0:14:42:0,42,538	0/0:16,0:16:48:0,48,668
3	23067258	T	C	T:0.589744	C:0.410256	4.140956	ANN=C|upstream_gene_variant|MODIFIER|AT3G62320|AT3G62320|transcript|AT3G62320.1|protein_coding||c.-4860A>G|||||4860|,C|upstream_gene_variant|MODIFIER|AT3G62330|AT3G62330|transcript|AT3G62330.1|protein_coding||c.-1580A>G|||||1464|,C|upstream_gene_variant|MODIFIER|AT3G62330|AT3G62330|transcript|AT3G62330.2|protein_coding||c.-1580A>G|||||1462|,C|downstream_gene_variant|MODIFIER|WRKY68|AT3G62340|tran…	GT:AD:DP:GQ:PGT:PID:PL:PS	1/1:0,26:26:78:1/1:23067252_G_A:1170,78,0:23067252	0/0:24,0:24:60:.:.:0,60,900:.	1/1:0,29:29:87:1/1:23067252_G_A:1304,87,0:23067252	1/1:0,24:24:75:1/1:23067252_G_A:1106,75,0:23067252	0/0:21,0:21:54:.:.:0,54,810:.	1/1:0,22:22:66:1/1:23067252_G_A:976,66,0:23067252	0/0:12,0:12:36:.:.:0,36,454:.	1/1:0,21:21:63:1/1:23067252_G_A:918,63,0:23067252	1/1:0,15:15:45:1/1:23067252_G_A:662,45,0:23067252	1/1:0,26:26:78:1/1:23067252_G_A:1157,78,0:23067252	1/1:0,31:31:96:1/1:23067252_G_A:1440,96,0:23067252	1/1:0,27:27:84:1/1:23067252_G_A:1229,84,0:23067252	1/1:0,31:31:93:1/1:23067252_G_A:1380,93,0:23067252	1/1:0,33:33:99:1/1:23067252_G_A:1526,102,0:23067252	0/0:19,0:19:45:.:.:0,45,675:.	0/0:17,0:17:45:.:.:0,45,675:.	1/1:0,19:19:60:1/1:23067252_G_A:900,60,0:23067252	0/0:52,0:52:99:.:.:0,120,1800:.	0/0:43,0:43:99:.:.:0,114,1710:.	0/0:36,0:36:99:.:.:0,102,1530:.	0/0:43,0:43:99:.:.:0,102,1530:.	0/0:34,0:34:99:.:.:0,99,1278:.	0/0:15,0:15:27:.:.:0,27,405:.	1/1:0,14:14:42:1/1:23067252_G_A:616,42,0:23067252	0/0:12,0:12:36:.:.:0,36,458:.	1/1:0,17:17:51:1/1:23067252_G_A:765,51,0:23067252	0/0:19,0:19:54:.:.:0,54,810:.	0/0:32,0:32:90:.:.:0,90,1350:.	0/0:17,0:17:51:.:.:0,51,571:.	1/1:0,21:21:63:1/1:23067252_G_A:918,63,0:23067252	1/1:0,19:19:57:1/1:23067252_G_A:855,57,0:23067252	1/1:0,17:17:51:1/1:23067252_G_A:765,51,0:23067252	1/1:0,19:19:57:1/1:23067252_G_A:806,57,0:23067252	1/1:0,15:15:45:1/1:23067252_G_A:675,45,0:23067252	1/1:0,20:20:60:1/1:23067252_G_A:900,60,0:23067252	1/1:0,10:10:30:1/1:23067252_G_A:450,30,0:23067252	0/0:10,0:10:27:.:.:0,27,405:.	0/0:10,0:10:27:.:.:0,27,405:.	0/0:17,0:17:48:.:.:0,48,720:.	./.:7,0:7:18:.:.:0,18,270:.	0/0:15,0:15:45:.:.:0,45,590:.
[truncated: 85 more columns]
