# Supplementary material for: Convergent evolution increases boron transport through SNPs and tandem duplications at BOR1 and BOR2 in Arabidopsis thaliana
Source: Proc Natl Acad Sci U S A. 2026 Mar 23;123(13):e2525676123. doi: 10.1073/pnas.2525676123 (PMC13037888; doi:10.1073/pnas.2525676123)
Supplement: Supplementary file 5 — Dataset S04 (TXT) [file pnas.2525676123.sd04.txt]

Dataset S4: Leaf B contents (µg g-1 of dry weight) in the CVI intercross individuals grown in standard potting mix.
Sample	tray	Position	block	B11	Ti47	Cr52
1_1	8	P12	1	63.206	11.652	0.175
1_1	11	P6	2	54.355	19.318	0.108
1_1	26	P18	3	62.522	36.889	0.122
1_1	30	P8	4	55.584	7.713	0.096
1_11	5	P11	1	66.99	11.952	0.131
1_11	18	P1	2	75.396	57.808	0.209
1_11	23	P13	3	70.962	31.172	0.11
1_11	30	P9	4	75.714	16.885	0.728
1_13	5	P9	1	75.132	17.029	0.125
1_13	11	P13	2	70.004	28.436	0.075
1_13	24	P8	3	79.928	35.6	0.207
1_13	29	P27	4	81.152	19.828	0.271
1_15	2	P25	1	105.135	71.281	0.176
1_15	10	P24	2	78.475	40.878	0.099
1_15	26	P5	3	60.048	6.548	0.238
1_15	33	P13	4	75.519	10.911	0.144
1_2	2	P15	1	58.65	15.722	0.152
1_2	13	P12	2	62.02	39.342	0.338
1_2	26	P25	3	61.957	82.382	0.096
1_2	33	P18	4	71.31	26.123	0.137
1_8	7	P26	1	72.455	29.805	0.082
1_8	15	P13	2	86.176	101.177	0.126
1_8	21	P22	3	81.532	77.676	0.232
1_8	28	P26	4	76.273	15.057	0.114
13_11	4	P25	1	72.068	30.638	0.097
13_11	16	P2	2	86.929	32.093	0.086
13_11	25	P1	3	84.077	59.878	0.146
13_11	28	P13	4	76.167	3.006	0.221
13_5	5	P7	1	118.346	10.733	0.107
13_5	18	P26	2	122.78	63.612	0.099
13_5	24	P3	3	118.096	40.146	0.311
13_9	4	P16	1	63.265	29.798	0.133
13_9	11	P11	2	62.002	22.109	0.091
13_9	21	P4	3	64.347	46.178	0.194
13_9	35	P17	4	119.114	46.64	0.91
15_1	4	P8	1	57.71	29.691	0.159
15_1	15	P17	2	66.644	68.749	0.125
15_1	21	P17	3	70.169	38.35	0.115
15_1	35	P13	4	63.529	13.714	0.185
15_11	9	P16	1	139.001	37.842	0.133
15_11	10	P7	2	208.296	40.356	0.24
15_11	19	P20	3	173.813	47.604	0.459
15_11	34	P13	4	190.71	31.588	0.394
15_21	9	P14	1	84.105	24.641	0.118
15_21	10	P16	2	87.382	43.997	0.084
15_21	25	P3	3	90.873	90.009	0.189
15_21	29	P21	4	108.973	15.683	0.14
19_13	3	P11	1	79.247	42.425	0.123
19_13	15	P8	2	97.686	42.99	0.156
19_13	23	P20	3	77.031	78.513	0.115
19_13	30	P22	4	75.077	9.299	0.201
19_17	2	P27	1	47.455	13.91	0.085
19_17	12	P18	2	46.021	16.456	0.098
19_17	25	P9	3	68.422	92.938	0.145
19_17	30	P11	4	52.868	5.81	0.074
19_4	1	P25	1	74.145	16.367	0.09
19_4	12	P26	2	74.382	19.766	0.087
19_4	27	P6	3	66.825	16.333	0.083
19_4	32	P24	4	80.53	7.124	0.126
2_2	25	P15	3	96.264	61.853	0.111
2_2	33	P23	4	63.638	5.349	0.15
2_4	9	P12	1	78.455	4.269	0.119
2_4	10	P25	2	132.844	46.498	0.171
2_4	23	P12	3	72.715	20.003	0.096
2_4	32	P18	4	80.911	8.028	0.111
2_5	22	P3	3	75.429	28.722	0.166
2_5	33	P1	4	72.5	9.608	0.255
2_8	3	P14	1	56.06	31.306	0.145
2_8	16	P6	2	52.256	22.769	0.065
2_8	22	P14	3	64.186	24.312	0.14
2_8	30	P13	4	69.883	11.256	0.218
21_1	2	P3	1	83.575	7.79	0.543
21_1	18	P27	2	81.782	45.106	0.124
21_1	22	P15	3	99.217	42.86	0.229
21_1	29	P8	4	86.146	9.204	0.2
21_11	4	P19	1	70.475	13.965	0.086
21_11	14	P24	2	74.774	51.28	0.087
21_11	22	P21	3	78.642	28.162	0.153
21_11	32	P20	4	81.366	8.014	0.134
21_13	9	P23	1	61.15	46.95	0.091
21_13	11	P7	2	76.472	3.407	0.134
21_13	26	P3	3	66.198	15.945	0.249
21_13	36	P9	4	61.531	25.683	0.224
21_2	3	P27	1	97.307	31.016	0.099
21_2	17	P18	2	109.653	26.607	0.143
21_2	36	P20	4	84.044	32.581	0.157
21_3	4	P4	1	70.466	26.09	0.152
21_3	12	P15	2	78.285	28.936	0.627
21_3	27	P27	3	77.393	6.859	0.107
21_3	34	P1	4	75.449	19.933	0.164
21_4	6	P10	1	72.05	6.866	0.124
21_4	12	P6	2	91.631	16.146	0.131
21_4	20	P10	3	59.322	6.348	0.249
21_4	34	P8	4	68.182	18.143	0.096
21_5	8	P20	1	78.794	24.264	0.099
21_5	12	P3	2	95.622	9.892	0.182
21_5	25	P7	3	69.707	39.291	1.69
21_5	36	P5	4	65.424	14.802	0.22
21_6	17	P10	2	72.02	7.209	0.127
21_6	23	P7	3	86.488	35.898	0.301
21_6	30	P7	4	68.128	4.609	0.249
21_7	4	P20	1	82.623	3.27	0.219
21_7	15	P6	2	79.663	42.498	0.091
21_7	19	P3	3	67.203	14.545	0.17
21_7	35	P7	4	63.315	11.813	0.132
21_8	7	P22	1	106.084	25.125	0.173
21_8	17	P12	2	77.435	21.3	0.139
21_8	28	P4	4	124.514	35.116	0.145
23_3	11	P22	2	61.059	14.175	0.116
23_3	21	P2	3	77.11	18.701	0.338
23_3	32	P13	4	79.972	18.279	0.162
25_14	1	P13	1	56.961	19.454	0.092
25_14	12	P13	2	74.139	26.213	0.076
25_14	23	P14	3	70.441	31.515	0.116
25_14	29	P11	4	77.334	9.825	0.11
25_6	8	P6	1	62.003	19.074	0.127
25_6	16	P14	2	73.844	90.315	0.092
25_6	27	P20	3	66.67	27.758	0.081
25_6	36	P19	4	57.106	16.062	0.189
25_8	4	P18	1	64.699	22.085	0.094
25_8	15	P24	2	62.341	25.293	0.066
25_8	24	P4	3	76.305	37.712	0.127
25_8	28	P3	4	71.413	58.045	0.109
26_1	12	P10	2	63.453	26.107	0.081
26_1	23	P17	3	84.62	37.149	0.277
26_1	35	P12	4	77.029	10.015	0.185
26_10	4	P27	1	106.565	50.088	0.133
26_10	17	P25	2	102.762	42.383	0.09
26_10	23	P21	3	106.719	45.22	0.092
26_10	36	P18	4	115.151	16.414	0.124
26_11	7	P6	1	117.19	38.614	0.697
26_11	14	P14	2	167.156	80.052	0.415
26_11	20	P2	3	140.835	161.995	0.469
26_11	34	P14	4	160.313	69.853	0.702
26_12	3	P23	1	173.574	36.46	0.167
26_12	27	P24	3	138.678	94.595	0.261
26_13	1	P19	1	107.531	30.82	0.121
26_13	10	P11	2	143.218	45.853	0.118
26_13	25	P16	3	103.888	57.047	0.15
26_13	29	P16	4	121.089	10.609	0.165
26_14	3	P20	1	91.208	52.762	0.105
26_14	14	P19	2	83.232	1.958	0.087
26_14	24	P25	3	117.641	57.542	0.2
26_14	29	P15	4	100.028	13.281	0.084
26_3	2	P17	1	64.545	18.773	0.229
26_3	10	P19	2	63.492	3.55	0.095
26_3	22	P18	3	79.493	20.074	0.178
26_3	30	P24	4	83.426	10.293	0.116
26_5	2	P6	1	54.136	31.312	0.286
26_5	17	P17	2	68.962	44.349	0.119
26_5	31	P19	4	66.433	8.138	0.121
26_6	9	P8	1	93.236	27.364	0.129
26_6	16	P16	2	84.533	29.11	0.087
26_6	25	P17	3	95.406	153.278	0.108
26_6	35	P4	4	95.332	33.368	0.188
26_7	1	P23	1	61.069	37.069	0.097
26_7	11	P1	2	74.436	56.851	0.995
26_7	26	P10	3	110.79	21.5	0.199
26_7	33	P17	4	76.683	20.808	0.132
26_9	5	P8	1	119.105	10.844	0.129
26_9	17	P15	2	124.634	65.117	0.117
26_9	20	P24	3	112.252	14.007	0.638
26_9	32	P21	4	115.877	5.967	0.182
27_1	9	P2	1	100.419	35.388	0.125
27_1	12	P1	2	61.938	22.681	0.062
27_1	23	P11	3	75.488	44.34	0.118
27_1	33	P7	4	76.757	10.517	0.13
27_2	3	P18	1	69.716	25.713	0.195
27_2	18	P20	2	85.777	35.809	0.072
27_2	33	P27	4	66.637	22.741	0.084
27_3	2	P13	1	73.652	6.114	0.327
27_3	33	P9	4	70.117	18.786	0.178
29_1	4	P17	1	100.296	27.707	0.091
29_1	18	P9	2	123.089	69.529	0.115
29_1	19	P15	3	113.427	56.784	0.142
29_1	34	P18	4	84.338	13.029	0.118
29_5	5	P26	1	69.353	22.827	0.161
29_5	16	P11	2	79.782	41.069	0.146
29_5	24	P12	3	61.668	13.705	0.083
29_5	28	P15	4	80.457	5.666	0.171
29_7	8	P17	1	62.973	17.315	0.112
29_7	18	P16	2	67.27	26.631	0.138
29_7	21	P12	3	64.743	22.04	0.139
29_7	30	P1	4	52.427	2.107	0.225
31_10	1	P4	1	109.039	22.422	0.115
31_10	18	P2	2	205.746	97.608	0.194
31_10	22	P26	3	182.588	58.73	0.435
31_10	29	P19	4	122.315	18.857	0.122
31_15	6	P6	1	162.607	50.962	0.18
31_15	18	P8	2	174.706	101.268	0.139
31_15	23	P22	3	199.342	110.582	0.112
31_15	36	P10	4	140.68	32.775	0.335
31_16	2	P2	1	76.906	30.787	0.287
31_16	10	P2	2	235.294	59.255	0.406
31_16	26	P19	3	193.906	183.473	0.408
31_16	29	P10	4	174.085	18.765	0.324
31_17	8	P22	1	248.669	131.39	0.206
31_17	19	P23	3	346.458	258.25	0.584
31_2	7	P13	1	155.138	44.566	0.236
31_2	16	P27	2	234.88	155.478	0.288
31_24	1	P7	1	100.181	12.123	0.175
31_24	11	P18	2	136.073	41.742	0.092
31_24	21	P24	3	127.932	35.665	0.132
31_24	35	P1	4	99.923	5.007	1.026
31_3	8	P18	1	176.073	38.852	0.228
31_3	10	P5	2	243.059	66.092	0.288
31_3	24	P24	3	188.935	56.72	0.221
31_3	34	P6	4	206.985	25.215	0.227
31_5	1	P6	1	121.131	131.006	0.258
31_5	12	P27	2	103.223	22.467	0.443
31_5	20	P11	3	191.729	49.06	0.662
34_11	2	P19	1	56.844	24.751	0.105
34_11	18	P25	2	73.353	61.28	0.109
34_11	19	P19	3	75.245	43.273	0.348
34_11	34	P17	4	76.298	25.867	0.192
34_12	9	P13	1	74.305	23.859	0.08
34_12	17	P11	2	70.214	42.289	0.118
34_12	21	P26	3	68.493	38.186	0.174
34_12	31	P18	4	81.26	12.816	0.114
34_7	6	P9	1	67.612	2.704	0.257
34_7	14	P10	2	69.989	8.93	0.094
34_7	19	P11	3	79.215	60.463	0.165
34_7	35	P24	4	76.098	34.944	0.201
35_1	9	P24	1	76.977	12.234	0.216
35_1	10	P6	2	481.451	52.248	2.361
35_1	19	P10	3	80.906	74.766	0.099
35_1	33	P8	4	57.119	16.239	0.157
35_2	11	P25	2	59.247	24.334	0.225
35_2	22	P10	3	70.182	24.927	0.177
35_2	31	P26	4	67.843	17.42	0.133
36_1	4	P2	1	65.113	24.626	0.369
36_1	12	P5	2	85.489	25.138	0.128
36_1	21	P20	3	62.285	34.84	0.095
36_1	31	P25	4	85.48	14.088	0.205
36_11	7	P18	1	95.778	17.072	0.198
36_11	17	P9	2	66.364	3.051	1.631
36_11	36	P17	4	101.001	33.68	0.227
36_13	9	P26	1	73.359	36.91	0.097
36_13	10	P12	2	77.8	33.759	0.108
36_13	27	P23	3	90.789	68.459	0.15
36_13	30	P6	4	75.307	14.138	0.132
36_14	9	P15	1	71.911	28.501	0.111
36_14	16	P22	2	64.767	22.824	0.123
36_14	20	P1	3	61.216	14.847	0.224
36_14	36	P25	4	58.039	38.577	0.253
36_4	4	P10	1	67.78	36.513	0.149
36_4	17	P8	2	74.411	35.412	0.189
36_4	19	P27	3	70.485	37.631	0.196
36_4	35	P18	4	72.172	29.858	0.144
36_6	23	P1	3	96.641	5.284	0.36
36_7	8	P3	1	124.732	2.165	0.363
36_7	26	P20	3	117.534	14.907	0.605
36_7	28	P22	4	105.78	3.177	0.494
36_8	7	P20	1	94.46	19.219	0.121
36_8	17	P2	2	97.758	37.611	0.222
36_8	36	P8	4	94.992	13.603	0.246
37_17	8	P10	1	53.779	15.819	0.086
37_17	10	P8	2	64.269	22.62	0.102
37_17	24	P18	3	51.711	10.458	0.099
37_17	33	P14	4	67.026	4.259	0.668
37_19	9	P17	1	64.993	20.004	0.076
37_19	18	P6	2	105.55	80.064	0.149
37_19	25	P4	3	130.223	17.388	0.427
37_19	36	P21	4	113.019	26.77	0.231
37_2	6	P16	1	65.823	18.151	0.076
37_2	18	P11	2	84.228	82.09	0.113
37_2	19	P18	3	79.88	60.081	0.117
37_2	34	P15	4	66.343	10.37	0.143
37_25	5	P3	1	69.371	24.953	0.496
37_25	12	P17	2	81.082	38.284	0.102
37_25	19	P16	3	87.104	59.736	0.165
37_25	31	P23	4	74.348	13.652	0.104
37_6	2	P14	1	93.83	44.762	0.447
37_6	15	P9	2	52.765	1.358	0.117
37_6	20	P26	3	63.333	10.331	0.344
37_6	29	P2	4	109.532	19.598	0.259
38_10	8	P25	1	102.982	29.497	0.099
38_10	13	P19	2	93.548	23.217	0.081
38_10	21	P25	3	116.317	40.247	0.129
38_10	31	P16	4	100.691	7.301	0.124
38_18	1	P15	1	63.23	20.142	0.119
38_18	12	P9	2	73.555	15.368	0.124
38_18	19	P26	3	87.452	120.489	0.265
38_18	33	P15	4	67.516	15.425	0.14
38_22	5	P15	1	69.309	14.531	0.131
38_22	15	P20	2	55.608	3.43	0.131
38_22	23	P10	3	80.345	21.633	0.115
38_22	34	P5	4	71.712	4.756	0.147
38_28	7	P10	1	82.357	24.165	0.132
38_28	16	P3	2	64.575	40.031	0.088
38_28	25	P14	3	72.272	46.426	0.206
38_28	34	P21	4	56.773	19.529	0.129
38_8	4	P13	1	100.434	13.84	0.561
38_8	10	P20	2	78.99	3.655	0.156
38_8	21	P10	3	66.433	10.937	0.294
38_8	30	P15	4	71.268	1.947	2.718
42_12	7	P24	1	103.625	7.219	0.664
42_12	16	P13	2	74.543	17.239	0.136
42_12	25	P13	3	274.969	44.379	3.491
42_12	33	P3	4	67.782	40.52	0.154
42_15	6	P1	1	95.114	82.286	0.163
42_15	15	P23	2	110.648	76.314	0.114
42_15	23	P18	3	109.382	103.899	0.134
42_15	33	P24	4	62.33	1.764	0.113
42_17	9	P20	1	106.378	53.782	0.122
42_17	16	P26	2	85.232	50.683	0.099
42_17	21	P1	3	103.148	84.998	0.172
42_17	31	P2	4	83.719	18.764	0.122
42_18	1	P2	1	134.942	42.593	0.119
42_18	15	P15	2	95.963	32.62	0.069
42_18	24	P2	3	106.307	71.922	0.121
42_18	31	P4	4	117.293	19.196	0.286
42_2	2	P4	1	95.695	14.045	0.455
42_2	17	P21	2	116.988	61.678	0.168
42_2	26	P14	3	112.427	18.26	0.563
42_2	28	P16	4	103.282	2.276	0.256
42_20	5	P4	1	67.137	16.173	0.15
42_20	18	P12	2	81.5	45.987	0.109
42_20	23	P9	3	61.142	84.277	0.112
42_20	28	P24	4	78.917	14.89	0.104
42_5	7	P1	1	46.381	9.987	0.075
42_5	11	P24	2	67.865	27.3	0.067
42_5	22	P16	3	64.454	18.305	0.116
42_5	30	P3	4	59.115	4.91	0.095
42_6	8	P16	1	230.195	7.072	1.397
42_6	16	P10	2	103.786	6.72	0.155
42_6	19	P22	3	119.772	60.884	0.349
42_6	29	P9	4	136.857	10.211	1.07
42_7	4	P12	1	126.758	21.821	0.271
42_7	16	P9	2	84.997	3.034	0.208
42_7	26	P11	3	170.468	23.574	0.301
42_7	32	P10	4	138.246	3.401	0.492
42_8	7	P8	1	99.44	11.917	0.101
42_8	17	P22	2	129.671	27.989	0.106
42_8	26	P26	3	146.728	82.039	0.135
42_8	34	P12	4	123.09	23.325	0.174
43_1	6	P19	1	62.088	24.408	0.131
43_1	17	P7	2	64.939	44.947	0.151
43_1	26	P2	3	56.687	12.272	0.194
43_1	34	P19	4	84.262	21.912	0.193
43_14	9	P21	1	60.353	20.234	0.115
43_14	13	P21	2	65.906	12.848	0.105
43_14	25	P2	3	72.207	80.797	0.931
43_14	32	P22	4	71.834	12.805	0.13
43_17	6	P2	1	80.155	67.144	0.421
43_17	11	P8	2	84.533	26.117	0.099
43_17	20	P18	3	96.875	84.412	0.231
43_17	31	P1	4	81.769	14.712	0.453
43_19	4	P7	1	50.178	17.3	0.122
43_19	11	P20	2	64.062	43.761	0.109
43_19	22	P12	3	64.07	55.276	0.188
43_19	32	P9	4	47.649	8.269	0.108
43_2	6	P24	1	59.535	25.971	0.099
43_2	18	P22	2	75.724	64.084	0.1
43_2	22	P4	3	61.36	28.721	0.154
43_2	31	P14	4	70.609	9.533	0.145
43_20	2	P1	1	64.138	21.591	0.168
43_20	14	P22	2	78.392	38.491	0.091
43_20	22	P27	3	66.141	24.063	0.12
43_20	29	P12	4	66.793	6.567	0.098
43_22	3	P9	1	61.658	26.543	0.135
43_22	11	P21	2	58.307	18.914	0.13
43_22	21	P13	3	73.074	72.151	0.175
43_22	35	P2	4	65.419	50.227	0.24
43_3	13	P10	2	71.675	3.505	0.132
43_3	25	P12	3	95.957	20.957	10.799
43_3	28	P7	4	108.675	11.547	0.332
43_7	6	P11	1	65.664	2.494	0.176
43_7	18	P3	2	102.196	115.69	0.148
43_7	23	P15	3	89.633	23.159	0.258
43_7	34	P3	4	64.893	5.261	0.216
43_9	4	P22	1	97.519	33.929	0.183
43_9	17	P24	2	105.523	51.652	0.127
43_9	19	P6	3	91.67	83.378	0.169
43_9	33	P11	4	82.853	12.728	0.125
44_1	3	P8	1	64.683	30.019	0.178
44_1	11	P27	2	64.536	19.949	0.09
44_1	22	P24	3	74.215	39.064	0.245
44_1	32	P6	4	78.196	11.414	0.808
48_12	5	P13	1	77.979	35.731	0.099
48_12	11	P19	2	86.817	17.249	0.116
48_12	24	P14	3	95.406	86.637	0.132
48_12	31	P6	4	73.406	1.968	0.478
48_16	8	P7	1	80.169	31.471	0.097
48_16	11	P4	2	74.376	23.91	0.105
48_16	28	P11	4	68.771	21.459	0.134
48_8	7	P15	1	65.851	11.509	0.082
48_8	16	P20	2	134.972	13.788	0.668
48_8	27	P12	3	60.62	8.986	0.32
48_8	32	P14	4	86.195	28.848	0.115
49_1	5	P24	1	64.526	10.286	0.092
49_1	14	P4	2	86.158	8.312	0.129
49_1	22	P6	3	87.975	31.358	0.229
49_1	32	P8	4	79.682	12.477	0.162
49_11	19	P2	3	66.441	163.843	0.209
49_13	32	P27	4	67.813	3.148	0.31
49_15	7	P19	1	51.544	10.681	0.068
49_15	15	P2	2	67.057	52.948	0.096
49_15	21	P14	3	67.535	32.8	0.117
49_15	36	P7	4	70.854	24.863	0.247
49_18	13	P16	2	83.895	4.732	0.278
49_18	22	P9	3	65.473	30.15	0.152
49_18	35	P9	4	68.567	21.171	0.206
49_19	8	P1	1	74.936	12.726	0.151
49_19	13	P20	2	71.892	27.302	0.131
49_19	24	P10	3	61.792	14.129	0.091
49_19	36	P12	4	62.183	40.152	0.277
49_2	9	P4	1	98.671	55.959	0.15
49_2	11	P12	2	80.757	28.725	0.112
49_2	26	P1	3	80.015	13.393	0.558
49_2	28	P10	4	66.131	5.745	0.121
49_3	23	P16	3	64.164	30.354	0.113
49_3	29	P22	4	76.347	26.072	0.125
49_5	2	P11	1	78.104	35.953	0.252
49_5	14	P13	2	79.335	33.414	0.115
49_5	27	P17	3	80.046	44.211	0.188
49_5	34	P22	4	97.075	31.507	0.174
49_9	3	P25	1	62.584	25.789	0.102
49_9	15	P12	2	67.983	34.189	0.101
49_9	24	P6	3	59.909	29.755	0.098
49_9	34	P4	4	68.866	26.038	0.18
51_1	2	P10	1	105.213	28.099	0.216
51_1	13	P18	2	86.333	26.511	0.117
51_1	20	P25	3	90.181	67.801	0.352
51_1	31	P10	4	90.15	14.332	0.123
51_14	2	P12	1	77.472	17.389	0.385
51_14	15	P7	2	62.402	31.109	0.111
51_14	26	P21	3	73.508	67.419	0.159
51_14	30	P16	4	81.023	6.22	0.204
51_17	1	P16	1	130.913	15.621	0.124
51_17	10	P17	2	144.888	50.587	0.102
51_17	20	P4	3	131.361	51.609	0.421
51_17	29	P1	4	111.848	7.909	0.138
51_19	6	P26	1	116.867	53.6	0.129
51_19	11	P2	2	91.179	3.176	0.15
51_19	21	P7	3	119.675	49.009	0.165
51_19	31	P22	4	135.938	14.506	0.153
51_2	8	P13	1	85.472	9.326	0.084
51_2	13	P6	2	115.924	23.031	0.145
51_2	24	P1	3	87.097	39.874	0.128
51_2	30	P20	4	69.948	3.592	0.109
51_21	5	P22	1	85.727	18.369	5.323
51_21	18	P14	2	109.936	125.345	0.172
51_22	5	P20	1	81.718	9.86	0.07
51_22	12	P12	2	95.327	25.82	0.061
51_22	35	P3	4	88.478	29.871	0.143
51_5	7	P23	1	93.972	27.091	0.152
51_5	10	P26	2	81.576	8.661	0.122
51_5	24	P13	3	112.816	57.277	0.31
51_5	28	P20	4	120.484	13.471	0.217
51_8	5	P6	1	60.43	17.058	0.122
51_8	15	P16	2	70.879	29.566	0.075
51_8	27	P13	3	83.752	87.05	0.141
51_8	30	P2	4	77.817	14.292	0.126
51_9	8	P14	1	60.614	16.525	0.09
51_9	13	P22	2	77.472	17.18	0.1
51_9	23	P8	3	82.757	75.957	0.13
51_9	29	P3	4	76.355	12.388	0.236
53_19	8	P26	1	61.817	17.944	0.086
53_19	10	P4	2	109.984	55.915	0.09
53_19	22	P25	3	70.936	17.684	0.087
53_19	30	P21	4	71.094	3.356	0.107
55_1	7	P21	1	70.989	17.852	0.071
55_1	15	P21	2	83.416	38.493	0.083
55_1	20	P9	3	83.069	12.617	0.165
55_1	30	P19	4	62.138	3.451	0.096
55_2	8	P4	1	54.942	15.326	0.075
55_2	12	P7	2	62.116	21.712	0.071
55_2	25	P25	3	76.671	60.923	0.098
55_2	36	P16	4	61.737	22.489	0.114
56_15	5	P21	1	76.361	3.995	2.25
56_15	18	P17	2	61.433	18.057	0.105
56_15	21	P9	3	92.39	49.75	0.306
56_15	35	P10	4	64.667	14.106	0.199
56_21	5	P14	1	179.603	74.234	1.477
56_21	11	P17	2	63.081	15.742	0.183
56_21	27	P9	3	70.072	89.927	0.414
56_22	8	P5	1	83.126	17.354	0.11
56_22	18	P24	2	71.245	60.912	0.104
56_22	21	P23	3	75.477	74.512	0.21
56_22	30	P25	4	92.965	19.675	0.163
56_5	3	P7	1	61.477	25.207	0.125
56_5	13	P25	2	68.336	34.263	0.168
56_5	27	P15	3	75.012	14.617	0.356
56_9	5	P12	1	82.857	12.981	0.128
56_9	10	P15	2	78.097	25.676	0.138
56_9	27	P7	3	70.294	23.727	0.265
56_9	33	P21	4	71.671	13.185	0.123
57_1	1	P10	1	107.576	13.774	0.218
57_1	12	P24	2	103.214	11.959	0.121
57_1	19	P8	3	79.93	3.651	0.244
57_1	35	P23	4	83.69	21.143	0.113
57_2	15	P4	2	54.877	1.408	0.167
57_2	24	P22	3	59.942	12.182	0.302
57_2	36	P26	4	88.023	45.351	0.291
59_11	1	P11	1	55.228	17.615	0.199
59_11	18	P21	2	54.951	22.389	0.113
59_11	25	P21	3	58.932	36.151	0.107
59_11	30	P18	4	48.029	1.926	0.137
59_12	7	P12	1	56.894	21.647	0.073
59_12	14	P6	2	70.565	41.368	0.142
59_12	22	P2	3	63.687	24.369	0.185
59_12	28	P8	4	57.298	14.476	0.13
59_16	9	P6	1	82.206	7.599	0.158
59_16	16	P15	2	72.212	46.899	0.143
59_16	24	P5	3	68.595	23.203	0.13
59_16	28	P9	4	74.997	12.898	0.136
59_19	2	P8	1	73.632	25.778	0.122
59_19	16	P1	2	74.822	34.56	0.184
59_19	27	P16	3	64.205	22.407	0.096
59_19	29	P24	4	61.466	8.828	0.091
59_2	5	P16	1	69.332	15.077	0.323
59_2	18	P4	2	97.749	50.396	0.221
59_2	19	P7	3	72.229	32.631	0.207
59_2	36	P1	4	80.069	47.246	0.394
59_24	7	P27	1	56.293	5.338	0.154
59_24	11	P10	2	53.556	21.301	0.086
59_24	25	P19	3	86.493	62.553	0.306
59_24	28	P21	4	52.124	3.178	0.075
59_7	1	P22	1	66.112	19.314	0.125
59_7	14	P21	2	107.531	40.686	0.194
59_7	24	P16	3	76.188	47.601	0.134
59_7	32	P15	4	80.451	25.052	0.162
59_8	6	P22	1	64.816	29.515	0.197
59_8	14	P17	2	66.698	38.665	0.139
59_8	19	P9	3	71.77	47.165	0.351
59_8	35	P20	4	69.933	32.809	0.211
6_6	2	P7	1	67.833	27.005	0.156
6_6	18	P19	2	61.547	42.254	0.096
6_6	23	P19	3	71.057	48.267	0.125
6_6	36	P3	4	69.944	45.741	0.355
60_21	2	P21	1	61.145	11.134	0.14
60_21	15	P27	2	60.451	39.877	0.07
60_21	19	P17	3	71.097	61.702	0.162
60_21	32	P1	4	71.599	31.61	0.194
60_24	16	P25	2	106.2	120.554	0.153
60_24	21	P3	3	55.529	14.164	0.201
60_24	29	P23	4	77.829	12.161	0.233
60_4	9	P25	1	68.481	46.64	0.099
60_4	11	P15	2	59.996	10.96	0.076
60_4	24	P27	3	68.503	35.058	0.11
60_4	29	P18	4	70.73	8.547	0.129
63_11	7	P16	1	81.273	20.243	0.089
63_11	14	P16	2	70.267	21.075	0.103
63_11	27	P2	3	77.23	53.41	0.146
63_11	34	P25	4	85.706	29.323	0.161
63_13	3	P2	1	81.397	41.303	0.137
63_13	17	P19	2	94.577	142.485	0.407
63_13	23	P26	3	76.997	123.993	0.123
63_13	30	P12	4	94.388	12.431	0.316
63_15	4	P15	1	82.668	38.608	0.107
63_15	12	P25	2	90.735	44.416	0.137
63_15	20	P14	3	72.097	7.742	0.344
63_15	35	P8	4	122.436	35.391	0.414
63_2	9	P22	1	68.769	30.923	0.143
63_2	10	P21	2	66.519	12.121	0.083
63_2	23	P3	3	87.288	108.334	0.187
63_2	34	P9	4	61.781	19.155	0.196
63_22	7	P9	1	67.115	3.647	0.232
63_22	13	P8	2	68.863	13.723	0.138
63_22	23	P23	3	116.486	66.049	0.213
63_22	35	P16	4	68.268	7.614	0.185
63_45	9	P1	1	69.658	51.617	0.076
63_45	16	P5	2	73.82	71.871	0.075
63_45	25	P26	3	79.565	65.242	0.149
63_45	29	P14	4	58.562	12.894	0.074
63_46	1	P12	1	50.138	33.961	0.17
63_46	17	P23	2	54.141	31.089	0.183
63_46	23	P24	3	52.076	25	1.306
63_46	28	P25	4	50.306	6.5	0.062
64_2	19	P1	3	84.116	105.048	0.237
64_4	9	P19	1	101.303	36.36	0.092
64_4	15	P26	2	92.592	45.577	0.071
64_4	26	P24	3	93.987	64.464	0.114
64_4	32	P4	4	87.431	18.321	0.157
64_7	2	P20	1	67.146	36.73	0.137
64_7	14	P18	2	72.919	34.295	0.185
64_7	26	P12	3	72.685	39.757	0.187
64_7	31	P7	4	71.968	19.34	0.127
67_3	3	P21	1	70.365	30.52	0.083
67_3	11	P26	2	86.15	29.958	0.739
67_3	20	P7	3	78.357	76.162	0.338
67_3	29	P25	4	78.451	3.303	0.087
67_5	21	P8	3	72.43	30.945	0.145
67_5	29	P17	4	92.313	9.836	0.249
67_8	8	P21	1	72.539	16.97	0.107
67_8	15	P1	2	78.494	32.028	0.117
67_8	24	P17	3	100.505	57.387	0.223
67_8	30	P5	4	90.57	15.9	0.223
68_14	9	P10	1	70.453	29.679	0.119
68_14	15	P3	2	60.03	3.218	0.221
68_14	20	P8	3	68.452	51.603	0.139
68_4	1	P26	1	67.349	62.301	1.196
68_4	15	P14	2	67.961	36.285	0.089
68_4	24	P21	3	70.212	32.569	0.128
68_4	35	P6	4	70.204	9.488	0.314
68_7	7	P7	1	64.217	11.074	0.087
68_7	13	P1	2	91.452	15.98	0.126
68_7	20	P16	3	87.562	85.311	0.207
68_7	30	P14	4	80.362	8.468	0.189
70_2	3	P1	1	82.493	33.795	0.296
70_2	20	P6	3	86.198	22.719	1.157
70_2	31	P27	4	104.669	18.362	0.185
70_3	6	P25	1	64.729	3.248	0.18
70_3	10	P22	2	83.536	26.327	0.111
70_3	32	P26	4	68.715	15.366	0.142
72_11	2	P26	1	138.398	44.392	0.159
72_11	12	P19	2	141.986	31.772	0.092
72_11	19	P4	3	124.828	69.715	0.185
72_11	34	P10	4	113.639	10.91	0.184
72_12	1	P17	1	109.303	21.881	0.15
72_12	11	P14	2	144.578	21.451	0.087
72_12	27	P19	3	82.725	14.201	0.074
72_12	36	P6	4	114.29	37.804	0.335
72_17	6	P7	1	125.371	22.318	0.124
72_17	16	P19	2	124.405	30.273	0.103
72_17	23	P4	3	118.645	28.528	0.098
72_17	34	P11	4	145.851	18.301	0.136
72_19	3	P6	1	65.658	38.871	0.154
72_19	13	P11	2	58.834	24.705	0.164
72_19	26	P15	3	78.395	44.612	0.252
72_19	31	P9	4	53.188	9.382	0.084
72_22	1	P3	1	60.868	16.622	0.123
72_22	16	P8	2	79.197	39.266	0.113
72_22	26	P27	3	82.332	63.739	0.126
72_22	33	P2	4	59.398	8.921	0.134
72_4	4	P21	1	98.864	23.048	0.077
72_4	13	P15	2	91.712	30.999	0.423
72_4	25	P20	3	71.172	44.279	0.332
72_4	32	P19	4	112.244	13.237	0.134
72_5	3	P13	1	88.606	20.679	0.153
72_5	17	P4	2	103.784	51.571	0.152
72_5	23	P27	3	95.639	51.772	0.117
72_5	36	P15	4	88.044	18.463	0.169
73_1	4	P1	1	65.707	52.436	0.117
73_1	16	P12	2	63.954	31.831	0.141
73_1	25	P18	3	78.244	61.964	0.145
73_1	32	P2	4	47.494	10.923	0.121
73_15	6	P17	1	65.388	10.215	0.774
73_15	15	P22	2	61.374	16.448	0.103
73_15	25	P24	3	67.015	15.472	0.367
73_15	30	P27	4	82.349	8.44	0.669
73_16	4	P24	1	55.281	14.752	0.128
73_16	14	P5	2	61.808	5.983	0.146
73_16	22	P1	3	73.661	35.747	0.225
73_16	34	P16	4	71.207	5.824	0.141
73_2	6	P5	1	104.24	13.229	0.274
73_2	10	P13	2	101.968	12.896	0.152
73_2	22	P11	3	99.128	43.445	0.258
73_2	29	P26	4	135.62	9.447	0.289
73_20	15	P18	2	82.693	32.598	0.096
73_20	26	P22	3	75.145	67.268	0.209
73_20	31	P11	4	77.742	7.27	0.171
73_26	8	P24	1	80.168	23.833	0.254
73_26	14	P12	2	55.283	23.212	0.327
73_26	19	P24	3	76.466	73.715	0.221
73_26	34	P7	4	77.536	25.27	0.193
74_1	4	P14	1	59.563	51.015	0.125
74_1	14	P20	2	70.218	43.567	0.075
74_1	27	P26	3	66.28	31.512	0.205
74_1	32	P3	4	61.49	13.46	0.144
74_14	3	P17	1	67.278	48.44	0.133
74_14	17	P27	2	67.929	40.937	0.101
74_14	27	P4	3	66.753	25.092	0.234
74_14	36	P4	4	68.648	13.485	0.22
74_18	2	P22	1	74.779	17.413	0.074
74_18	13	P24	2	76.753	24.858	0.094
74_18	21	P27	3	64.766	17.078	0.086
74_18	34	P24	4	64.733	17.409	0.106
74_5	2	P24	1	81.828	4.911	0.276
74_5	13	P2	2	78.061	2.264	0.145
74_5	28	P5	4	95.321	9.586	0.396
74_7	4	P3	1	70.345	28.574	0.118
74_7	11	P3	2	64.246	22.003	0.142
74_7	26	P13	3	75.364	36.474	0.167
74_7	28	P1	4	66.21	62.826	0.185
75_1	6	P21	1	77.871	8.338	0.45
75_1	35	P14	4	174.88	66.593	1.119
75_10	1	P24	1	66.122	4.852	0.234
75_10	14	P8	2	72.654	29.202	0.133
75_10	26	P16	3	101.084	11.004	0.798
75_10	29	P6	4	139.163	14.654	10.097
75_2	1	P20	1	96.586	21.607	0.272
75_2	14	P7	2	76.979	3.532	0.11
75_2	25	P10	3	111.165	75.307	0.329
75_2	31	P12	4	91.301	8.706	0.133
75_3	2	P5	1	63.567	13.463	0.328
75_3	20	P5	3	70.629	49.245	0.209
75_3	32	P25	4	78.852	20.149	0.115
75_4	8	P11	1	59.5	23.533	0.246
75_4	11	P9	2	59.596	19.232	0.086
75_4	23	P6	3	62.437	56.191	0.129
75_4	33	P12	4	64.057	7.186	0.137
75_5	2	P16	1	90.102	6.537	0.675
75_5	28	P12	4	88.454	2.026	0.17
75_6	17	P13	2	63.434	3.148	0.149
75_6	24	P9	3	58.813	12.191	0.096
75_6	34	P27	4	66.49	35.108	0.141
75_8	13	P13	2	55.964	8.112	0.318
75_9	5	P19	1	103.229	8.852	1.058
75_9	16	P21	2	65.805	12.168	0.14
75_9	22	P7	3	71.152	29.071	0.099
75_9	36	P13	4	106.708	15.836	0.532
76_12	7	P2	1	50.692	13.238	0.082
76_12	14	P9	2	54.711	18.208	0.094
76_12	22	P22	3	76.546	14.188	0.292
76_12	32	P17	4	63.568	21.645	0.104
76_4	8	P19	1	88.9	37.152	0.16
76_4	17	P26	2	103.602	53.873	0.148
76_4	22	P17	3	118.17	37.066	0.18
76_4	29	P13	4	87.224	12.468	0.143
76_9	25	P27	3	87.559	70.045	0.131
77_12	3	P22	1	50.559	18.185	0.153
77_12	17	P6	2	61.853	22.802	0.108
77_12	22	P20	3	70.534	52.24	0.139
77_12	35	P22	4	63.905	13.748	0.179
77_2	36	P22	4	68.697	11.679	0.297
77_3	6	P27	1	54.451	19.587	0.107
77_3	25	P6	3	74.856	58.842	0.246
77_3	36	P27	4	66.945	37.038	0.165
77_4	5	P23	1	73.196	22.707	0.145
77_4	17	P16	2	73.031	53.28	0.12
77_4	22	P13	3	79.3	28.468	0.102
77_4	34	P2	4	74.167	52.297	0.212
77_8	9	P3	1	68.686	55.883	0.152
77_8	24	P7	3	70.12	45.587	0.118
77_8	32	P12	4	59.182	14.018	0.096
