# Supplementary material for: Convergent evolution increases boron transport through SNPs and tandem duplications at BOR1 and BOR2 in Arabidopsis thaliana
Source: Proc Natl Acad Sci U S A. 2026 Mar 23;123(13):e2525676123. doi: 10.1073/pnas.2525676123 (PMC13037888; doi:10.1073/pnas.2525676123)
Supplement: Supplementary file 6 — Dataset S05 (TXT) [file pnas.2525676123.sd05.txt]

Dataset S5: Intercross individuals carrying the top SNP (chr2:19379353) at the BOR1 region for leaf B variation in the intercross population carry the F13-8 BOR1 haplotype. F13-8 is the only individual carrying the BOR1 TD among the parents of the intercross individuals.
Intercross individual	Chromosome	Parent	From bp	To bp
4200_AH	2	F13-8	18395630	19686144
5018_AE	2	F13-8	1578108	19686144
5018_AG	2	F13-8	15472055	19686144
5018_BD	2	F13-8	18395630	19686144
5018_BL	2	F13-8	685877	19686144
5018_BQ	2	F13-8	68389	19686144
5018_CH	2	F13-8	10149292	19686144
5018_G	2	F13-8	17595992	19686144
5018_K	2	F13-8	68389	19686144
5018_L	2	F13-8	18395630	19686144
5018_M	2	F13-8	15000383	19686144
5018_N	2	F13-8	6325899	19686144
5018_Q	2	F13-8	18994638	19686144
5019_AU	2	F13-8	68389	19686144
5019_B	2	F13-8	10149292	19686144
5019_BR	2	F13-8	14495140	19686144
5019_BT	2	F13-8	17128255	19686144
5019_I	2	F13-8	2188786	19686144
5019_P	2	F13-8	18647958	19686144
5019_U	2	F13-8	14583536	19686144
