# Supplementary material for: Convergent evolution increases boron transport through SNPs and tandem duplications at BOR1 and BOR2 in Arabidopsis thaliana
Source: Proc Natl Acad Sci U S A. 2026 Mar 23;123(13):e2525676123. doi: 10.1073/pnas.2525676123 (PMC13037888; doi:10.1073/pnas.2525676123)
Supplement: Supplementary file 7 — Dataset S06 (TXT) [file pnas.2525676123.sd06.txt]

Dataset S6: Significant SNPs for leaf B variation in the intercross population using an FDR threshold of 10% and after conditioning for the BOR1 region.
#CHROM	POS	REF	ALT	REF_ALLELE_FREQ	ALT_ALLELE_FREQ	-log10(P)	INFO	FORMAT	4200_AB	4200_AC	4200_AE	4200_AH	4200_AI	4200_AK	4200_AP	4200_AZ	4200_B	4200_BC	4200_BD	4200_BK	4200_BN	4200_E	4200_F	4200_G	4200_J	4200_K	4200_L	4200_M	4200_Q	4200_S	4200_Y	4200_Z	5018_AA	5018_AC	5018_AD	5018_AE	5018_AF	5018_AG	5018_AH	5018_AI	5018_AJ	5018_AM	5018_AN	5018_AO	5018_AP	5018_AQ	5018_AR	5018_AU	5018_AV
1	2646460	A	T	A:0.882166	T:0.117834	3.640492	ANN=T|missense_variant|MODERATE|LSG1-2|AT1G08410|transcript|AT1G08410.1|protein_coding|1/7|c.154A>T|p.Ile52Phe|317/2267|154/1770|52/589||,T|upstream_gene_variant|MODIFIER|PSAO|AT1G08380|transcript|AT1G08380.1|protein_coding||c.-4721T>A|||||4526|,T|upstream_gene_variant|MODIFIER|MAG2L|AT1G08400|transcript|AT1G08400.1|protein_coding||c.-455T>A|||||412|,T|upstream_gene_variant|MODIFIER|BSL2|AT1G0842…	GT:AD:DP:GQ:PGT:PID:PL:PS	0/0:4,0:4:12:.:.:0,12,125:.	0/0:1,0:1:3:.:.:0,3,32:.	0/0:5,0:5:15:.:.:0,15,182:.	1/1:0,5:5:15:.:.:171,15,0:.	0/0:3,0:3:9:.:.:0,9,114:.	0/0:7,0:7:18:.:.:0,18,270:.	0/0:4,0:4:12:.:.:0,12,165:.	0/0:6,0:6:18:.:.:0,18,222:.	0/0:6,0:6:18:.:.:0,18,202:.	0/0:3,0:3:9:.:.:0,9,104:.	0/0:4,0:4:12:.:.:0,12,112:.	0/0:5,0:5:15:.:.:0,15,215:.	0/0:2,0:2:0:.:.:0,0,29:.	0/0:3,0:3:9:.:.:0,9,133:.	0/0:3,0:3:9:.:.:0,9,110:.	0/0:1,0:1:3:.:.:0,3,42:.	0/0:5,0:5:15:.:.:0,15,225:.	0/0:5,0:5:15:.:.:0,15,206:.	0/0:7,0:7:21:.:.:0,21,295:.	0/0:7,0:7:21:.:.:0,21,294:.	0/0:4,0:4:0:.:.:0,0,98:.	0/0:2,0:2:6:.:.:0,6,78:.	0/0:3,0:3:9:.:.:0,9,61:.	1/1:0,1:1:3:.:.:45,3,0:.	0/0:10,0:10:30:.:.:0,30,403:.	./.:0,0:0:.:.:.:0,0,0:.	0/0:3,0:3:9:.:.:0,9,108:.	0/0:3,0:3:9:.:.:0,9,95:.	0/0:4,0:4:12:.:.:0,12,154:.	0/0:5,0:5:15:.:.:0,15,143:.	0/0:5,0:5:15:.:.:0,15,211:.	0/0:2,0:2:6:.:.:0,6,62:.	0/0:3,0:3:9:.:.:0,9,108:.	0/0:7,0:7:21:.:.:0,21,245:.	0/0:6,0:6:18:.:.:0,18,174:.	0/0:3,0:3:9:.:.:0,9,133:.	0/0:13,0:13:39:.:.:0,39,457:.	0/0:3,0:3:9:.:.:0,9,128:.	0/0:3,0:3:6:.:.:0,6,90:.	0/0:3,0:3:9:.:.:0,9,49:.	0/0:12,0:12:19:.:.:0,19,395:.
1	21138052	A	G	A:0.930464	G:0.0695364	3.528292	ANN=G|3_prime_UTR_variant|MODIFIER|NAS4|AT1G56430|transcript|AT1G56430.1|protein_coding|1/1|c.*55A>G|||||55|,G|upstream_gene_variant|MODIFIER|PBG1|AT1G56450|transcript|AT1G56450.1|protein_coding||c.-3918A>G|||||3581|,G|downstream_gene_variant|MODIFIER|TPR5|AT1G56440|transcript|AT1G56440.1|protein_coding||c.*713T>C|||||463|,G|downstream_gene_variant|MODIFIER|TPR5|AT1G56440|transcript|AT1G56440.2|p…	GT:AD:DP:GQ:PGT:PID:PL:PS	0/0:3,0:3:9:.:.:0,9,79:.	0/0:2,0:2:6:.:.:0,6,33:.	0/0:1,0:1:3:.:.:0,3,27:.	0/0:2,0:2:6:.:.:0,6,48:.	0/0:3,0:3:9:.:.:0,9,89:.	./.:0,0:0:.:.:.:0,0,0:.	0/0:2,0:2:3:.:.:0,3,45:.	0/0:3,0:3:9:.:.:0,9,135:.	0/0:6,0:6:18:.:.:0,18,220:.	0/0:1,0:1:3:.:.:0,3,45:.	0/0:6,0:6:1:.:.:0,1,165:.	0/0:5,0:5:15:.:.:0,15,128:.	0/0:1,0:1:3:.:.:0,3,16:.	0/0:1,0:1:3:.:.:0,3,12:.	0/0:2,0:2:6:.:.:0,6,29:.	0/0:3,0:3:0:.:.:0,0,31:.	0/0:4,0:4:12:.:.:0,12,96:.	./.:2,0:2:.:.:.:0,0,0:.	0/0:7,0:7:15:.:.:0,15,225:.	0/0:5,0:5:12:.:.:0,12,180:.	0/0:1,0:1:3:.:.:0,3,16:.	1/1:0,2:2:6:1/1:21138031_CT_C:90,6,0:21138031	0/0:7,0:7:21:.:.:0,21,185:.	./.:0,0:0:.:.:.:0,0,0:.	0/0:3,0:3:9:.:.:0,9,123:.	0/0:2,0:2:6:.:.:0,6,74:.	./.:0,0:0:.:.:.:0,0,0:.	./.:1,0:1:.:.:.:0,0,0:.	0/0:7,0:7:21:.:.:0,21,176:.	./.:0,0:0:.:.:.:0,0,0:.	0/0:7,0:7:21:.:.:0,21,245:.	0/0:3,0:3:9:.:.:0,9,104:.	0/0:2,0:2:6:.:.:0,6,73:.	0/0:3,0:3:9:.:.:0,9,79:.	0/0:3,0:3:9:.:.:0,9,87:.	0/0:1,0:1:3:.:.:0,3,37:.	0/0:2,0:2:6:.:.:0,6,90:.	0/0:2,0:2:6:.:.:0,6,79:.	0/0:1,0:1:3:.:.:0,3,16:.	0/0:6,0:6:18:.:.:0,18,183:.	0/0:4,0:4:0:.:.:0,0,45:.
2	8590810	C	T	C:0.927152	T:0.0728477	3.590345	ANN=T|downstream_gene_variant|MODIFIER|AT2G19890|AT2G19890|transcript|AT2G19890.1|protein_coding||c.*1173C>T|||||1173|,T|downstream_gene_variant|MODIFIER|AT2G19893|AT2G19893|transcript|AT2G19893.1|protein_coding||c.*486C>T|||||486|,T|downstream_gene_variant|MODIFIER|NADP-ME1|AT2G19900|transcript|AT2G19900.1|protein_coding||c.*1296G>A|||||998|,T|downstream_gene_variant|MODIFIER|RDR3|AT2G19910|tran…	GT:AD:DP:GQ:PGT:PID:PL:PS	0/0:2,0:2:6:.:.:0,6,53:.	0/0:2,0:2:6:.:.:0,6,49:.	0/0:1,0:1:3:.:.:0,3,45:.	0/0:2,0:2:6:.:.:0,6,58:.	0/0:2,0:2:6:.:.:0,6,83:.	0/0:3,0:3:9:.:.:0,9,79:.	0/0:1,0:1:3:.:.:0,3,45:.	0/0:3,0:3:9:.:.:0,9,108:.	./.:0,0:0:.:.:.:0,0,0:.	./.:1,0:1:.:.:.:0,0,0:.	0/0:1,0:1:3:.:.:0,3,42:.	0/0:1,0:1:3:.:.:0,3,42:.	0/0:2,0:2:6:.:.:0,6,78:.	0/0:5,0:5:15:.:.:0,15,159:.	0/0:2,0:2:6:.:.:0,6,73:.	0/0:2,0:2:6:.:.:0,6,83:.	0/0:3,0:3:9:.:.:0,9,114:.	0/0:1,0:1:3:.:.:0,3,16:.	0/0:1,0:1:3:.:.:0,3,45:.	0/0:4,0:4:12:.:.:0,12,145:.	0/0:4,0:4:12:.:.:0,12,154:.	0/0:1,0:1:3:.:.:0,3,16:.	0/0:2,0:2:6:.:.:0,6,33:.	./.:0,0:0:.:.:.:0,0,0:.	0/0:5,0:5:15:.:.:0,15,200:.	0/0:6,0:6:18:.:.:0,18,261:.	0/0:1,0:1:3:.:.:0,3,45:.	0/0:2,0:2:6:.:.:0,6,83:.	0/0:3,0:3:9:.:.:0,9,108:.	0/0:4,0:4:12:.:.:0,12,165:.	0/0:3,0:3:9:.:.:0,9,133:.	./.:0,0:0:.:.:.:0,0,0:.	0/0:5,0:5:15:.:.:0,15,181:.	0/0:1,0:1:3:.:.:0,3,42:.	0/0:3,0:3:9:.:.:0,9,95:.	0/0:3,0:3:9:.:.:0,9,123:.	0/0:2,0:2:6:.:.:0,6,62:.	0/0:3,0:3:9:.:.:0,9,129:.	0/0:1,0:1:3:.:.:0,3,42:.	0/0:1,0:1:3:.:.:0,3,45:.	0/0:3,0:3:9:.:.:0,9,118:.
3	20237389	G	C	G:0.888554	C:0.111446	3.625405	ANN=C|upstream_gene_variant|MODIFIER|EMB2360|AT3G54660|transcript|AT3G54660.1|protein_coding||c.-4289C>G|||||4178|,C|intron_variant|MODIFIER|SMC1|AT3G54670|transcript|AT3G54670.1|protein_coding|4/17|c.1151+50G>C||||||	GT:AD:DP:GQ:PGT:PID:PL:PS	0/0:7,0:7:21:.:.:0,21,263:.	0/0:1,0:1:3:.:.:0,3,32:.	0/0:1,0:1:3:.:.:0,3,32:.	0/0:7,0:7:21:.:.:0,21,240:.	0/0:4,0:4:12:.:.:0,12,140:.	0/0:7,0:7:21:.:.:0,21,245:.	1/1:0,5:5:15:.:.:183,15,0:.	0/0:5,0:5:15:.:.:0,15,166:.	0/0:7,0:7:21:.:.:0,21,234:.	0/0:7,0:7:18:.:.:0,18,270:.	0/0:7,0:7:21:.:.:0,21,278:.	0/0:5,0:5:12:.:.:0,12,180:.	0/0:5,0:5:12:.:.:0,12,180:.	0/0:1,0:1:3:.:.:0,3,45:.	0/0:7,0:7:21:.:.:0,21,272:.	0/0:2,0:2:6:.:.:0,6,90:.	0/0:4,0:4:12:.:.:0,12,154:.	0/0:4,0:4:12:.:.:0,12,150:.	1/1:0,3:3:9:.:.:135,9,0:.	1/1:0,6:6:18:.:.:226,18,0:.	0/0:6,0:6:15:.:.:0,15,225:.	0/0:4,0:4:12:.:.:0,12,156:.	0/0:6,0:6:12:.:.:0,12,180:.	0/0:1,0:1:3:.:.:0,3,16:.	0/0:8,0:8:24:.:.:0,24,315:.	0/0:5,0:5:15:.:.:0,15,200:.	0/0:3,0:3:9:.:.:0,9,108:.	./.:0,0:0:.:.:.:0,0,0:.	0/0:5,0:5:12:.:.:0,12,180:.	0/0:8,0:8:24:.:.:0,24,360:.	0/0:6,0:6:18:.:.:0,18,257:.	0/0:5,0:5:15:.:.:0,15,186:.	0/0:7,0:7:21:.:.:0,21,268:.	0/0:5,0:5:15:.:.:0,15,225:.	0/0:3,0:3:9:.:.:0,9,133:.	0/0:4,0:4:12:.:.:0,12,174:.	0/0:4,0:4:12:.:.:0,12,112:.	0/0:11,0:11:24:.:.:0,24,360:.	0/0:3,0:3:9:.:.:0,9,79:.	0/0:5,0:5:12:.:.:0,12,180:.	0/0:9,0:9:27:.:.:0,27,343:.
3	20505232	G	A	G:0.890909	A:0.109091	3.416402	ANN=A|upstream_gene_variant|MODIFIER|AT3G55310|AT3G55310|transcript|AT3G55310.1|protein_coding||c.-641G>A|||||511|,A|downstream_gene_variant|MODIFIER|RPL23AB|AT3G55280|transcript|AT3G55280.1|protein_coding||c.*3713G>A|||||3494|,A|downstream_gene_variant|MODIFIER|AT3G55290|AT3G55290|transcript|AT3G55290.1|protein_coding||c.*1502G>A|||||1364|,A|downstream_gene_variant|MODIFIER|AT3G08470|AT3G08470|t…	GT:AD:DP:GQ:PL	0/0:5,0:5:15:0,15,147	0/0:5,0:5:12:0,12,180	0/0:3,0:3:9:0,9,99	0/0:9,0:9:27:0,27,310	0/0:5,0:5:15:0,15,191	0/0:5,0:5:15:0,15,177	1/1:0,3:3:9:124,9,0	0/0:2,0:2:3:0,3,45	0/0:8,0:8:24:0,24,324	0/0:8,0:8:24:0,24,250	0/0:13,0:13:33:0,33,495	0/0:5,0:5:15:0,15,183	0/0:9,0:9:27:0,27,285	0/0:4,0:4:12:0,12,150	0/0:8,0:8:24:0,24,225	0/0:9,0:9:27:0,27,338	0/0:10,0:10:30:0,30,336	0/0:6,0:6:18:0,18,208	1/1:0,6:6:18:237,18,0	1/1:0,8:8:24:319,24,0	0/0:9,0:9:27:0,27,360	0/0:9,0:9:27:0,27,337	0/0:6,0:6:18:0,18,267	./.:0,0:0:.:0,0,0	0/0:6,0:6:18:0,18,176	0/0:8,0:8:24:0,24,277	0/0:4,0:4:12:0,12,127	0/0:6,0:6:18:0,18,203	0/0:8,0:8:24:0,24,281	0/0:7,0:7:21:0,21,249	0/0:1,0:1:3:0,3,45	0/0:5,0:5:9:0,9,135	0/0:4,0:4:12:0,12,150	0/0:1,0:1:3:0,3,37	0/0:4,0:4:12:0,12,112	0/0:6,0:6:18:0,18,270	0/0:8,0:8:24:0,24,328	0/0:4,0:4:12:0,12,121	0/0:1,0:1:3:0,3,16	0/0:3,0:3:9:0,9,75	0/0:6,0:6:18:0,18,203
3	21335523	C	T	C:0.914634	T:0.0853659	4.255078	ANN=T|synonymous_variant|LOW|PURA|AT3G57610|transcript|AT3G57610.1|protein_coding|2/4|c.879G>A|p.Leu293Leu|996/1918|879/1473|293/490||,T|upstream_gene_variant|MODIFIER|AT3G57590|AT3G57590|transcript|AT3G57590.1|protein_coding||c.-4127G>A|||||4021|,T|upstream_gene_variant|MODIFIER|AT3G57620|AT3G57620|transcript|AT3G57620.1|protein_coding||c.-2041C>T|||||2010|,T|upstream_gene_variant|MODIFIER|AT3G5…	GT:AD:DP:GQ:PL	0/0:4,0:4:12:0,12,103	0/0:5,0:5:15:0,15,187	0/0:6,0:6:18:0,18,197	0/0:1,0:1:3:0,3,12	0/0:9,0:9:24:0,24,360	0/0:1,0:1:3:0,3,42	1/1:0,3:3:9:132,9,0	0/0:2,0:2:6:0,6,43	0/0:6,0:6:18:0,18,247	0/0:5,0:5:15:0,15,141	0/0:2,0:2:6:0,6,43	0/0:7,0:7:21:0,21,279	0/0:3,0:3:9:0,9,124	0/0:4,0:4:12:0,12,145	0/0:6,0:6:18:0,18,160	0/0:4,0:4:12:0,12,145	0/0:2,0:2:6:0,6,83	0/0:6,0:6:18:0,18,184	1/1:0,4:4:12:172,12,0	0/0:12,0:12:36:0,36,508	0/0:9,0:9:27:0,27,381	0/0:3,0:3:9:0,9,104	0/0:3,0:3:9:0,9,70	0/0:1,0:1:3:0,3,27	0/0:3,0:3:9:0,9,133	0/0:4,0:4:12:0,12,98	0/0:4,0:4:12:0,12,165	0/0:6,0:6:15:0,15,225	0/0:1,0:1:3:0,3,42	0/0:5,0:5:15:0,15,157	0/0:6,0:6:18:0,18,208	0/0:14,0:14:42:0,42,536	0/0:5,0:5:12:0,12,180	0/0:9,0:9:27:0,27,302	0/0:9,0:9:27:0,27,337	0/0:4,0:4:12:0,12,141	0/0:9,0:9:27:0,27,379	0/0:7,0:7:21:0,21,260	0/0:4,0:4:12:0,12,108	0/0:5,0:5:15:0,15,196	0/0:10,0:10:30:0,30,356
3	21383927	G	A	G:0.914634	A:0.0853659	4.250806	ANN=A|upstream_gene_variant|MODIFIER|AGP23|AT3G57690|transcript|AT3G57690.1|protein_coding||c.-342G>A|||||219|,A|upstream_gene_variant|MODIFIER|AT3G57700|AT3G57700|transcript|AT3G57700.1|protein_coding||c.-990G>A|||||990|,A|upstream_gene_variant|MODIFIER|AT3G08975|AT3G08975|transcript|AT3G08975.1|lincRNA||n.-3194G>A|||||3194|,A|upstream_gene_variant|MODIFIER|AT3G57720|AT3G57720|transcript|AT3G577…	GT:AD:DP:GQ:PGT:PID:PL:PS	0/0:2,0:2:6:.:.:0,6,64:.	0/0:5,0:5:15:.:.:0,15,166:.	0/0:2,0:2:6:.:.:0,6,58:.	0/0:6,0:6:18:.:.:0,18,231:.	0/0:5,0:5:15:.:.:0,15,216:.	0/0:6,0:6:18:.:.:0,18,192:.	1/1:0,3:3:9:.:.:91,9,0:.	0/0:3,0:3:9:.:.:0,9,108:.	0/0:6,0:6:18:.:.:0,18,241:.	0/0:4,0:4:12:.:.:0,12,122:.	0/0:2,0:2:6:.:.:0,6,62:.	0/0:2,0:2:6:.:.:0,6,62:.	0/0:5,0:5:15:.:.:0,15,181:.	0/0:5,0:5:15:.:.:0,15,156:.	0/0:4,0:4:12:.:.:0,12,149:.	0/0:5,0:5:15:.:.:0,15,203:.	0/0:7,0:7:21:.:.:0,21,194:.	0/0:10,0:10:27:.:.:0,27,405:.	1/1:0,3:3:9:.:.:135,9,0:.	0/0:3,0:3:9:.:.:0,9,110:.	0/0:8,0:8:24:.:.:0,24,320:.	0/0:2,0:2:6:.:.:0,6,62:.	0/0:2,0:2:6:.:.:0,6,73:.	0/0:4,0:4:12:.:.:0,12,140:.	0/0:9,0:9:27:.:.:0,27,323:.	0/0:4,0:4:12:.:.:0,12,145:.	0/0:2,0:2:6:.:.:0,6,58:.	0/0:3,0:3:9:.:.:0,9,108:.	0/0:1,0:1:3:.:.:0,3,45:.	0/0:8,0:8:24:.:.:0,24,298:.	0/0:4,0:4:0:.:.:0,0,117:.	0/0:1,0:1:3:.:.:0,3,42:.	0/0:8,0:8:24:.:.:0,24,319:.	0/0:5,0:5:15:.:.:0,15,202:.	0/0:6,0:6:1:.:.:0,1,204:.	./.:0,0:0:.:.:.:0,0,0:.	0/0:7,0:7:21:.:.:0,21,194:.	0/0:2,0:2:6:.:.:0,6,78:.	0/0:1,0:1:3:.:.:0,3,32:.	0/0:8,0:8:24:.:.:0,24,316:.	0/0:9,0:9:27:.:.:0,27,312:.
3	21629803	G	C	G:0.915663	C:0.0843373	4.204489	ANN=C|splice_region_variant&intron_variant|LOW|IQM6|AT3G58480|transcript|AT3G58480.1|protein_coding|3/9|c.377+8G>C||||||,C|upstream_gene_variant|MODIFIER|ATRBL15|AT3G58460|transcript|AT3G58460.2|protein_coding||c.-3161C>G|||||3102|,C|upstream_gene_variant|MODIFIER|AT3G58470|AT3G58470|transcript|AT3G58470.1|protein_coding||c.-1296C>G|||||1234|,C|upstream_gene_variant|MODIFIER|LPPD|AT3G58490|transc…	GT:AD:DP:GQ:PL	0/0:9,0:9:27:0,27,352	0/0:1,0:1:3:0,3,45	0/0:3,0:3:9:0,9,125	0/0:11,0:11:33:0,33,357	0/0:6,0:6:18:0,18,217	0/0:4,0:4:12:0,12,150	1/1:0,5:5:15:168,15,0	0/0:7,0:7:21:0,21,234	0/0:9,0:9:27:0,27,346	0/0:5,0:5:15:0,15,156	0/0:5,0:5:15:0,15,138	0/0:8,0:8:24:0,24,295	0/0:6,0:6:18:0,18,216	0/0:9,0:9:27:0,27,384	0/0:7,0:7:21:0,21,282	0/0:3,0:3:9:0,9,129	0/0:4,0:4:12:0,12,125	0/0:9,0:9:0:0,0,267	1/1:0,3:3:9:135,9,0	0/0:8,0:8:0:0,0,271	0/0:11,0:11:30:0,30,450	0/0:8,0:8:24:0,24,272	0/0:4,0:4:12:0,12,154	./.:0,0:0:.:0,0,0	0/0:7,0:7:15:0,15,225	0/0:9,0:9:27:0,27,318	0/0:14,0:14:39:0,39,585	0/0:11,0:11:33:0,33,411	0/0:3,0:3:9:0,9,108	0/0:13,0:13:36:0,36,540	0/0:14,0:14:36:0,36,540	0/0:6,0:6:18:0,18,215	0/0:9,0:9:27:0,27,290	0/0:5,0:5:15:0,15,207	0/0:11,0:11:33:0,33,376	0/0:5,0:5:15:0,15,143	0/0:9,0:9:27:0,27,349	0/0:9,0:9:27:0,27,349	0/0:7,0:7:21:0,21,302	0/0:7,0:7:21:0,21,307	0/0:8,0:8:24:0,24,324
3	21656886	A	G	A:0.918239	G:0.081761	4.921493	ANN=G|upstream_gene_variant|MODIFIER|CCR4-1|AT3G58560|transcript|AT3G58560.1|protein_coding||c.-2990T>C|||||2686|,G|downstream_gene_variant|MODIFIER|CCR4-2|AT3G58580|transcript|AT3G58580.1|protein_coding||c.*3980T>C|||||3712|,G|intron_variant|MODIFIER|RH52|AT3G58570|transcript|AT3G58570.1|protein_coding|1/6|c.-65-148A>G||||||	GT:AD:DP:GQ:PGT:PID:PL:PS	0/0:5,0:5:15:.:.:0,15,179:.	0/0:7,0:7:21:.:.:0,21,278:.	0/0:4,0:4:12:.:.:0,12,154:.	0/0:1,0:1:3:.:.:0,3,16:.	0/0:2,0:2:6:.:.:0,6,73:.	0/0:2,0:2:6:.:.:0,6,53:.	1/1:0,4:4:12:1/1:21656866_T_G:177,12,0:21656866	0/0:2,0:2:6:.:.:0,6,83:.	0/0:10,0:10:3:.:.:0,3,349:.	0/0:8,0:8:24:.:.:0,24,297:.	0/0:8,0:8:24:.:.:0,24,300:.	0/0:10,0:10:30:.:.:0,30,310:.	0/0:1,0:1:3:.:.:0,3,16:.	0/0:2,0:2:6:.:.:0,6,58:.	0/0:3,0:3:9:.:.:0,9,80:.	0/0:2,0:2:6:.:.:0,6,53:.	0/0:2,0:2:6:.:.:0,6,69:.	0/0:4,0:4:12:.:.:0,12,150:.	1/1:0,5:5:15:1/1:21656866_T_G:225,15,0:21656866	0/0:9,0:9:24:.:.:0,24,360:.	0/0:6,0:6:18:.:.:0,18,208:.	0/0:4,0:4:12:.:.:0,12,103:.	0/0:4,0:4:12:.:.:0,12,150:.	./.:0,0:0:.:.:.:0,0,0:.	0/0:4,0:4:12:.:.:0,12,146:.	0/0:6,0:6:18:.:.:0,18,248:.	0/0:4,0:4:12:.:.:0,12,154:.	0/0:3,0:3:9:.:.:0,9,133:.	0/0:3,0:3:9:.:.:0,9,87:.	0/0:4,0:4:12:.:.:0,12,135:.	0/0:4,0:4:12:.:.:0,12,154:.	0/0:3,0:3:9:.:.:0,9,95:.	0/0:2,0:2:6:.:.:0,6,78:.	0/0:1,0:1:3:.:.:0,3,45:.	0/0:7,0:7:21:.:.:0,21,274:.	./.:0,0:0:.:.:.:0,0,0:.	0/0:4,0:4:12:.:.:0,12,179:.	0/0:4,0:4:12:.:.:0,12,155:.	0/0:3,0:3:9:.:.:0,9,104:.	0/0:3,0:3:9:.:.:0,9,94:.	0/0:3,0:3:9:.:.:0,9,66:.
3	21781558	T	C	T:0.911392	C:0.0886076	4.110439	ANN=C|upstream_gene_variant|MODIFIER|AT3G58930|AT3G58930|transcript|AT3G58930.1|protein_coding||c.-1544A>G|||||895|,C|upstream_gene_variant|MODIFIER|AT3G58930|AT3G58930|transcript|AT3G58930.2|protein_coding||c.-1544A>G|||||1125|,C|upstream_gene_variant|MODIFIER|AT3G58930|AT3G58930|transcript|AT3G58930.3|protein_coding||c.-1421A>G|||||895|,C|upstream_gene_variant|MODIFIER|AT3G58930|AT3G58930|trans…	GT:AD:DP:GQ:PGT:PID:PL:PS	0/0:4,0:4:9:.:.:0,9,135:.	0/0:7,0:7:15:.:.:0,15,225:.	./.:0,0:0:.:.:.:0,0,0:.	0/0:3,0:3:6:.:.:0,6,90:.	0/0:7,0:7:18:.:.:0,18,270:.	0/0:3,0:3:9:.:.:0,9,108:.	1/1:0,3:3:9:1/1:21781520_T_A:135,9,0:21781520	0/0:3,0:3:9:.:.:0,9,104:.	0/0:7,0:7:21:.:.:0,21,215:.	0/0:7,0:7:21:.:.:0,21,283:.	0/0:5,0:5:15:.:.:0,15,173:.	0/0:7,0:7:18:.:.:0,18,270:.	0/0:6,0:6:15:.:.:0,15,225:.	0/0:5,0:5:15:.:.:0,15,187:.	0/0:5,0:5:15:.:.:0,15,170:.	0/0:6,0:6:18:.:.:0,18,237:.	0/0:5,0:5:12:.:.:0,12,180:.	0/0:5,0:5:9:.:.:0,9,135:.	1/1:0,6:6:18:1/1:21781520_T_A:270,18,0:21781520	0/0:6,0:6:18:.:.:0,18,208:.	0/0:9,0:9:11:.:.:0,11,332:.	0/0:4,0:4:3:.:.:0,3,45:.	0/0:1,0:1:3:.:.:0,3,16:.	0/0:2,0:2:6:.:.:0,6,62:.	0/0:6,0:6:18:.:.:0,18,230:.	0/0:4,0:4:12:.:.:0,12,136:.	./.:0,0:0:.:.:.:0,0,0:.	0/0:4,0:4:12:.:.:0,12,169:.	0/0:5,0:5:6:.:.:0,6,90:.	0/0:6,0:6:15:.:.:0,15,225:.	0/0:7,0:7:21:.:.:0,21,302:.	0/0:4,0:4:12:.:.:0,12,179:.	0/0:4,0:4:12:.:.:0,12,175:.	0/0:9,0:9:18:.:.:0,18,270:.	0/0:6,0:6:15:.:.:0,15,225:.	0/0:4,0:4:9:.:.:0,9,135:.	0/0:4,0:4:9:.:.:0,9,135:.	0/0:6,0:6:12:.:.:0,12,180:.	0/0:6,0:6:18:.:.:0,18,214:.	0/0:2,0:2:6:.:.:0,6,58:.	0/0:9,0:9:24:.:.:0,24,360:.
3	21871676	T	A	T:0.90566	A:0.0943396	5.371679	ANN=A|upstream_gene_variant|MODIFIER|ABCC10|AT3G59140|transcript|AT3G59140.1|protein_coding||c.-2975A>T|||||2640|,A|upstream_gene_variant|MODIFIER|AT3G59150|AT3G59150|transcript|AT3G59150.1|protein_coding||c.-1155T>A|||||1155|,A|upstream_gene_variant|MODIFIER|AT3G59160|AT3G59160|transcript|AT3G59160.1|protein_coding||c.-3347T>A|||||3347|,A|intergenic_region|MODIFIER|ABCC10-AT3G59150|AT3G59140-AT3…	GT:AD:DP:GQ:PGT:PID:PL:PS	0/0:6,0:6:18:.:.:0,18,241:.	0/0:3,0:3:9:.:.:0,9,94:.	./.:0,0:0:.:.:.:0,0,0:.	./.:0,0:0:.:.:.:0,0,0:.	0/0:3,0:3:6:.:.:0,6,90:.	0/0:7,0:7:21:.:.:0,21,308:.	1/1:0,3:3:9:1/1:21871671_T_G:135,9,0:21871671	0/0:1,0:1:3:.:.:0,3,45:.	0/0:4,0:4:12:.:.:0,12,174:.	0/0:2,0:2:6:.:.:0,6,62:.	0/0:6,0:6:18:.:.:0,18,261:.	0/0:6,0:6:18:.:.:0,18,258:.	./.:0,0:0:.:.:.:0,0,0:.	0/0:3,0:3:9:.:.:0,9,128:.	0/0:4,0:4:12:.:.:0,12,154:.	0/0:5,0:5:15:.:.:0,15,216:.	0/0:6,0:6:18:.:.:0,18,252:.	0/0:5,0:5:15:.:.:0,15,192:.	1/1:0,5:5:15:1/1:21871671_T_G:225,15,0:21871671	0/0:6,0:6:0:.:.:0,0,156:.	0/0:8,0:8:21:.:.:0,21,315:.	1/1:0,4:4:12:1/1:21871671_T_G:180,12,0:21871671	0/0:4,0:4:12:.:.:0,12,112:.	0/0:2,0:2:6:.:.:0,6,62:.	0/0:4,0:4:12:.:.:0,12,165:.	0/0:3,0:3:9:.:.:0,9,95:.	0/0:4,0:4:12:.:.:0,12,164:.	0/0:2,0:2:6:.:.:0,6,62:.	0/0:7,0:7:21:.:.:0,21,307:.	0/0:7,0:7:21:.:.:0,21,260:.	0/0:3,0:3:9:.:.:0,9,128:.	0/0:2,0:2:6:.:.:0,6,88:.	0/0:4,0:4:12:.:.:0,12,180:.	0/0:6,0:6:18:.:.:0,18,236:.	0/0:8,0:8:24:.:.:0,24,330:.	0/0:1,0:1:3:.:.:0,3,45:.	0/0:3,0:3:9:.:.:0,9,108:.	0/0:5,0:5:12:.:.:0,12,180:.	0/0:3,0:3:0:.:.:0,0,75:.	0/0:4,0:4:12:.:.:0,12,179:.	0/0:1,0:1:3:.:.:0,3,37:.
3	21979889	G	A	G:0.91018	A:0.0898204	5.251925	ANN=A|missense_variant|MODERATE|AT3G59470|AT3G59470|transcript|AT3G59470.2|protein_coding|2/3|c.245C>T|p.Pro82Leu|556/1392|245/792|82/263||,A|missense_variant|MODERATE|AT3G59470|AT3G59470|transcript|AT3G59470.1|protein_coding|1/2|c.209C>T|p.Pro70Leu|951/1787|209/756|70/251||,A|missense_variant|MODERATE|AT3G59470|AT3G59470|transcript|AT3G59470.3|protein_coding|2/3|c.209C>T|p.Pro70Leu|776/1556|209/…	GT:AD:DP:GQ:PGT:PID:PL:PS	0/0:3,0:3:9:.:.:0,9,90:.	0/0:10,0:10:30:.:.:0,30,399:.	0/0:3,0:3:9:.:.:0,9,94:.	0/0:9,0:9:27:.:.:0,27,366:.	0/0:6,0:6:6:.:.:0,6,179:.	0/0:5,0:5:0:.:.:0,0,167:.	1/1:0,5:5:15:1/1:21979885_G_A:225,15,0:21979885	0/0:7,0:7:21:.:.:0,21,284:.	0/0:4,0:4:9:.:.:0,9,135:.	0/0:2,0:2:6:.:.:0,6,33:.	0/0:8,0:8:24:.:.:0,24,262:.	0/0:11,0:11:21:.:.:0,21,390:.	0/0:1,0:1:3:.:.:0,3,37:.	0/0:3,0:3:9:.:.:0,9,118:.	0/0:6,0:6:15:.:.:0,15,225:.	0/0:6,0:6:15:.:.:0,15,225:.	0/0:5,0:5:15:.:.:0,15,206:.	0/0:11,0:11:33:.:.:0,33,424:.	1/1:0,7:7:21:1/1:21979885_G_A:315,21,0:21979885	0/0:7,0:7:18:.:.:0,18,270:.	0/0:6,0:6:15:.:.:0,15,225:.	1/1:0,2:2:6:1/1:21979885_G_A:90,6,0:21979885	0/0:7,0:7:21:.:.:0,21,283:.	0/0:2,0:2:6:.:.:0,6,88:.	0/0:7,0:7:21:.:.:0,21,231:.	0/0:5,0:5:15:.:.:0,15,115:.	0/0:4,0:4:12:.:.:0,12,169:.	0/0:7,0:7:21:.:.:0,21,273:.	0/0:8,0:8:24:.:.:0,24,291:.	0/0:6,0:6:18:.:.:0,18,199:.	0/0:10,0:10:30:.:.:0,30,344:.	0/0:4,0:4:12:.:.:0,12,132:.	0/0:5,0:5:15:.:.:0,15,195:.	0/0:5,0:5:15:.:.:0,15,166:.	0/0:1,0:1:3:.:.:0,3,16:.	0/0:4,0:4:12:.:.:0,12,171:.	0/0:8,0:8:24:.:.:0,24,249:.	0/0:5,0:5:15:.:.:0,15,192:.	0/0:9,0:9:27:.:.:0,27,365:.	0/0:6,0:6:18:.:.:0,18,214:.	0/0:5,0:5:15:.:.:0,15,183:.
3	22036529	G	A	G:0.912651	A:0.0873494	5.475336	ANN=A|upstream_gene_variant|MODIFIER|AT3G59670|AT3G59670|transcript|AT3G59670.1|protein_coding||c.-3114G>A|||||2947|,A|downstream_gene_variant|MODIFIER|AT3G59650|AT3G59650|transcript|AT3G59650.2|protein_coding||c.*2601G>A|||||2380|,A|downstream_gene_variant|MODIFIER|AT3G59650|AT3G59650|transcript|AT3G59650.1|protein_coding||c.*2601G>A|||||2301|,A|intron_variant|MODIFIER|BAGP1|AT3G59660|transcript…	GT:AD:DP:GQ:PGT:PID:PL:PS	0/0:4,0:4:12:.:.:0,12,126:.	0/0:5,0:5:0:.:.:0,0,132:.	0/0:2,0:2:6:.:.:0,6,90:.	0/0:6,0:6:12:.:.:0,12,180:.	0/0:6,0:6:15:.:.:0,15,225:.	0/0:8,0:8:24:.:.:0,24,264:.	1/1:0,9:9:27:.:.:378,27,0:.	0/0:8,0:8:21:.:.:0,21,315:.	0/0:5,0:5:15:.:.:0,15,191:.	0/0:5,0:5:15:.:.:0,15,196:.	0/0:9,0:9:27:.:.:0,27,367:.	0/0:11,0:11:27:.:.:0,27,405:.	0/0:5,0:5:9:.:.:0,9,135:.	0/0:3,0:3:9:.:.:0,9,108:.	0/0:3,0:3:9:.:.:0,9,108:.	0/0:1,0:1:3:.:.:0,3,37:.	0/0:3,0:3:9:.:.:0,9,108:.	0/0:7,0:7:4:.:.:0,4,235:.	1/1:0,11:11:33:.:.:485,33,0:.	0/0:10,0:10:27:.:.:0,27,405:.	0/0:6,0:6:18:.:.:0,18,203:.	1/1:0,7:7:21:.:.:295,21,0:.	0/0:3,0:3:9:.:.:0,9,135:.	0/0:3,0:3:9:.:.:0,9,104:.	0/0:4,0:4:12:.:.:0,12,164:.	0/0:5,0:5:15:.:.:0,15,196:.	0/0:4,0:4:12:.:.:0,12,169:.	0/0:8,0:8:15:.:.:0,15,225:.	0/0:4,0:4:12:.:.:0,12,164:.	0/0:7,0:7:21:.:.:0,21,291:.	0/0:11,0:11:27:.:.:0,27,405:.	0/0:6,0:6:18:.:.:0,18,216:.	0/0:4,0:4:12:.:.:0,12,156:.	0/0:3,0:3:9:.:.:0,9,118:.	0/0:8,0:8:21:.:.:0,21,315:.	./.:2,0:2:.:.:.:0,0,0:.	0/0:5,0:5:12:.:.:0,12,180:.	0/0:5,0:5:15:.:.:0,15,151:.	0/0:3,0:3:9:.:.:0,9,133:.	0/0:4,0:4:12:.:.:0,12,141:.	0/0:6,0:6:18:.:.:0,18,177:.
3	22285316	G	T	G:0.913907	T:0.0860927	5.001031	ANN=T|5_prime_UTR_variant|MODIFIER|AT3G60300|AT3G60300|transcript|AT3G60300.2|protein_coding|1/8|c.-55G>T|||||55|,T|5_prime_UTR_variant|MODIFIER|AT3G60300|AT3G60300|transcript|AT3G60300.1|protein_coding|1/7|c.-55G>T|||||55|,T|upstream_gene_variant|MODIFIER|UCC3|AT3G60280|transcript|AT3G60280.1|protein_coding||c.-4683C>A|||||4625|,T|upstream_gene_variant|MODIFIER|AT3G60286|AT3G60286|transcript|AT3…	GT:AD:DP:GQ:PGT:PID:PL:PS	0/0:2,0:2:6:.:.:0,6,58:.	0/0:2,0:2:6:.:.:0,6,78:.	0/0:3,0:3:9:.:.:0,9,104:.	0/0:3,0:3:9:.:.:0,9,118:.	0/0:5,0:5:15:.:.:0,15,182:.	0/0:1,0:1:3:.:.:0,3,45:.	1/1:0,2:2:6:.:.:90,6,0:.	0/0:3,0:3:9:.:.:0,9,108:.	0/0:6,0:6:0:.:.:0,0,175:.	0/0:6,0:6:18:.:.:0,18,227:.	0/0:4,0:4:12:.:.:0,12,145:.	0/0:5,0:5:15:.:.:0,15,151:.	0/0:2,0:2:6:.:.:0,6,62:.	0/0:3,0:3:9:.:.:0,9,76:.	0/0:5,0:5:15:.:.:0,15,206:.	0/0:5,0:5:15:.:.:0,15,181:.	./.:2,0:2:.:.:.:0,0,0:.	0/0:7,0:7:21:.:.:0,21,248:.	1/1:0,4:4:12:.:.:164,12,0:.	0/0:5,0:5:15:.:.:0,15,148:.	./.:0,0:0:.:.:.:0,0,0:.	1/1:0,3:3:9:.:.:124,9,0:.	0/0:4,0:4:12:.:.:0,12,99:.	0/0:3,0:3:9:.:.:0,9,66:.	./.:0,0:0:.:.:.:0,0,0:.	0/0:4,0:4:12:.:.:0,12,169:.	./.:0,0:0:.:.:.:0,0,0:.	./.:0,0:0:.:.:.:0,0,0:.	0/0:3,0:3:9:.:.:0,9,128:.	0/0:2,0:2:6:.:.:0,6,41:.	0/0:6,0:6:18:.:.:0,18,208:.	0/0:3,0:3:9:.:.:0,9,114:.	0/0:2,0:2:6:.:.:0,6,78:.	0/0:6,0:6:18:.:.:0,18,245:.	0/0:5,0:5:15:.:.:0,15,178:.	./.:0,0:0:.:.:.:0,0,0:.	0/0:5,0:5:15:.:.:0,15,138:.	0/0:5,0:5:15:.:.:0,15,196:.	0/0:6,0:6:18:.:.:0,18,168:.	0/0:4,0:4:12:.:.:0,12,123:.	0/0:2,0:2:6:.:.:0,6,62:.
3	22533754	G	A	G:0.91411	A:0.0858896	3.503679	ANN=A|upstream_gene_variant|MODIFIER|AT3G60960|AT3G60960|transcript|AT3G60960.1|protein_coding||c.-1975G>A|||||1922|,A|upstream_gene_variant|MODIFIER|AT3G09515|AT3G09515|transcript|at3g09515|miRNA||n.-3529G>A|||||3529|,A|upstream_gene_variant|MODIFIER|AT3G60960|AT3G60960|transcript|AT3G60960.3|protein_coding||c.-1975G>A|||||1936|,A|upstream_gene_variant|MODIFIER|AT3G60960|AT3G60960|transcript|AT3…	GT:AD:DP:GQ:PGT:PID:PL:PS	./.:0,0:0:.:.:.:0,0,0:.	0/0:1,0:1:3:.:.:0,3,16:.	0/0:1,0:1:3:.:.:0,3,16:.	0/0:7,0:7:18:.:.:0,18,270:.	0/0:2,0:2:6:.:.:0,6,83:.	0/0:3,0:3:9:.:.:0,9,123:.	1/1:0,6:7:18:1/1:22533754_G_A:262,18,0:22533754	0/0:4,0:4:12:.:.:0,12,155:.	0/0:9,0:9:27:.:.:0,27,352:.	0/0:5,0:5:12:.:.:0,12,180:.	0/0:6,0:6:18:.:.:0,18,218:.	0/0:9,0:9:24:.:.:0,24,360:.	0/0:2,0:2:6:.:.:0,6,88:.	0/0:2,0:2:6:.:.:0,6,58:.	0/0:8,0:8:21:.:.:0,21,315:.	0/0:3,0:3:9:.:.:0,9,124:.	0/0:2,0:2:6:.:.:0,6,78:.	0/0:5,0:5:15:.:.:0,15,211:.	1/1:0,4:6:12:1/1:22533754_G_A:180,12,0:22533754	0/0:5,0:5:15:.:.:0,15,196:.	0/0:8,0:8:21:.:.:0,21,315:.	1/1:0,3:4:9:1/1:22533754_G_A:135,9,0:22533754	0/0:2,0:2:6:.:.:0,6,58:.	0/0:1,0:1:3:.:.:0,3,42:.	0/0:5,0:5:15:.:.:0,15,221:.	0/0:11,0:11:33:.:.:0,33,428:.	0/0:3,0:3:9:.:.:0,9,104:.	0/0:5,0:5:15:.:.:0,15,211:.	0/0:7,0:7:18:.:.:0,18,270:.	0/0:8,0:8:21:.:.:0,21,315:.	0/0:8,0:8:24:.:.:0,24,239:.	0/0:4,0:4:12:.:.:0,12,169:.	0/0:3,0:3:9:.:.:0,9,123:.	0/0:6,0:6:18:.:.:0,18,194:.	0/0:5,0:5:15:.:.:0,15,166:.	0/0:1,0:1:3:.:.:0,3,42:.	0/0:12,0:12:36:.:.:0,36,470:.	0/0:7,0:7:18:.:.:0,18,270:.	0/0:6,0:6:18:.:.:0,18,229:.	0/0:2,0:2:6:.:.:0,6,58:.	0/0:3,0:3:9:.:.:0,9,108:.
3	22632105	G	A	G:0.921212	A:0.0787879	4.590639	ANN=A|missense_variant|MODERATE|HDG1|AT3G61150|transcript|AT3G61150.1|protein_coding|4/9|c.1106G>A|p.Gly369Glu|1544/3145|1106/2427|369/808||,A|upstream_gene_variant|MODIFIER|AT3G61160|AT3G61160|transcript|AT3G61160.2|protein_coding||c.-4104G>A|||||3711|,A|upstream_gene_variant|MODIFIER|AT3G61160|AT3G61160|transcript|AT3G61160.3|protein_coding||c.-4104G>A|||||3698|,A|upstream_gene_variant|MODIFIER…	GT:AD:DP:GQ:PL	0/0:5,0:5:15:0,15,132	0/0:4,0:4:12:0,12,140	0/0:4,0:4:12:0,12,146	0/0:6,0:6:18:0,18,203	0/0:7,0:7:21:0,21,210	0/0:3,0:3:9:0,9,79	1/1:0,3:3:9:122,9,0	0/0:1,0:1:3:0,3,16	0/0:3,0:3:9:0,9,79	0/0:6,0:6:18:0,18,222	0/0:3,0:3:9:0,9,60	0/0:8,0:8:24:0,24,257	0/0:6,0:6:18:0,18,189	0/0:5,0:5:15:0,15,141	0/0:6,0:6:18:0,18,178	0/0:1,0:1:3:0,3,16	0/0:7,0:7:21:0,21,216	0/0:6,0:6:18:0,18,189	1/1:0,3:3:9:114,9,0	0/0:6,0:6:15:0,15,225	0/0:3,0:3:9:0,9,66	1/1:0,7:7:20:205,20,0	0/0:6,0:6:18:0,18,155	0/0:1,0:1:3:0,3,27	0/0:2,0:2:6:0,6,88	0/0:2,0:2:6:0,6,62	0/0:1,0:1:3:0,3,32	0/0:4,0:4:12:0,12,121	0/0:8,0:8:24:0,24,289	0/0:4,0:4:12:0,12,125	0/0:11,0:11:30:0,30,450	0/0:5,0:5:15:0,15,153	0/0:5,0:5:15:0,15,166	0/0:1,0:1:3:0,3,32	0/0:7,0:7:21:0,21,236	0/0:1,0:1:3:0,3,16	0/0:3,0:3:9:0,9,118	0/0:1,0:1:3:0,3,16	0/0:5,0:5:15:0,15,161	0/0:4,0:4:12:0,12,150	0/0:4,0:4:12:0,12,169
3	22711871	A	G	A:0.914634	G:0.0853659	5.703198	ANN=G|upstream_gene_variant|MODIFIER|PUB36|AT3G61390|transcript|AT3G61390.2|protein_coding||c.-4547A>G|||||4367|,G|upstream_gene_variant|MODIFIER|AT3G61380|AT3G61380|transcript|AT3G61380.3|protein_coding||c.-592T>C|||||289|,G|upstream_gene_variant|MODIFIER|AT3G61380|AT3G61380|transcript|AT3G61380.2|protein_coding||c.-326T>C|||||8|,G|upstream_gene_variant|MODIFIER|PUB36|AT3G61390|transcript|AT3G61…	GT:AD:DP:GQ:PGT:PID:PL:PS	0/0:6,0:6:18:.:.:0,18,237:.	0/0:5,0:5:15:.:.:0,15,200:.	0/0:7,0:7:21:.:.:0,21,212:.	0/0:10,0:10:30:.:.:0,30,431:.	0/0:1,0:1:3:.:.:0,3,45:.	0/0:8,0:8:24:.:.:0,24,281:.	./.:1,0:1:.:.:.:0,0,0:.	0/0:2,0:2:6:.:.:0,6,62:.	0/0:12,0:12:36:.:.:0,36,489:.	0/0:2,0:2:6:.:.:0,6,73:.	0/0:8,0:8:24:.:.:0,24,316:.	0/0:17,0:17:51:.:.:0,51,764:.	0/0:6,0:6:18:.:.:0,18,248:.	0/0:4,0:4:12:.:.:0,12,145:.	0/0:7,0:7:4:.:.:0,4,249:.	0/0:2,0:2:6:.:.:0,6,62:.	0/0:4,0:4:9:.:.:0,9,135:.	0/0:10,0:10:27:.:.:0,27,405:.	1/1:0,7:7:21:.:.:315,21,0:.	0/0:7,0:7:18:.:.:0,18,270:.	0/0:7,0:7:18:.:.:0,18,270:.	1/1:0,9:9:27:.:.:369,27,0:.	0/0:2,0:2:6:.:.:0,6,73:.	./.:0,0:0:.:.:.:0,0,0:.	0/0:8,0:8:24:.:.:0,24,328:.	0/0:5,0:5:15:.:.:0,15,220:.	0/0:5,0:5:12:.:.:0,12,180:.	0/0:2,0:2:6:.:.:0,6,58:.	0/0:8,0:8:21:.:.:0,21,315:.	0/0:6,0:6:18:.:.:0,18,270:.	0/0:4,0:4:12:.:.:0,12,164:.	0/0:5,0:5:12:.:.:0,12,180:.	0/0:3,0:3:9:.:.:0,9,91:.	0/0:8,0:8:24:.:.:0,24,304:.	0/0:14,0:14:42:.:.:0,42,536:.	0/0:2,0:2:6:.:.:0,6,79:.	0/0:12,0:12:33:.:.:0,33,495:.	0/0:2,0:2:6:.:.:0,6,83:.	0/0:6,0:6:18:.:.:0,18,214:.	0/0:3,0:3:9:.:.:0,9,129:.	0/0:5,0:5:15:.:.:0,15,166:.
3	22776067	G	A	G:0.909639	A:0.0903614	5.245683	ANN=A|upstream_gene_variant|MODIFIER|AT3G61520|AT3G61520|transcript|AT3G61520.1|protein_coding||c.-4793C>T|||||4663|,A|upstream_gene_variant|MODIFIER|KPHMT2|AT3G61530|transcript|AT3G61530.1|protein_coding||c.-2754C>T|||||2711|,A|upstream_gene_variant|MODIFIER|ATL68|AT3G61550|transcript|AT3G61550.1|protein_coding||c.-377G>A|||||175|,A|upstream_gene_variant|MODIFIER|RTNLB6|AT3G61560|transcript|AT3G…	GT:AD:DP:GQ:PGT:PID:PL:PS	0/0:4,0:4:0:.:.:0,0,92:.	0/0:4,0:4:12:.:.:0,12,126:.	0/0:2,0:2:3:.:.:0,3,45:.	0/0:7,0:7:21:.:.:0,21,264:.	0/0:2,0:2:6:.:.:0,6,53:.	0/0:5,0:5:12:.:.:0,12,180:.	1/1:0,7:7:21:1/1:22776058_T_C:315,21,0:22776058	0/0:4,0:4:12:.:.:0,12,116:.	0/0:5,0:5:12:.:.:0,12,180:.	0/0:7,0:7:21:.:.:0,21,239:.	0/0:3,0:3:6:.:.:0,6,90:.	0/0:3,0:3:6:.:.:0,6,90:.	0/0:2,0:2:6:.:.:0,6,58:.	0/0:4,0:4:12:.:.:0,12,136:.	0/0:10,0:10:27:.:.:0,27,405:.	0/0:3,0:3:9:.:.:0,9,99:.	0/0:4,0:4:12:.:.:0,12,156:.	0/0:3,0:3:3:.:.:0,3,45:.	1/1:0,4:4:12:1/1:22776058_T_C:180,12,0:22776058	0/0:7,0:7:0:.:.:0,0,206:.	0/0:7,0:7:21:.:.:0,21,250:.	1/1:0,5:5:15:1/1:22776058_T_C:225,15,0:22776058	0/0:1,0:1:3:.:.:0,3,16:.	0/0:4,0:4:12:.:.:0,12,146:.	0/0:4,0:4:12:.:.:0,12,164:.	0/0:4,0:4:9:.:.:0,9,135:.	0/0:4,0:4:12:.:.:0,12,154:.	0/0:4,0:4:9:.:.:0,9,135:.	0/0:8,0:8:21:.:.:0,21,315:.	0/0:3,0:3:9:.:.:0,9,75:.	0/0:8,0:8:24:.:.:0,24,333:.	0/0:4,0:4:9:.:.:0,9,135:.	0/0:5,0:5:12:.:.:0,12,180:.	0/0:2,0:2:6:.:.:0,6,62:.	0/0:7,0:7:21:.:.:0,21,260:.	0/0:5,0:5:12:.:.:0,12,180:.	0/0:3,0:3:9:.:.:0,9,124:.	0/0:6,0:6:18:.:.:0,18,208:.	0/0:6,0:6:15:.:.:0,15,225:.	0/0:4,0:4:9:.:.:0,9,135:.	0/0:2,0:2:6:.:.:0,6,53:.
3	22839645	T	A	T:0.92378	A:0.0762195	3.723989	ANN=A|synonymous_variant|LOW|ATG6|AT3G61710|transcript|AT3G61710.1|protein_coding|10/10|c.1386A>T|p.Leu462Leu|1579/1992|1386/1554|462/517||,A|3_prime_UTR_variant|MODIFIER|ATG6|AT3G61710|transcript|AT3G61710.4|protein_coding|9/9|c.*90A>T|||||90|,A|3_prime_UTR_variant|MODIFIER|ATG6|AT3G61710|transcript|AT3G61710.2|protein_coding|9/9|c.*329A>T|||||566|,A|3_prime_UTR_variant|MODIFIER|ATG6|AT3G61710|t…	GT:AD:DP:GQ:PGT:PID:PL:PS	0/0:2,0:2:6:.:.:0,6,69:.	0/0:3,0:3:9:.:.:0,9,114:.	0/0:1,0:1:3:.:.:0,3,16:.	0/0:6,0:6:18:.:.:0,18,262:.	0/0:1,0:1:3:.:.:0,3,45:.	0/0:2,0:2:6:.:.:0,6,49:.	1/1:0,5:5:15:.:.:177,15,0:.	0/0:5,0:5:15:.:.:0,15,207:.	0/0:6,0:6:18:.:.:0,18,231:.	0/0:7,0:7:15:.:.:0,15,225:.	0/0:9,0:9:10:.:.:0,10,265:.	0/0:6,0:6:18:.:.:0,18,204:.	0/0:2,0:2:6:.:.:0,6,73:.	0/0:4,0:4:12:.:.:0,12,179:.	0/0:10,0:10:24:.:.:0,24,360:.	0/0:4,0:4:12:.:.:0,12,140:.	0/0:6,0:6:18:.:.:0,18,212:.	0/0:10,0:10:30:.:.:0,30,445:.	1/1:0,7:7:21:.:.:315,21,0:.	0/0:6,0:6:18:.:.:0,18,227:.	0/0:10,0:10:30:.:.:0,30,415:.	1/1:0,4:4:12:.:.:129,12,0:.	0/0:1,0:1:3:.:.:0,3,16:.	0/0:3,0:3:9:.:.:0,9,99:.	0/0:4,0:4:12:.:.:0,12,154:.	0/0:5,0:5:15:.:.:0,15,206:.	0/0:2,0:2:6:.:.:0,6,62:.	0/0:9,0:9:27:.:.:0,27,302:.	0/0:5,0:5:15:.:.:0,15,196:.	0/0:5,0:5:15:.:.:0,15,210:.	0/0:7,0:7:0:.:.:0,0,164:.	0/0:3,0:3:9:.:.:0,9,89:.	0/0:3,0:3:9:.:.:0,9,104:.	0/0:5,0:5:15:.:.:0,15,162:.	0/0:7,0:7:18:.:.:0,18,270:.	0/0:8,0:8:21:.:.:0,21,315:.	0/0:6,0:6:12:.:.:0,12,180:.	0/0:3,0:3:9:.:.:0,9,123:.	0/0:4,0:4:12:.:.:0,12,164:.	0/0:3,0:3:9:.:.:0,9,133:.	0/0:4,0:4:12:.:.:0,12,112:.
3	23003946	T	A	T:0.929936	A:0.0700637	4.100369	ANN=A|upstream_gene_variant|MODIFIER|AT3G62110|AT3G62110|transcript|AT3G62110.1|protein_coding||c.-4349A>T|||||3725|,A|upstream_gene_variant|MODIFIER|LCD|AT3G62130|transcript|AT3G62130.1|protein_coding||c.-1048T>A|||||842|,A|upstream_gene_variant|MODIFIER|AT3G62140|AT3G62140|transcript|AT3G62140.1|protein_coding||c.-3331T>A|||||3137|,A|upstream_gene_variant|MODIFIER|AT3G62110|AT3G62110|transcript…	GT:AD:DP:GQ:PGT:PID:PL:PS	0/0:4,0:4:12:.:.:0,12,146:.	0/0:3,0:3:0:.:.:0,0,75:.	0/0:3,0:3:9:.:.:0,9,115:.	0/0:5,0:5:15:.:.:0,15,191:.	0/0:4,0:4:12:.:.:0,12,179:.	0/0:5,0:5:0:.:.:0,0,108:.	./.:1,0:1:.:.:.:0,0,0:.	0/0:4,0:4:12:.:.:0,12,127:.	0/0:4,0:4:9:.:.:0,9,135:.	0/0:1,0:1:3:.:.:0,3,42:.	0/0:4,0:4:12:.:.:0,12,174:.	0/0:5,0:5:15:.:.:0,15,215:.	0/0:1,0:1:3:.:.:0,3,37:.	0/0:1,0:1:3:.:.:0,3,45:.	0/0:3,0:3:9:.:.:0,9,119:.	0/0:4,0:4:12:.:.:0,12,146:.	0/0:2,0:2:6:.:.:0,6,78:.	0/0:6,0:6:18:.:.:0,18,258:.	1/1:0,7:7:21:.:.:309,21,0:.	0/0:8,0:8:21:.:.:0,21,315:.	0/0:3,0:3:9:.:.:0,9,104:.	1/1:0,5:5:15:.:.:209,15,0:.	0/0:1,0:1:3:.:.:0,3,42:.	./.:0,0:0:.:.:.:0,0,0:.	0/0:8,0:8:24:.:.:0,24,360:.	0/0:1,0:1:3:.:.:0,3,37:.	0/0:5,0:5:15:.:.:0,15,191:.	0/0:3,0:3:9:.:.:0,9,128:.	0/0:5,0:5:15:.:.:0,15,196:.	./.:0,0:0:.:.:.:0,0,0:.	0/0:3,0:3:9:.:.:0,9,90:.	0/0:2,0:2:6:.:.:0,6,58:.	0/0:5,0:5:12:.:.:0,12,180:.	0/0:2,0:2:3:.:.:0,3,45:.	0/0:5,0:5:12:.:.:0,12,180:.	0/0:2,0:2:6:.:.:0,6,78:.	0/0:1,0:1:3:.:.:0,3,16:.	0/0:2,0:2:6:.:.:0,6,73:.	0/0:4,0:4:12:.:.:0,12,145:.	0/0:2,0:2:6:.:.:0,6,62:.	0/0:8,0:8:24:.:.:0,24,339:.
3	23044100	T	C	T:0.907407	C:0.0925926	5.958485	ANN=C|missense_variant|MODERATE|BOR2|AT3G62270|transcript|AT3G62270.1|protein_coding|7/12|c.937A>G|p.Ser313Gly|1457/2948|937/2112|313/703||,C|upstream_gene_variant|MODIFIER|AT3G62260|AT3G62260|transcript|AT3G62260.2|protein_coding||c.-3709A>G|||||3530|,C|upstream_gene_variant|MODIFIER|AT3G62260|AT3G62260|transcript|AT3G62260.1|protein_coding||c.-3709A>G|||||3432|,C|upstream_gene_variant|MODIFIER|…	GT:AD:DP:GQ:PL	0/0:1,0:1:3:0,3,16	0/0:4,0:4:9:0,9,135	0/0:4,0:4:12:0,12,179	0/0:3,0:3:9:0,9,99	0/0:4,0:4:12:0,12,125	0/0:5,0:5:15:0,15,200	1/1:0,3:3:9:117,9,0	0/0:3,0:3:9:0,9,104	0/0:3,0:3:9:0,9,123	0/0:3,0:3:9:0,9,108	0/0:2,0:2:6:0,6,73	0/0:4,0:4:9:0,9,135	0/0:3,0:3:9:0,9,114	0/0:3,0:3:6:0,6,90	0/0:12,0:12:30:0,30,450	0/0:3,0:3:9:0,9,109	0/0:2,0:2:6:0,6,58	0/0:8,0:8:21:0,21,315	1/1:0,5:5:15:222,15,0	0/0:4,0:4:12:0,12,136	0/0:2,0:2:6:0,6,62	1/1:0,4:4:12:180,12,0	0/0:3,0:3:9:0,9,99	./.:0,0:0:.:0,0,0	0/0:6,0:6:18:0,18,233	0/0:6,0:6:18:0,18,181	./.:0,0:0:.:0,0,0	0/0:4,0:4:12:0,12,161	0/0:4,0:4:12:0,12,137	0/0:11,0:11:33:0,33,339	0/0:6,0:6:18:0,18,215	0/0:5,0:5:6:0,6,90	0/0:3,0:3:9:0,9,135	0/0:9,0:9:24:0,24,360	0/0:8,0:8:18:0,18,270	0/0:4,0:4:12:0,12,179	0/0:4,0:4:12:0,12,165	0/0:6,0:6:15:0,15,225	0/0:2,0:2:6:0,6,53	0/0:5,0:5:15:0,15,200	0/0:6,0:6:18:0,18,241
3	23067258	T	C	T:0.910828	C:0.089172	5.526664	ANN=C|upstream_gene_variant|MODIFIER|AT3G62320|AT3G62320|transcript|AT3G62320.1|protein_coding||c.-4860A>G|||||4860|,C|upstream_gene_variant|MODIFIER|AT3G62330|AT3G62330|transcript|AT3G62330.1|protein_coding||c.-1580A>G|||||1464|,C|upstream_gene_variant|MODIFIER|AT3G62330|AT3G62330|transcript|AT3G62330.2|protein_coding||c.-1580A>G|||||1462|,C|downstream_gene_variant|MODIFIER|WRKY68|AT3G62340|tran…	GT:AD:DP:GQ:PGT:PID:PL:PS	0/0:5,0:5:15:.:.:0,15,182:.	0/0:2,0:2:6:.:.:0,6,29:.	0/0:4,0:4:12:.:.:0,12,107:.	0/0:4,0:4:12:.:.:0,12,164:.	0/0:2,0:2:6:.:.:0,6,48:.	0/0:2,0:2:6:.:.:0,6,62:.	./.:0,0:0:.:.:.:0,0,0:.	0/0:3,0:3:9:.:.:0,9,89:.	0/0:6,0:6:18:.:.:0,18,257:.	0/0:6,0:6:18:.:.:0,18,228:.	0/0:4,0:4:12:.:.:0,12,150:.	0/0:5,0:5:15:.:.:0,15,153:.	0/0:3,0:3:9:.:.:0,9,133:.	0/0:2,0:2:6:.:.:0,6,58:.	0/0:6,0:6:18:.:.:0,18,233:.	0/0:4,0:4:12:.:.:0,12,164:.	0/0:5,0:5:15:.:.:0,15,173:.	0/0:11,0:11:33:.:.:0,33,390:.	1/1:0,1:1:3:1/1:23067252_G_A:45,3,0:23067252	0/0:4,0:4:12:.:.:0,12,144:.	0/0:6,0:6:18:.:.:0,18,194:.	1/1:0,2:2:6:1/1:23067252_G_A:90,6,0:23067252	0/0:3,0:3:9:.:.:0,9,128:.	./.:0,0:0:.:.:.:0,0,0:.	0/0:3,0:3:0:.:.:0,0,37:.	0/0:8,0:8:24:.:.:0,24,333:.	0/0:4,0:4:12:.:.:0,12,121:.	0/0:2,0:2:6:.:.:0,6,48:.	0/0:2,0:2:6:.:.:0,6,83:.	0/0:5,0:5:15:.:.:0,15,196:.	0/0:4,0:4:12:.:.:0,12,175:.	0/0:3,0:3:9:.:.:0,9,123:.	0/0:1,0:1:3:.:.:0,3,27:.	0/0:4,0:4:9:.:.:0,9,135:.	0/0:4,0:4:12:.:.:0,12,150:.	0/0:1,0:1:3:.:.:0,3,27:.	0/0:5,0:5:15:.:.:0,15,157:.	0/0:4,0:4:12:.:.:0,12,174:.	0/0:6,0:6:18:.:.:0,18,242:.	0/0:4,0:4:12:.:.:0,12,150:.	0/0:4,0:4:0:.:.:0,0,121:.
3	23128482	A	G	A:0.903614	G:0.0963855	6.675568	ANN=G|upstream_gene_variant|MODIFIER|AT3G62530|AT3G62530|transcript|AT3G62530.1|protein_coding||c.-3737A>G|||||3640|,G|downstream_gene_variant|MODIFIER|AT3G62510|AT3G62510|transcript|AT3G62510.2|protein_coding||c.*4708A>G|||||4691|,G|downstream_gene_variant|MODIFIER|AT3G09785|AT3G09785|transcript|AT3G09785.1|pseudogene||n.*798T>C|||||798|,G|downstream_gene_variant|MODIFIER|AT3G62528|AT3G62528|tra…	GT:AD:DP:GQ:PL	0/0:13,0:13:36:0,36,540	0/0:11,0:11:0:0,0,377	0/0:3,0:3:6:0,6,90	0/0:8,0:8:21:0,21,315	0/0:7,0:7:21:0,21,245	0/0:9,0:9:27:0,27,331	0/1:1,10:11:12:321,0,12	0/0:10,0:10:13:0,13,345	0/0:11,0:11:30:0,30,450	0/0:7,0:7:21:0,21,255	0/0:7,0:7:21:0,21,241	0/0:10,0:10:24:0,24,360	0/0:5,0:5:0:0,0,125	0/0:7,0:7:21:0,21,254	0/0:4,0:4:12:0,12,146	0/0:5,0:5:15:0,15,172	0/0:4,0:4:12:0,12,156	0/0:8,0:8:24:0,24,267	1/1:0,8:8:24:324,24,0	0/0:4,0:4:12:0,12,135	0/0:11,0:11:33:0,33,439	1/1:0,9:9:27:340,27,0	0/0:3,0:3:6:0,6,90	./.:0,0:0:.:0,0,0	0/0:2,0:2:6:0,6,90	0/0:8,0:8:24:0,24,260	0/0:7,0:7:18:0,18,270	0/0:4,0:4:12:0,12,126	0/0:3,0:3:9:0,9,104	0/0:10,0:10:24:0,24,360	0/0:5,0:5:15:0,15,197	0/0:6,0:6:12:0,12,180	0/0:5,0:5:12:0,12,180	0/0:5,0:5:15:0,15,191	0/0:7,0:7:21:0,21,293	0/0:5,0:5:15:0,15,152	0/0:5,0:5:15:0,15,215	0/0:7,0:7:21:0,21,283	0/0:5,0:5:12:0,12,180	0/0:6,0:6:18:0,18,187	0/0:9,0:9:27:0,27,366
3	23197891	C	T	C:0.906061	T:0.0939394	6.438752	ANN=T|missense_variant|MODERATE|AT3G62710|AT3G62710|transcript|AT3G62710.1|protein_coding|8/8|c.1801G>A|p.Gly601Arg|1965/2282|1801/1953|601/650||,T|upstream_gene_variant|MODIFIER|ABCC14|AT3G62700|transcript|AT3G62700.1|protein_coding||c.-2164G>A|||||1974|,T|upstream_gene_variant|MODIFIER|XXT1|AT3G62720|transcript|AT3G62720.1|protein_coding||c.-3435C>T|||||3142|,T|upstream_gene_variant|MODIFIER|XX…	GT:AD:DP:GQ:PGT:PID:PL:PS	0/0:3,0:3:9:.:.:0,9,108:.	0/0:5,0:5:15:.:.:0,15,201:.	0/0:4,0:4:12:.:.:0,12,180:.	0/0:5,0:5:15:.:.:0,15,182:.	0/0:5,0:5:15:.:.:0,15,191:.	0/0:3,0:3:9:.:.:0,9,128:.	1/1:0,6:6:18:1/1:23197891_C_T:244,18,0:23197891	0/0:4,0:4:12:.:.:0,12,150:.	0/0:5,0:5:15:.:.:0,15,198:.	0/0:3,0:3:9:.:.:0,9,118:.	0/0:5,0:5:15:.:.:0,15,202:.	0/0:7,0:7:21:.:.:0,21,290:.	0/0:3,0:3:9:.:.:0,9,90:.	0/0:5,0:5:15:.:.:0,15,187:.	0/0:3,0:3:9:.:.:0,9,89:.	0/0:6,0:6:18:.:.:0,18,253:.	0/0:4,0:4:12:.:.:0,12,150:.	0/0:6,0:6:18:.:.:0,18,226:.	1/1:0,9:9:27:1/1:23197891_C_T:405,27,0:23197891	0/0:3,0:3:9:.:.:0,9,108:.	0/0:6,0:6:18:.:.:0,18,228:.	1/1:0,5:5:15:1/1:23197891_C_T:225,15,0:23197891	0/0:4,0:4:12:.:.:0,12,125:.	0/0:1,0:1:3:.:.:0,3,16:.	0/0:5,0:5:12:.:.:0,12,180:.	0/0:4,0:4:12:.:.:0,12,151:.	0/0:5,0:5:15:.:.:0,15,144:.	0/0:3,0:3:9:.:.:0,9,99:.	0/0:6,0:6:18:.:.:0,18,205:.	0/0:9,0:9:27:.:.:0,27,311:.	0/0:2,0:2:6:.:.:0,6,88:.	0/0:2,0:2:6:.:.:0,6,48:.	0/0:5,0:5:15:.:.:0,15,183:.	0/0:3,0:3:9:.:.:0,9,108:.	0/0:7,0:7:21:.:.:0,21,265:.	0/0:5,0:5:15:.:.:0,15,221:.	0/0:8,0:8:24:.:.:0,24,268:.	0/0:4,0:4:9:.:.:0,9,135:.	0/0:4,0:4:12:.:.:0,12,169:.	0/0:7,0:7:18:.:.:0,18,270:.	0/0:5,0:5:15:.:.:0,15,164:.
3	23233267	T	C	T:0.916667	C:0.0833333	5.864836	ANN=C|missense_variant|MODERATE|UXS2|AT3G62830|transcript|AT3G62830.1|protein_coding|2/7|c.647T>C|p.Met216Thr|914/1819|647/1338|216/445||,C|missense_variant|MODERATE|UXS2|AT3G62830|transcript|AT3G62830.2|protein_coding|3/8|c.647T>C|p.Met216Thr|774/1679|647/1338|216/445||,C|upstream_gene_variant|MODIFIER|AT3G09875|AT3G09875|transcript|AT3G09875.1|pseudogene||n.-162A>G|||||162|,C|downstream_gene_va…	GT:AD:DP:GQ:PL	0/0:8,0:8:24:0,24,253	0/0:3,0:3:9:0,9,79	0/0:4,0:4:9:0,9,135	0/0:5,0:5:15:0,15,177	0/0:5,0:5:15:0,15,170	0/0:5,0:5:15:0,15,186	1/1:0,5:5:15:225,15,0	0/0:5,0:5:15:0,15,186	0/0:7,0:7:21:0,21,245	0/0:6,0:6:0:0,0,122	0/0:3,0:3:9:0,9,133	0/0:6,0:6:18:0,18,197	0/0:6,0:6:18:0,18,219	0/0:3,0:3:9:0,9,109	0/0:6,0:6:18:0,18,236	0/0:5,0:5:15:0,15,138	0/0:4,0:4:12:0,12,154	0/0:4,0:4:12:0,12,141	1/1:0,5:5:15:217,15,0	0/1:5,2:7:66:66,0,204	0/0:5,0:5:12:0,12,180	1/1:0,3:3:9:132,9,0	0/0:4,0:4:12:0,12,121	0/0:1,0:1:3:0,3,16	0/0:3,0:3:6:0,6,90	0/0:2,0:2:6:0,6,62	0/0:3,0:3:9:0,9,85	0/0:8,0:8:0:0,0,216	0/0:8,0:8:21:0,21,315	0/0:2,0:2:6:0,6,62	0/0:3,0:3:9:0,9,108	0/0:4,0:4:9:0,9,135	0/0:2,0:2:6:0,6,88	0/0:1,0:1:3:0,3,27	0/0:2,0:2:6:0,6,88	0/0:6,0:6:18:0,18,270	0/0:3,0:3:9:0,9,119	./.:0,0:0:.:0,0,0	0/0:1,0:1:3:0,3,37	0/0:4,0:4:12:0,12,154	0/0:8,0:8:24:0,24,289
3	23254270	A	G	A:0.911585	G:0.0884146	7.025008	ANN=G|downstream_gene_variant|MODIFIER|APG3|AT3G62910|transcript|AT3G62910.1|protein_coding||c.*3391T>C|||||3134|,G|intron_variant|MODIFIER|AT3G62900|AT3G62900|transcript|AT3G62900.1|protein_coding|1/9|c.100-154T>C||||||,G|intron_variant|MODIFIER|AT3G62900|AT3G62900|transcript|AT3G62900.2|protein_coding|1/10|c.100-154T>C||||||,G|intron_variant|MODIFIER|AT3G62900|AT3G62900|transcript|AT3G62900.3|p…	GT:AD:DP:GQ:PGT:PID:PL:PS	0/0:2,0:2:6:.:.:0,6,62:.	0/0:7,0:7:21:.:.:0,21,262:.	0/0:3,0:3:9:.:.:0,9,104:.	0/0:7,0:7:21:.:.:0,21,220:.	0/0:6,0:6:18:.:.:0,18,252:.	0/0:6,0:6:18:.:.:0,18,245:.	1/1:0,2:2:6:1/1:23254270_A_G:80,6,0:23254270	0/0:10,0:10:30:.:.:0,30,400:.	0/0:4,0:4:12:.:.:0,12,174:.	0/0:1,0:1:3:.:.:0,3,32:.	0/0:4,0:4:0:.:.:0,0,74:.	0/0:7,0:7:15:.:.:0,15,225:.	0/0:9,0:9:27:.:.:0,27,339:.	0/0:1,0:1:3:.:.:0,3,45:.	0/0:5,0:5:15:.:.:0,15,147:.	0/0:2,0:2:6:.:.:0,6,88:.	0/0:5,0:5:15:.:.:0,15,127:.	0/0:4,0:4:12:.:.:0,12,145:.	1/1:0,6:6:18:.:.:263,18,0:.	0/0:4,0:4:9:.:.:0,9,135:.	0/0:7,0:7:21:.:.:0,21,249:.	1/1:0,1:1:3:.:.:45,3,0:.	0/0:3,0:3:9:.:.:0,9,114:.	0/0:2,0:2:3:.:.:0,3,45:.	0/0:7,0:7:21:.:.:0,21,265:.	0/0:2,0:2:6:.:.:0,6,62:.	0/0:4,0:4:12:.:.:0,12,174:.	0/0:7,0:7:21:.:.:0,21,219:.	0/0:5,0:5:15:.:.:0,15,173:.	0/0:8,0:8:24:.:.:0,24,337:.	0/0:5,0:5:15:.:.:0,15,170:.	0/0:6,0:6:0:.:.:0,0,132:.	0/0:6,0:6:18:.:.:0,18,262:.	0/0:3,0:3:9:.:.:0,9,104:.	0/0:10,0:10:24:.:.:0,24,360:.	0/0:3,0:3:9:.:.:0,9,104:.	0/0:14,0:14:0:.:.:0,0,461:.	./.:0,0:0:.:.:.:0,0,0:.	0/0:1,0:1:3:.:.:0,3,16:.	0/0:4,0:4:12:.:.:0,12,140:.	0/0:5,0:5:15:.:.:0,15,196:.
3	23287467	A	C	A:0.917722	C:0.0822785	5.899608	ANN=C|upstream_gene_variant|MODIFIER|AT3G63003|AT3G63003|transcript|AT3G63003.1|protein_coding||c.-1802T>G|||||1802|WARNING_TRANSCRIPT_INCOMPLETE,C|upstream_gene_variant|MODIFIER|AT3G63006|AT3G63006|transcript|AT3G63006.1|protein_coding||c.-1641T>G|||||1641|WARNING_TRANSCRIPT_INCOMPLETE,C|upstream_gene_variant|MODIFIER|GID1B|AT3G63010|transcript|AT3G63010.1|protein_coding||c.-2250A>C|||||1776|,C|…	GT:AD:DP:GQ:PL	0/0:2,0:2:6:0,6,58	./.:0,0:0:.:0,0,0	0/0:2,0:2:6:0,6,53	0/0:5,0:5:12:0,12,180	0/0:2,0:2:6:0,6,62	0/0:1,0:1:3:0,3,37	1/1:0,2:2:6:90,6,0	0/0:1,0:1:3:0,3,16	0/0:7,0:7:18:0,18,270	0/0:5,0:5:15:0,15,139	0/0:3,0:3:9:0,9,123	0/0:5,0:5:12:0,12,180	0/0:2,0:2:6:0,6,48	0/0:5,0:5:15:0,15,148	0/0:7,0:7:0:0,0,229	0/0:2,0:2:6:0,6,74	0/0:5,0:5:15:0,15,211	0/0:8,0:8:18:0,18,270	1/1:0,7:7:21:274,21,0	0/0:9,0:9:0:0,0,329	0/0:7,0:7:21:0,21,236	1/1:0,4:4:12:160,12,0	0/0:5,0:5:12:0,12,180	0/0:1,0:1:3:0,3,37	0/0:7,0:7:21:0,21,270	0/0:4,0:4:12:0,12,166	0/0:5,0:5:15:0,15,166	0/0:2,0:2:6:0,6,53	0/0:3,0:3:9:0,9,108	0/0:5,0:5:15:0,15,200	0/0:6,0:6:15:0,15,225	0/0:3,0:3:6:0,6,90	0/0:2,0:2:6:0,6,62	0/0:2,0:2:6:0,6,53	0/0:3,0:3:9:0,9,81	0/0:2,0:2:6:0,6,78	0/0:2,0:2:6:0,6,58	0/0:5,0:5:15:0,15,192	0/0:2,0:2:6:0,6,83	0/0:7,0:7:21:0,21,228	0/0:3,0:3:9:0,9,99
3	23307100	C	A	C:0.908537	A:0.0914634	5.810203	ANN=A|upstream_gene_variant|MODIFIER|GPX5|AT3G63080|transcript|AT3G63080.1|protein_coding||c.-3061C>A|||||2637|,A|intron_variant|MODIFIER|HULK3|AT3G63070|transcript|AT3G63070.1|protein_coding|4/10|c.2655+51C>A||||||	GT:AD:DP:GQ:PL	0/0:8,0:8:24:0,24,353	0/0:5,0:5:15:0,15,196	0/0:3,0:3:9:0,9,118	0/0:4,0:4:12:0,12,154	0/0:6,0:6:18:0,18,195	0/0:4,0:4:12:0,12,122	1/1:0,10:10:30:444,30,0	0/0:7,0:7:21:0,21,288	0/0:3,0:3:9:0,9,108	0/0:3,0:3:9:0,9,94	0/0:5,0:5:15:0,15,197	./.:0,0:0:.:0,0,0	0/0:5,0:5:15:0,15,167	0/0:2,0:2:6:0,6,69	0/0:4,0:4:12:0,12,146	./.:0,0:0:.:0,0,0	0/0:7,0:7:21:0,21,245	0/0:5,0:5:15:0,15,201	1/1:0,9:9:27:355,27,0	0/0:6,0:6:18:0,18,187	0/0:6,0:6:18:0,18,229	1/1:0,2:2:6:87,6,0	0/0:6,0:6:18:0,18,252	./.:0,0:0:.:0,0,0	0/0:12,0:12:36:0,36,440	0/0:4,0:4:12:0,12,150	0/0:6,0:6:18:0,18,245	0/0:1,0:1:3:0,3,16	0/0:8,0:8:24:0,24,295	0/0:6,0:6:18:0,18,203	0/0:6,0:6:18:0,18,209	0/0:5,0:5:15:0,15,200	0/0:3,0:3:9:0,9,123	0/0:2,0:2:6:0,6,62	0/0:7,0:7:21:0,21,283	0/0:1,0:1:3:0,3,45	0/0:1,0:1:3:0,3,45	0/0:3,0:3:9:0,9,129	0/0:3,0:3:9:0,9,104	0/0:8,0:8:24:0,24,319	0/0:8,0:8:24:0,24,264
3	23318221	T	G	T:0.916667	G:0.0833333	4.442627	ANN=G|3_prime_UTR_variant|MODIFIER|IPT3|AT3G63110|transcript|AT3G63110.1|protein_coding|1/1|c.*216A>C|||||216|,G|upstream_gene_variant|MODIFIER|AT3G63093|AT3G63093|transcript|AT3G63093.1|protein_coding||c.-2004A>C|||||1606|,G|downstream_gene_variant|MODIFIER|RTFL14|AT3G63088|transcript|AT3G63088.1|protein_coding||c.*5022T>G|||||4833|,G|downstream_gene_variant|MODIFIER|AT3G63090|AT3G63090|transcri…	GT:AD:DP:GQ:PGT:PID:PL:PS	0/0:4,0:4:12:.:.:0,12,116:.	./.:0,0:0:.:.:.:0,0,0:.	0/0:3,0:3:9:.:.:0,9,104:.	0/0:7,0:7:21:.:.:0,21,231:.	0/0:6,0:6:18:.:.:0,18,226:.	0/0:4,0:4:12:.:.:0,12,154:.	1/1:0,2:2:6:.:.:90,6,0:.	0/0:5,0:5:15:.:.:0,15,192:.	0/0:5,0:5:15:.:.:0,15,192:.	0/0:3,0:3:9:.:.:0,9,108:.	0/0:5,0:5:15:.:.:0,15,170:.	0/0:8,0:8:24:.:.:0,24,306:.	0/0:4,0:4:12:.:.:0,12,125:.	0/0:2,0:2:6:.:.:0,6,88:.	0/0:4,0:4:12:.:.:0,12,160:.	0/0:1,0:1:3:.:.:0,3,42:.	0/0:6,0:6:18:.:.:0,18,237:.	0/0:4,0:4:12:.:.:0,12,179:.	1/1:0,3:3:9:.:.:94,9,0:.	0/0:8,0:8:24:.:.:0,24,323:.	0/0:4,0:4:12:.:.:0,12,174:.	1/1:0,5:5:15:.:.:225,15,0:.	0/0:3,0:3:9:.:.:0,9,135:.	0/0:2,0:2:6:.:.:0,6,53:.	0/0:4,0:4:12:.:.:0,12,154:.	0/0:5,0:5:15:.:.:0,15,196:.	0/0:1,0:1:3:.:.:0,3,16:.	0/0:8,0:8:24:.:.:0,24,306:.	0/0:5,0:5:15:.:.:0,15,206:.	0/0:5,0:5:15:.:.:0,15,182:.	0/0:2,0:2:6:.:.:0,6,73:.	0/0:6,0:6:18:.:.:0,18,245:.	0/0:5,0:5:15:.:.:0,15,207:.	0/0:2,0:2:6:.:.:0,6,78:.	0/0:1,0:1:3:.:.:0,3,42:.	0/0:3,0:3:9:.:.:0,9,135:.	0/0:7,0:7:18:.:.:0,18,270:.	./.:0,0:0:.:.:.:0,0,0:.	0/0:5,0:5:15:.:.:0,15,166:.	0/0:3,0:3:9:.:.:0,9,108:.	0/0:5,0:5:15:.:.:0,15,178:.
3	23411989	C	T	C:0.920886	T:0.0791139	5.595876	ANN=T|upstream_gene_variant|MODIFIER|ACA12|AT3G63380|transcript|AT3G63380.1|protein_coding||c.-1776G>A|||||1629|,T|upstream_gene_variant|MODIFIER|AT3G63390|AT3G63390|transcript|AT3G63390.1|protein_coding||c.-46G>A|||||1|,T|upstream_gene_variant|MODIFIER|CYP63|AT3G63400|transcript|AT3G63400.1|protein_coding||c.-182C>T|||||35|,T|upstream_gene_variant|MODIFIER|CYP63|AT3G63400|transcript|AT3G63400.4|…	GT:AD:DP:GQ:PL	0/0:3,0:3:9:0,9,123	0/0:3,0:3:9:0,9,75	0/0:2,0:2:3:0,3,45	0/0:2,0:2:6:0,6,78	0/0:6,0:6:18:0,18,212	0/0:4,0:4:12:0,12,135	0/1:1,6:7:21:214,0,21	0/0:4,0:4:12:0,12,103	0/0:8,0:8:24:0,24,300	0/0:3,0:3:6:0,6,90	0/0:5,0:5:12:0,12,180	0/0:7,0:7:21:0,21,269	0/0:5,0:5:15:0,15,170	0/0:6,0:6:15:0,15,225	0/0:4,0:4:9:0,9,135	0/0:4,0:4:9:0,9,135	0/0:2,0:2:6:0,6,43	0/0:6,0:6:15:0,15,225	1/1:0,7:7:21:247,21,0	0/0:12,0:12:33:0,33,495	0/0:7,0:7:21:0,21,194	1/1:0,2:2:6:87,6,0	0/0:8,0:8:24:0,24,297	0/0:2,0:2:6:0,6,58	0/0:4,0:4:12:0,12,98	0/0:5,0:5:15:0,15,177	0/0:4,0:4:12:0,12,121	0/0:1,0:1:3:0,3,37	./.:0,0:0:.:0,0,0	0/0:2,0:2:6:0,6,83	0/0:5,0:5:12:0,12,180	0/0:4,0:4:12:0,12,154	0/0:3,0:3:9:0,9,94	0/0:2,0:2:6:0,6,83	0/0:8,0:8:0:0,0,258	0/0:2,0:2:6:0,6,73	0/0:2,0:2:3:0,3,45	0/0:8,0:8:18:0,18,270	0/0:3,0:3:9:0,9,85	0/0:2,0:2:6:0,6,62	0/0:3,0:3:9:0,9,86
5	25554520	A	T	A:0.558065	T:0.441935	3.694097	ANN=T|3_prime_UTR_variant|MODIFIER|UVR8|AT5G63860|transcript|AT5G63860.1|protein_coding|13/13|c.*301T>A|||||301|,T|downstream_gene_variant|MODIFIER|AAP4|AT5G63850|transcript|AT5G63850.1|protein_coding||c.*1146A>T|||||864|	GT:AD:DP:GQ:PL	0/0:4,0:4:12:0,12,125	0/0:2,0:2:6:0,6,62	0/0:3,0:3:9:0,9,94	0/0:3,0:3:0:0,0,75	0/0:5,0:5:15:0,15,157	1/1:0,7:7:21:239,21,0	1/1:0,2:2:6:90,6,0	1/1:0,1:1:3:45,3,0	1/1:0,6:6:18:213,18,0	0/0:9,0:9:0:0,0,311	0/0:9,0:9:27:0,27,310	1/1:0,8:8:24:340,24,0	./.:1,0:1:.:0,0,0	./.:1,0:1:.:0,0,0	./.:1,0:1:.:0,0,0	1/1:0,3:3:9:100,9,0	1/1:0,9:9:27:363,27,0	0/0:14,0:14:42:0,42,525	1/1:0,3:3:9:114,9,0	0/0:1,0:1:3:0,3,16	./.:1,0:1:.:0,0,0	0/0:13,0:13:39:0,39,463	0/0:3,0:3:9:0,9,123	0/0:1,0:1:3:0,3,37	1/1:0,4:4:12:164,12,0	0/0:5,0:5:15:0,15,164	0/0:2,0:2:6:0,6,69	0/0:9,0:9:27:0,27,318	1/1:0,4:4:12:141,12,0	1/1:0,3:3:9:127,9,0	0/0:7,0:7:21:0,21,230	0/0:9,0:9:27:0,27,335	0/0:6,0:6:18:0,18,144	1/1:0,1:1:3:45,3,0	1/1:0,8:8:24:311,24,0	0/0:5,0:5:15:0,15,138	0/0:11,0:11:33:0,33,395	0/0:6,0:6:18:0,18,213	0/0:5,0:5:15:0,15,161	./.:2,0:2:.:0,0,0	0/0:6,0:6:18:0,18,174
5	25759814	G	C	G:0.773006	C:0.226994	3.631032	ANN=C|missense_variant|MODERATE|AT5G64420|AT5G64420|transcript|AT5G64420.1|protein_coding|7/8|c.2709G>C|p.Glu903Asp|2853/4459|2709/3921|903/1306||,C|upstream_gene_variant|MODIFIER|OPT4|AT5G64410|transcript|AT5G64410.1|protein_coding||c.-4840C>G|||||4313|,C|downstream_gene_variant|MODIFIER|AT5G64430|AT5G64430|transcript|AT5G64430.1|protein_coding||c.*2726C>G|||||2346|	GT:AD:DP:GQ:PGT:PID:PL:PS	0/0:4,0:4:9:.:.:0,9,135:.	0/0:3,0:3:9:.:.:0,9,74:.	0/0:1,0:1:3:.:.:0,3,16:.	0/0:8,0:8:24:.:.:0,24,332:.	0/0:4,0:4:6:.:.:0,6,90:.	1/1:0,7:7:21:.:.:309,21,0:.	0/0:4,0:4:12:.:.:0,12,135:.	0/0:8,0:8:24:.:.:0,24,222:.	1/1:0,5:5:15:.:.:225,15,0:.	0/0:3,0:3:9:.:.:0,9,99:.	0/0:8,0:8:7:.:.:0,7,276:.	0/0:4,0:4:12:.:.:0,12,165:.	1/1:0,4:4:12:.:.:159,12,0:.	1/1:0,3:3:9:.:.:135,9,0:.	0/0:4,0:4:12:.:.:0,12,145:.	1/1:0,3:3:9:.:.:124,9,0:.	0/0:6,0:6:18:.:.:0,18,193:.	0/0:6,0:6:18:.:.:0,18,217:.	1/1:0,8:8:24:.:.:316,24,0:.	0/0:6,0:6:18:.:.:0,18,216:.	1/1:0,4:4:12:.:.:160,12,0:.	0/0:4,0:4:12:.:.:0,12,125:.	0/0:3,0:3:6:.:.:0,6,90:.	0/0:2,0:2:6:.:.:0,6,33:.	./.:1,0:1:.:.:.:0,0,0:.	0/0:3,0:3:9:.:.:0,9,114:.	0/0:2,0:2:6:.:.:0,6,73:.	0/0:9,0:9:21:.:.:0,21,315:.	0/0:5,0:5:15:.:.:0,15,177:.	0/0:6,0:6:18:.:.:0,18,203:.	0/0:5,0:5:15:.:.:0,15,191:.	0/0:7,0:7:21:.:.:0,21,213:.	0/0:6,0:6:18:.:.:0,18,207:.	0/0:7,0:7:21:.:.:0,21,254:.	1/1:0,2:2:6:.:.:90,6,0:.	0/0:2,0:2:6:.:.:0,6,62:.	0/0:6,0:6:15:.:.:0,15,225:.	0/0:4,0:4:12:.:.:0,12,154:.	0/0:6,0:6:18:.:.:0,18,215:.	1/1:0,6:6:18:.:.:225,18,0:.	0/0:7,0:7:18:.:.:0,18,270:.
5	25823128	T	C	T:0.526946	C:0.473054	3.286115	ANN=C|upstream_gene_variant|MODIFIER|FTSHI4|AT5G64580|transcript|AT5G64580.1|protein_coding||c.-1663A>G|||||1561|,C|upstream_gene_variant|MODIFIER|OFUT38|AT5G64600|transcript|AT5G64600.1|protein_coding||c.-2050T>C|||||1869|,C|intron_variant|MODIFIER|AT5G64590|AT5G64590|transcript|AT5G64590.1|protein_coding|1/3|c.16+58A>G||||||	GT:AD:DP:GQ:PGT:PID:PL:PS	0/0:12,0:12:36:.:.:0,36,446:.	0/0:7,0:7:21:.:.:0,21,268:.	0/0:9,0:9:27:.:.:0,27,309:.	0/0:9,0:9:24:.:.:0,24,360:.	0/0:7,0:7:21:.:.:0,21,293:.	1/1:0,7:7:21:.:.:298,21,0:.	1/1:0,6:6:18:.:.:262,18,0:.	1/1:0,6:6:18:.:.:229,18,0:.	1/1:0,4:4:12:.:.:177,12,0:.	0/0:8,0:8:24:.:.:0,24,314:.	0/0:11,0:11:33:.:.:0,33,429:.	1/1:0,9:9:27:.:.:390,27,0:.	1/1:0,6:6:18:1/1:25823120_A_G:264,18,0:25823120	1/1:0,6:6:18:.:.:247,18,0:.	1/1:0,9:9:27:.:.:399,27,0:.	1/1:0,5:5:15:.:.:185,15,0:.	1/1:0,6:6:18:.:.:226,18,0:.	0/0:16,0:16:48:.:.:0,48,569:.	1/1:0,6:6:18:.:.:259,18,0:.	0/0:10,0:10:30:.:.:0,30,391:.	1/1:0,7:7:21:.:.:315,21,0:.	0/0:5,0:5:15:.:.:0,15,182:.	0/0:6,0:6:18:.:.:0,18,208:.	0/0:1,0:1:3:.:.:0,3,16:.	1/1:0,6:6:18:.:.:226,18,0:.	0/0:4,0:4:12:.:.:0,12,140:.	0/0:8,0:8:24:.:.:0,24,335:.	0/0:4,0:4:12:.:.:0,12,150:.	1/1:0,4:4:12:.:.:126,12,0:.	1/1:0,11:11:33:.:.:413,33,0:.	0/0:12,0:12:0:.:.:0,0,368:.	0/0:8,0:8:24:.:.:0,24,291:.	0/0:8,0:8:24:.:.:0,24,305:.	1/1:0,3:3:9:.:.:120,9,0:.	1/1:0,5:5:15:.:.:225,15,0:.	0/0:6,0:6:18:.:.:0,18,256:.	0/0:1,0:1:3:.:.:0,3,45:.	0/0:7,0:7:0:.:.:0,0,229:.	0/0:7,0:7:15:.:.:0,15,225:.	1/1:0,5:5:15:.:.:225,15,0:.	0/0:9,0:9:27:.:.:0,27,267:.
5	25979390	T	C	T:0.768293	C:0.231707	4.278819	ANN=C|upstream_gene_variant|MODIFIER|AT5G65030|AT5G65030|transcript|AT5G65030.1|protein_coding||c.-3085A>G|||||3034|,C|upstream_gene_variant|MODIFIER|IRM1|AT5G65040|transcript|AT5G65040.1|protein_coding||c.-1040A>G|||||951|,C|upstream_gene_variant|MODIFIER|AT5G09295|AT5G09295|transcript|AT5G09295.1|pseudogene||n.-666T>C|||||666|,C|upstream_gene_variant|MODIFIER|AGL31|AT5G65050|transcript|AT5G6505…	GT:AD:DP:GQ:PGT:PID:PL:PS	0/0:4,0:4:9:.:.:0,9,135:.	0/0:3,0:3:9:.:.:0,9,104:.	0/0:7,0:7:21:.:.:0,21,225:.	0/0:9,0:9:27:.:.:0,27,375:.	0/0:9,0:9:24:.:.:0,24,360:.	1/1:0,4:4:12:1/1:25979382_A_G:154,12,0:25979382	0/0:1,0:1:3:.:.:0,3,16:.	0/0:5,0:5:9:.:.:0,9,135:.	1/1:0,8:8:24:1/1:25979382_A_G:360,24,0:25979382	0/0:4,0:4:12:.:.:0,12,91:.	0/0:9,0:9:21:.:.:0,21,315:.	0/0:3,0:3:9:.:.:0,9,94:.	1/1:0,3:3:9:1/1:25979382_A_G:135,9,0:25979382	1/1:0,4:4:12:1/1:25979382_A_G:180,12,0:25979382	0/0:2,0:2:6:.:.:0,6,43:.	1/1:0,6:6:18:1/1:25979382_A_G:270,18,0:25979382	0/0:2,0:2:6:.:.:0,6,83:.	0/0:7,0:7:21:.:.:0,21,239:.	1/1:0,5:5:15:1/1:25979382_A_G:199,15,0:25979382	0/0:7,0:7:0:.:.:0,0,116:.	1/1:0,5:5:15:1/1:25979382_A_G:225,15,0:25979382	0/0:5,0:5:15:.:.:0,15,201:.	0/0:5,0:5:0:.:.:0,0,148:.	./.:0,0:0:.:.:.:0,0,0:.	1/1:0,3:3:9:1/1:25979382_A_G:135,9,0:25979382	0/0:7,0:7:21:.:.:0,21,315:.	0/0:6,0:6:12:.:.:0,12,180:.	0/0:6,0:6:18:.:.:0,18,189:.	0/0:7,0:7:18:.:.:0,18,270:.	0/0:4,0:4:12:.:.:0,12,91:.	0/0:3,0:3:9:.:.:0,9,135:.	0/0:6,0:6:18:.:.:0,18,219:.	0/0:2,0:2:6:.:.:0,6,88:.	0/0:2,0:2:6:.:.:0,6,83:.	1/1:0,6:6:18:1/1:25979382_A_G:270,18,0:25979382	0/0:5,0:5:15:.:.:0,15,163:.	0/0:8,0:8:24:.:.:0,24,283:.	0/0:8,0:8:7:.:.:0,7,274:.	0/0:7,0:7:21:.:.:0,21,282:.	1/1:0,3:3:9:1/1:25979382_A_G:135,9,0:25979382	0/0:9,0:9:21:.:.:0,21,315:.
5	26088452	A	G	A:0.7875	G:0.2125	4.573852	ANN=G|upstream_gene_variant|MODIFIER|GCL1|AT5G65280|transcript|AT5G65280.1|protein_coding||c.-383T>C|||||175|,G|upstream_gene_variant|MODIFIER|AT5G65290|AT5G65290|transcript|AT5G65290.1|protein_coding||c.-1362A>G|||||984|,G|upstream_gene_variant|MODIFIER|GCL1|AT5G65280|transcript|AT5G65280.2|protein_coding||c.-1148T>C|||||928|,G|upstream_gene_variant|MODIFIER|AT5G65290|AT5G65290|transcript|AT5G65…	GT:AD:DP:GQ:PL	0/0:2,0:2:6:0,6,83	0/0:3,0:3:9:0,9,125	0/0:2,0:2:6:0,6,62	0/0:1,0:1:3:0,3,32	0/0:3,0:3:9:0,9,95	1/1:0,2:2:6:90,6,0	0/0:3,0:3:9:0,9,85	0/0:1,0:1:3:0,3,32	0/0:7,0:7:21:0,21,231	0/0:2,0:2:6:0,6,69	0/0:7,0:7:21:0,21,236	0/0:1,0:1:3:0,3,45	1/1:0,3:3:9:135,9,0	1/1:0,6:6:18:221,18,0	0/0:4,0:4:12:0,12,146	./.:2,0:2:.:0,0,0	0/0:5,0:5:15:0,15,157	0/0:7,0:7:21:0,21,280	1/1:0,7:7:21:253,21,0	0/0:9,0:9:27:0,27,341	1/1:0,6:6:18:189,18,0	0/0:5,0:5:15:0,15,157	0/0:8,0:8:24:0,24,291	./.:0,0:0:.:0,0,0	1/1:0,4:4:12:180,12,0	0/0:9,0:9:27:0,27,332	0/0:4,0:4:12:0,12,136	0/0:5,0:5:15:0,15,169	0/0:4,0:4:12:0,12,164	0/0:7,0:7:21:0,21,235	0/0:6,0:6:18:0,18,226	0/0:2,0:2:6:0,6,83	0/0:4,0:4:12:0,12,170	0/0:2,0:2:6:0,6,83	1/1:0,3:3:9:132,9,0	0/0:6,0:6:18:0,18,203	0/0:5,0:5:15:0,15,149	0/0:7,0:7:4:0,4,183	0/0:7,0:7:21:0,21,260	1/1:0,3:3:9:94,9,0	0/0:5,0:5:15:0,15,210
5	26190857	A	C	A:0.541401	C:0.458599	3.510469	ANN=C|missense_variant|MODERATE|AT5G65530|AT5G65530|transcript|AT5G65530.1|protein_coding|8/8|c.1358T>G|p.Leu453Arg|1769/2034|1358/1371|453/456||,C|upstream_gene_variant|MODIFIER|AT5G65520|AT5G65520|transcript|AT5G65520.1|protein_coding||c.-361T>G|||||266|,C|upstream_gene_variant|MODIFIER|AT5G65535|AT5G65535|transcript|AT5G65535.1|protein_coding||c.-4602A>C|||||4602|WARNING_TRANSCRIPT_INCOMPLETE,…	GT:AD:DP:GQ:PL	0/0:2,0:2:6:0,6,62	0/0:7,0:7:0:0,0,198	0/0:6,0:6:1:0,1,198	0/0:3,0:3:0:0,0,66	0/0:5,0:5:15:0,15,207	1/1:0,3:3:9:132,9,0	1/1:0,3:3:9:135,9,0	1/1:0,2:2:6:54,6,0	1/1:0,4:4:12:177,12,0	0/0:2,0:2:6:0,6,62	0/0:6,0:6:18:0,18,241	1/1:0,4:4:12:169,12,0	1/1:0,8:8:24:325,24,0	1/1:0,2:2:6:90,6,0	1/1:0,5:5:15:181,15,0	1/1:0,2:2:6:73,6,0	1/1:0,4:4:12:172,12,0	0/0:2,0:2:6:0,6,90	1/1:0,5:5:15:214,15,0	0/0:2,0:2:6:0,6,78	1/1:0,2:2:6:81,6,0	0/0:1,0:1:3:0,3,37	0/0:4,0:4:12:0,12,165	./.:0,0:0:.:0,0,0	1/1:0,7:7:21:312,21,0	0/0:5,0:5:15:0,15,181	0/0:5,0:5:15:0,15,196	0/0:8,0:8:24:0,24,277	1/1:0,2:2:6:87,6,0	1/1:0,5:5:15:222,15,0	0/0:4,0:4:12:0,12,150	0/0:5,0:5:9:0,9,135	0/0:6,0:6:18:0,18,214	1/1:0,4:4:12:124,12,0	1/1:0,9:9:27:385,27,0	0/0:7,0:7:21:0,21,297	0/0:8,0:8:12:0,12,300	0/0:4,0:4:9:0,9,135	./.:0,0:0:.:0,0,0	./.:1,0:1:.:0,0,0	0/0:7,0:7:15:0,15,225
5	26200756	G	A	G:0.942771	A:0.0572289	4.608005	ANN=A|3_prime_UTR_variant|MODIFIER|AT5G65560|AT5G65560|transcript|AT5G65560.1|protein_coding|2/3|c.*153C>T|||||256|,A|3_prime_UTR_variant|MODIFIER|AT5G65560|AT5G65560|transcript|AT5G65560.2|protein_coding|2/2|c.*153C>T|||||256|,A|3_prime_UTR_variant|MODIFIER|AT5G65560|AT5G65560|transcript|AT5G65560.3|protein_coding|2/3|c.*153C>T|||||256|,A|upstream_gene_variant|MODIFIER|UGT91B1|AT5G65550|transcri…	GT:AD:DP:GQ:PGT:PID:PL:PS	0/0:4,0:4:12:.:.:0,12,125:.	0/0:8,0:8:21:.:.:0,21,315:.	0/0:7,0:7:21:.:.:0,21,230:.	0/0:4,0:4:12:.:.:0,12,107:.	0/0:7,0:7:21:.:.:0,21,235:.	0/0:2,0:2:6:.:.:0,6,62:.	0/0:7,0:7:21:.:.:0,21,298:.	0/0:10,0:10:27:.:.:0,27,405:.	0/0:8,0:8:24:.:.:0,24,294:.	0/0:8,0:8:24:.:.:0,24,292:.	0/0:7,0:7:21:.:.:0,21,239:.	0/0:5,0:5:15:.:.:0,15,196:.	1/1:0,2:2:6:1/1:26200756_G_A:90,6,0:26200756	0/0:7,0:7:21:.:.:0,21,269:.	0/0:8,0:8:21:.:.:0,21,315:.	0/0:11,0:11:16:.:.:0,16,315:.	0/0:7,0:7:21:.:.:0,21,249:.	0/0:7,0:7:21:.:.:0,21,263:.	1/1:0,4:4:12:1/1:26200756_G_A:179,12,0:26200756	0/0:11,0:11:33:.:.:0,33,445:.	0/0:6,0:6:18:.:.:0,18,232:.	0/0:2,0:2:6:.:.:0,6,48:.	0/0:7,0:7:21:.:.:0,21,264:.	0/0:1,0:1:3:.:.:0,3,37:.	0/0:6,0:6:18:.:.:0,18,210:.	0/0:8,0:8:24:.:.:0,24,291:.	0/0:6,0:6:18:.:.:0,18,227:.	0/0:5,0:5:15:.:.:0,15,157:.	0/0:7,0:7:21:.:.:0,21,287:.	0/0:5,0:5:15:.:.:0,15,162:.	0/0:3,0:3:9:.:.:0,9,99:.	0/0:3,0:3:9:.:.:0,9,104:.	0/0:6,0:6:18:.:.:0,18,199:.	0/0:6,0:6:18:.:.:0,18,231:.	0/0:9,0:9:27:.:.:0,27,333:.	0/0:3,0:3:9:.:.:0,9,79:.	0/0:4,0:4:12:.:.:0,12,125:.	0/0:6,0:6:18:.:.:0,18,226:.	0/0:5,0:5:12:.:.:0,12,180:.	0/0:1,0:1:3:.:.:0,3,37:.	0/0:5,0:5:15:.:.:0,15,207:.
5	26200766	G	T	G:0.942771	T:0.0572289	4.608005	ANN=T|3_prime_UTR_variant|MODIFIER|AT5G65560|AT5G65560|transcript|AT5G65560.1|protein_coding|2/3|c.*143C>A|||||246|,T|3_prime_UTR_variant|MODIFIER|AT5G65560|AT5G65560|transcript|AT5G65560.2|protein_coding|2/2|c.*143C>A|||||246|,T|3_prime_UTR_variant|MODIFIER|AT5G65560|AT5G65560|transcript|AT5G65560.3|protein_coding|2/3|c.*143C>A|||||246|,T|upstream_gene_variant|MODIFIER|UGT91B1|AT5G65550|transcri…	GT:AD:DP:GQ:PGT:PID:PL:PS	0/0:4,0:4:12:.:.:0,12,125:.	0/0:7,0:7:0:.:.:0,0,200:.	0/0:7,0:7:21:.:.:0,21,230:.	0/0:5,0:5:15:.:.:0,15,173:.	0/0:7,0:7:21:.:.:0,21,235:.	0/0:2,0:2:6:.:.:0,6,62:.	0/0:7,0:7:21:.:.:0,21,278:.	0/0:10,0:10:27:.:.:0,27,405:.	0/0:8,0:8:24:.:.:0,24,324:.	0/0:8,0:8:24:.:.:0,24,292:.	0/0:7,0:7:21:.:.:0,21,239:.	0/0:5,0:5:15:.:.:0,15,225:.	1/1:0,2:2:6:1/1:26200756_G_A:90,6,0:26200756	0/0:7,0:7:4:.:.:0,4,254:.	0/0:6,0:6:18:.:.:0,18,213:.	0/0:11,0:11:33:.:.:0,33,356:.	0/0:7,0:7:21:.:.:0,21,249:.	0/0:7,0:7:21:.:.:0,21,263:.	1/1:0,4:4:12:1/1:26200756_G_A:177,12,0:26200756	0/0:11,0:11:33:.:.:0,33,457:.	0/0:6,0:6:18:.:.:0,18,232:.	0/0:2,0:2:6:.:.:0,6,48:.	0/0:7,0:7:21:.:.:0,21,264:.	0/0:1,0:1:3:.:.:0,3,37:.	0/0:5,0:5:15:.:.:0,15,183:.	0/0:8,0:8:24:.:.:0,24,291:.	0/0:7,0:7:21:.:.:0,21,262:.	0/0:5,0:5:15:.:.:0,15,157:.	0/0:6,0:6:18:.:.:0,18,261:.	0/0:5,0:5:15:.:.:0,15,162:.	0/0:3,0:3:9:.:.:0,9,99:.	0/0:2,0:2:6:.:.:0,6,69:.	0/0:6,0:6:18:.:.:0,18,195:.	0/0:6,0:6:18:.:.:0,18,231:.	0/0:9,0:9:27:.:.:0,27,300:.	0/0:3,0:3:9:.:.:0,9,79:.	0/0:4,0:4:12:.:.:0,12,125:.	0/0:6,0:6:18:.:.:0,18,226:.	0/0:3,0:3:9:.:.:0,9,128:.	0/0:1,0:1:3:.:.:0,3,37:.	0/0:5,0:5:15:.:.:0,15,207:.
5	26446672	C	T	C:0.783537	T:0.216463	4.334371	ANN=T|missense_variant|MODERATE|RMR1|AT5G66160|transcript|AT5G66160.1|protein_coding|4/5|c.823C>T|p.His275Tyr|935/1600|823/933|275/310||,T|missense_variant|MODERATE|RMR1|AT5G66160|transcript|AT5G66160.2|protein_coding|4/4|c.823C>T|p.His275Tyr|935/1696|823/873|275/290||,T|upstream_gene_variant|MODIFIER|AT5G66150|AT5G66150|transcript|AT5G66150.1|protein_coding||c.-2238G>A|||||2238|,T|upstream_gene_…	GT:AD:DP:GQ:PGT:PID:PL:PS	0/0:4,0:4:12:.:.:0,12,154:.	0/0:2,0:2:6:.:.:0,6,73:.	0/0:2,0:2:6:.:.:0,6,83:.	0/0:12,0:12:36:.:.:0,36,457:.	0/0:10,0:10:30:.:.:0,30,374:.	./.:0,0:0:.:.:.:0,0,0:.	0/0:5,0:5:12:.:.:0,12,180:.	0/0:6,0:6:18:.:.:0,18,174:.	0/0:11,0:11:33:.:.:0,33,410:.	0/0:14,0:14:42:.:.:0,42,546:.	0/0:5,0:5:15:.:.:0,15,191:.	0/0:9,0:9:27:.:.:0,27,309:.	1/1:0,3:3:9:.:.:127,9,0:.	1/1:0,6:6:18:.:.:213,18,0:.	0/0:6,0:6:18:.:.:0,18,245:.	1/1:0,2:2:6:.:.:82,6,0:.	0/0:4,0:4:12:.:.:0,12,150:.	0/0:11,0:11:16:.:.:0,16,348:.	1/1:0,11:11:33:.:.:416,33,0:.	0/0:5,0:5:15:.:.:0,15,191:.	./.:0,0:0:.:.:.:0,0,0:.	0/0:7,0:7:21:.:.:0,21,315:.	0/0:6,0:6:18:.:.:0,18,208:.	0/0:3,0:3:9:.:.:0,9,79:.	1/1:0,4:4:12:.:.:133,12,0:.	0/0:10,0:10:30:.:.:0,30,394:.	0/0:7,0:7:21:.:.:0,21,302:.	0/0:4,0:4:12:.:.:0,12,174:.	0/0:5,0:5:15:.:.:0,15,182:.	0/0:3,0:3:9:.:.:0,9,119:.	0/0:8,0:8:24:.:.:0,24,305:.	0/0:4,0:4:12:.:.:0,12,136:.	0/0:4,0:4:0:.:.:0,0,121:.	0/0:6,0:6:18:.:.:0,18,245:.	1/1:0,9:9:27:.:.:393,27,0:.	0/0:2,0:2:6:.:.:0,6,84:.	0/0:13,0:13:39:.:.:0,39,426:.	0/0:10,0:10:30:.:.:0,30,412:.	0/0:8,0:8:24:.:.:0,24,329:.	0/1:1,4:5:30:.:.:165,0,30:.	0/0:3,0:3:9:.:.:0,9,108:.
5	26556051	C	G	C:0.790123	G:0.209877	5.070518	ANN=G|missense_variant|MODERATE|AT5G66535|AT5G66535|transcript|AT5G66535.1|protein_coding|1/1|c.46G>C|p.Gly16Arg|46/74|46/74|16/23||WARNING_TRANSCRIPT_MULTIPLE_STOP_CODONS,G|upstream_gene_variant|MODIFIER|GAMMA_CA3|AT5G66510|transcript|AT5G66510.2|protein_coding||c.-4555G>C|||||4447|,G|upstream_gene_variant|MODIFIER|AT5G66530|AT5G66530|transcript|AT5G66530.1|protein_coding||c.-476G>C|||||270|,G|u…	GT:AD:DP:GQ:PL	0/0:2,0:2:6:0,6,62	0/0:4,0:4:12:0,12,147	0/0:5,0:5:15:0,15,138	0/0:10,0:10:30:0,30,398	0/0:3,0:3:9:0,9,79	1/1:0,3:3:9:132,9,0	0/0:4,0:4:12:0,12,160	0/0:2,0:2:6:0,6,58	0/0:8,0:8:24:0,24,310	0/0:1,0:1:3:0,3,32	0/0:9,0:9:27:0,27,283	0/0:9,0:9:27:0,27,385	1/1:0,2:2:6:77,6,0	./.:1,0:1:.:0,0,0	0/0:8,0:8:24:0,24,253	1/1:0,6:6:18:229,18,0	0/0:7,0:7:21:0,21,259	0/0:3,0:3:9:0,9,118	1/1:0,7:7:21:255,21,0	0/0:10,0:10:30:0,30,380	1/1:0,4:4:12:180,12,0	0/0:1,0:1:3:0,3,16	0/0:5,0:5:15:0,15,153	0/0:1,0:1:3:0,3,16	1/1:0,5:5:15:225,15,0	0/0:4,0:4:12:0,12,127	0/0:4,0:4:12:0,12,170	0/0:2,0:2:6:0,6,90	0/0:3,0:3:9:0,9,87	0/0:8,0:8:21:0,21,315	0/0:6,0:6:15:0,15,225	0/0:10,0:10:30:0,30,361	0/0:1,0:1:3:0,3,16	0/0:5,0:5:15:0,15,196	1/1:0,7:7:21:300,21,0	0/0:3,0:3:9:0,9,76	0/0:2,0:2:6:0,6,73	0/0:5,0:5:12:0,12,180	./.:1,0:1:.:0,0,0	1/1:0,2:2:6:89,6,0	0/0:5,0:5:15:0,15,211
5	26600818	C	T	C:0.948795	T:0.0512048	5.536947	ANN=T|synonymous_variant|LOW|DAR3|AT5G66640|transcript|AT5G66640.5|protein_coding|6/9|c.750C>T|p.Phe250Phe|982/1853|750/1449|250/482||,T|synonymous_variant|LOW|DAR3|AT5G66640|transcript|AT5G66640.3|protein_coding|5/8|c.333C>T|p.Phe111Phe|1106/2074|333/1032|111/343||,T|synonymous_variant|LOW|DAR3|AT5G66640|transcript|AT5G66640.4|protein_coding|6/9|c.747C>T|p.Phe249Phe|1009/1977|747/1446|249/481||,…	GT:AD:DP:GQ:PL	0/0:5,0:5:12:0,12,180	0/0:7,0:7:21:0,21,239	0/0:5,0:5:15:0,15,148	0/0:10,0:10:30:0,30,415	0/0:12,0:12:36:0,36,451	0/0:10,0:10:30:0,30,317	0/0:8,0:8:24:0,24,315	0/0:9,0:9:24:0,24,360	0/0:10,0:10:27:0,27,405	0/0:12,0:12:36:0,36,478	0/0:10,0:10:30:0,30,401	0/0:8,0:8:24:0,24,340	0/1:1,9:10:15:333,0,15	0/0:7,0:7:21:0,21,282	0/0:8,0:8:24:0,24,343	0/0:3,0:3:9:0,9,79	0/0:6,0:6:18:0,18,216	0/0:13,0:13:36:0,36,540	1/1:0,6:6:18:267,18,0	0/0:4,0:4:12:0,12,154	0/0:15,0:15:45:0,45,596	0/0:7,0:7:21:0,21,277	0/0:10,0:10:30:0,30,340	0/0:3,0:3:9:0,9,79	0/0:6,0:6:18:0,18,203	0/0:9,0:9:10:0,10,309	0/0:8,0:8:24:0,24,301	0/0:6,0:6:18:0,18,203	0/0:3,0:3:9:0,9,118	0/0:6,0:6:18:0,18,227	0/0:10,0:10:30:0,30,406	0/0:6,0:6:18:0,18,220	0/0:5,0:5:15:0,15,158	0/0:6,0:6:18:0,18,237	0/0:11,0:11:33:0,33,400	0/0:9,0:9:27:0,27,333	0/0:8,0:8:24:0,24,304	0/0:9,0:9:24:0,24,360	0/0:6,0:6:18:0,18,252	0/0:5,0:5:15:0,15,173	0/0:11,0:11:30:0,30,450
5	26730627	T	C	T:0.791667	C:0.208333	3.618162	ANN=C|upstream_gene_variant|MODIFIER|DOF5.8|AT5G66940|transcript|AT5G66940.1|protein_coding||c.-1961A>G|||||1912|,C|upstream_gene_variant|MODIFIER|AT5G66950|AT5G66950|transcript|AT5G66950.1|protein_coding||c.-2706T>C|||||2168|,C|downstream_gene_variant|MODIFIER|sks17|AT5G66920|transcript|AT5G66920.1|protein_coding||c.*5257T>C|||||4970|,C|downstream_gene_variant|MODIFIER|AT5G66930|AT5G66930|transc…	GT:AD:DP:GQ:PGT:PID:PL:PS	0/0:5,0:5:15:.:.:0,15,143:.	0/0:3,0:3:9:.:.:0,9,65:.	0/0:1,0:1:3:.:.:0,3,16:.	0/0:8,0:8:24:.:.:0,24,245:.	0/0:1,0:1:3:.:.:0,3,45:.	1/1:0,4:4:12:.:.:139,12,0:.	0/0:1,0:1:3:.:.:0,3,16:.	0/0:1,0:1:3:.:.:0,3,32:.	0/0:5,0:5:15:.:.:0,15,166:.	0/0:5,0:5:15:.:.:0,15,161:.	0/0:4,0:4:12:.:.:0,12,121:.	0/0:4,0:4:12:.:.:0,12,98:.	1/1:0,5:5:15:.:.:190,15,0:.	1/1:0,5:5:15:.:.:136,15,0:.	0/0:4,0:4:12:.:.:0,12,121:.	./.:1,0:1:.:.:.:0,0,0:.	0/0:6,0:6:18:.:.:0,18,199:.	0/0:7,0:7:21:.:.:0,21,230:.	1/1:0,3:3:9:.:.:135,9,0:.	0/0:9,0:9:27:.:.:0,27,375:.	0/1:1,3:4:33:.:.:64,0,33:.	0/0:4,0:4:12:.:.:0,12,127:.	0/0:3,0:3:9:.:.:0,9,110:.	./.:0,0:0:.:.:.:0,0,0:.	1/1:0,4:4:12:.:.:136,12,0:.	0/0:5,0:5:12:.:.:0,12,180:.	0/0:2,0:2:0:.:.:0,0,25:.	0/0:2,0:2:6:.:.:0,6,62:.	0/0:3,0:3:9:.:.:0,9,108:.	0/0:7,0:7:21:.:.:0,21,274:.	0/0:4,0:4:12:.:.:0,12,108:.	0/0:6,0:6:18:.:.:0,18,181:.	0/0:6,0:6:18:.:.:0,18,190:.	0/0:1,0:1:3:.:.:0,3,16:.	./.:0,0:0:.:.:.:0,0,0:.	0/0:6,0:6:18:.:.:0,18,175:.	0/0:10,0:10:30:.:.:0,30,274:.	0/0:3,0:3:9:.:.:0,9,66:.	0/0:2,0:2:6:.:.:0,6,62:.	1/1:0,3:3:9:.:.:132,9,0:.	./.:0,0:0:.:.:.:0,0,0:.
5	26934590	C	T	C:0.544586	T:0.455414	3.266358	ANN=T|synonymous_variant|LOW|AT5G67490|AT5G67490|transcript|AT5G67490.1|protein_coding|1/1|c.105G>A|p.Pro35Pro|363/800|105/327|35/108||,T|upstream_gene_variant|MODIFIER|BT4|AT5G67480|transcript|AT5G67480.2|protein_coding||c.-2061G>A|||||1765|,T|upstream_gene_variant|MODIFIER|VDAC2|AT5G67500|transcript|AT5G67500.1|protein_coding||c.-633C>T|||||570|,T|upstream_gene_variant|MODIFIER|APK4|AT5G67520|t…	GT:AD:DP:GQ:PGT:PID:PL:PS	./.:0,0:0:.:.:.:0,0,0:.	1/1:0,4:4:12:.:.:167,12,0:.	1/1:0,5:5:15:.:.:214,15,0:.	0/0:3,0:3:9:.:.:0,9,71:.	1/1:0,5:5:15:.:.:171,15,0:.	0/0:3,0:3:9:.:.:0,9,89:.	0/0:4,0:4:12:.:.:0,12,95:.	0/0:4,0:4:12:.:.:0,12,157:.	0/0:6,0:6:18:.:.:0,18,228:.	./.:0,0:0:.:.:.:0,0,0:.	0/0:3,0:3:9:.:.:0,9,104:.	0/0:6,0:6:18:.:.:0,18,165:.	0/0:3,0:3:9:.:.:0,9,123:.	./.:0,0:0:.:.:.:0,0,0:.	0/0:2,0:2:6:.:.:0,6,73:.	0/0:1,0:1:3:.:.:0,3,42:.	0/0:4,0:4:12:.:.:0,12,154:.	1/1:0,6:6:18:.:.:186,18,0:.	0/0:4,0:4:12:.:.:0,12,106:.	1/1:0,6:6:18:.:.:259,18,0:.	0/0:7,0:7:18:.:.:0,18,270:.	1/1:0,3:3:8:.:.:64,8,0:.	1/1:0,2:2:6:.:.:87,6,0:.	./.:0,0:0:.:.:.:0,0,0:.	0/0:5,0:5:15:.:.:0,15,188:.	1/1:0,4:4:12:.:.:180,12,0:.	1/1:0,8:8:24:.:.:280,24,0:.	1/1:0,2:2:6:1/1:26934573_G_C:90,6,0:26934573	0/0:5,0:5:15:.:.:0,15,211:.	0/0:5,0:5:15:.:.:0,15,187:.	1/1:0,5:5:15:.:.:214,15,0:.	1/1:0,4:4:12:.:.:163,12,0:.	1/1:0,7:7:21:.:.:255,21,0:.	0/0:4,0:4:12:.:.:0,12,140:.	0/0:4,0:4:12:.:.:0,12,175:.	./.:0,0:0:.:.:.:0,0,0:.	1/1:1,5:6:8:.:.:180,8,0:.	1/1:0,7:7:21:.:.:253,21,0:.	1/1:0,6:6:18:.:.:255,18,0:.	0/0:2,0:2:6:.:.:0,6,48:.	1/1:0,4:4:12:1/1:26934573_G_C:180,12,0:26934573
[truncated: 126 more columns]
