# Supplementary material for: Convergent evolution increases boron transport through SNPs and tandem duplications at BOR1 and BOR2 in Arabidopsis thaliana
Source: Proc Natl Acad Sci U S A. 2026 Mar 23;123(13):e2525676123. doi: 10.1073/pnas.2525676123 (PMC13037888; doi:10.1073/pnas.2525676123)
Supplement: Supplementary file 8 — Dataset S07 (TXT) [file pnas.2525676123.sd07.txt]

Dataset S7: Cape Verdean accessions with a TD at BOR1. BOR1 haplotypes are defined with the breakpoints at the TD.
SeqID	SampleID	Cluster	Population	Latitude	Longitude	Island	BOR1 haplotype
3968_AS	F1-201	F_MonteVelha	Fogo_MonteVelha_F1	15.003857	-24.357342	Fogo	Chr2:19331669-19382651
3968_AT	F1-203	F_MonteVelha	Fogo_MonteVelha_F1	15.003857	-24.357342	Fogo	Chr2:19331669-19382651
13184	F1-3	F_MonteVelha	Fogo_MonteVelha_F1	15.003857	-24.357342	Fogo	Chr2:19331669-19382651
3541_AE	F1-7	F_MonteVelha	Fogo_MonteVelha_F1	15.003857	-24.357342	Fogo	Chr2:19331669-19382651
3619_T	F10-11-1	F_Lava	Fogo_Lava_F10	14.923427	-24.336246	Fogo	Chr2:19334984-19364742
3619_U	F10-11-2	F_Lava	Fogo_Lava_F10	14.923427	-24.336246	Fogo	Chr2:19334984-19364742
3619_V	F10-11-3	F_Lava	Fogo_Lava_F10	14.923427	-24.336246	Fogo	Chr2:19334984-19364742
3536_K	F10-18-1	F_Lava	Fogo_Lava_F10	14.923632	-24.336299	Fogo	Chr2:19334984-19364742
3968_BG	F10-18-3	F_Lava	Fogo_Lava_F10	14.923632	-24.336299	Fogo	Chr2:19334984-19364742
3968_BH	F10-18-4	F_Lava	Fogo_Lava_F10	14.923632	-24.336299	Fogo	Chr2:19334984-19364742
3968_BO	F13-11	F_Inferno	Fogo_Inferno_F13	15.006935	-24.39001	Fogo	Chr2:19338767-19376556
3968_BT	F13-7	F_Inferno	Fogo_Inferno_F13	15.006935	-24.39001	Fogo	Chr2:19338767-19376556
21226	F13-8	F_Inferno	Fogo_Inferno_F13	15.006935	-24.39001	Fogo	Chr2:19338767-19376556
3619_W	F13-T1-0217-209	F_Inferno	Fogo_Inferno_F13	15.006935	-24.39001	Fogo	Chr2:19338767-19376556
3536_B	F13-T1-0217-210	F_Inferno	Fogo_Inferno_F13	15.006935	-24.39001	Fogo	Chr2:19338767-19376556
3968_BU	F13-T1-1115-12	F_Inferno	Fogo_Inferno_F13	15.006935	-24.39001	Fogo	Chr2:19338767-19376556
3536_AD	F13-T1-1115-7	F_Inferno	Fogo_Inferno_F13	15.006935	-24.39001	Fogo	Chr2:19338767-19376556
3968_V	S27-204	S_Pico	SantoAntao_Pico_S27	17.098903	-25.028921	SantoAntão	Chr2:19320841-19365897
3968_W	S27-205	S_Pico	SantoAntao_Pico_S27	17.098903	-25.028921	SantoAntão	Chr2:19320841-19365897
4073_C	S26-6	S_Pico	SantoAntao_Pico_S26	17.09996	-25.030709	SantoAntao	Chr2:19320841-19365897
4073_D	S26-7	S_Pico	SantoAntao_Pico_S26	17.09996	-25.030709	SantoAntao	Chr2:19320841-19365897
4073_E	S26-8	S_Pico	SantoAntao_Pico_S26	17.09996	-25.030709	SantoAntao	Chr2:19320841-19365897
