# Supplementary material for: Convergent evolution increases boron transport through SNPs and tandem duplications at BOR1 and BOR2 in Arabidopsis thaliana
Source: Proc Natl Acad Sci U S A. 2026 Mar 23;123(13):e2525676123. doi: 10.1073/pnas.2525676123 (PMC13037888; doi:10.1073/pnas.2525676123)
Supplement: Supplementary file 9 — Dataset S08 (TXT) [file pnas.2525676123.sd08.txt]

Dataset S8: BOR1 copy number based on digital PCR
Accession	Expected	Observed
Cvi-0	1	1.02
F10-1-3	1	1.04
F3-2	1	1
F1-3	2	1.92
F10-11-1	2	1.89
F13-8	2	2.07
