# Supplementary material for: Convergent evolution increases boron transport through SNPs and tandem duplications at BOR1 and BOR2 in Arabidopsis thaliana
Source: Proc Natl Acad Sci U S A. 2026 Mar 23;123(13):e2525676123. doi: 10.1073/pnas.2525676123 (PMC13037888; doi:10.1073/pnas.2525676123)
Supplement: Supplementary file 10 — Dataset S09 (TXT) [file pnas.2525676123.sd09.txt]

Dataset S9: Age estimates of the BOR1 and BOR2 mutations based on Relate trees (tMRCA)
				tMRCA				split time
island	gene	variant	description	branch_id	mean	percentile(p=0.025)	percentile(p=0.975)	branch_id	mean	percentile(p=0.025)	percentile(p=0.975)
Santo Antao	BOR1	chr2:19320841	TD	364	90.0828	36.4194	177.971	365	207.583	101.864	378.307
Santo Antao	BOR1	chr2:19374681	top SNP GWAS	373	1416.36	661.843	2286.02	375	2466.42	1901.17	2966.2
Fogo	BOR1	chr2:19331669	TD	201	106.644	15.154	365.151	289	1895.68	1577.8	2220.84
Fogo	BOR1	chr2:19334984	TD	277	145.942	21.6679	528.199	288	1760	1461.36	2074.34
Fogo	BOR1	chr2:19338767	TD	287	185.68	60.1149	417.804	293	2729.47	2176.7	3194.51
Fogo	BOR2	chr3:23044100	BOR2_313G	292	1384.51	654.611	2373.2	293	2758.57	2199.98	3253.48
