# Supplementary material for: Convergent evolution increases boron transport through SNPs and tandem duplications at BOR1 and BOR2 in Arabidopsis thaliana
Source: Proc Natl Acad Sci U S A. 2026 Mar 23;123(13):e2525676123. doi: 10.1073/pnas.2525676123 (PMC13037888; doi:10.1073/pnas.2525676123)
Supplement: Supplementary file 11 — Dataset S10 (TXT) [file pnas.2525676123.sd10.txt]

Dataset S10: Primers used in this study.
Oligo number	Oligo name	Oligo sequence	Length (bp)	Orientation	Target	Experiment	Comments
P1	BOR1_gDNA_P1	TCGTCGGAAATAGTCCAAAGCCGG	24	F	BOR1 (AT2G47160)	Copy number estimation	In combination with P2 and P3 - Fluorescent labelled probe (FAM/BHQ1) specific to BOR1 (AT2G47160)
P2	BOR1_F_P1	GAATCAGGTTGGGTCAGATGAG	22	F	BOR1 (AT2G47160)	Copy number estimation	P2+P3=94bp gDNA
P3	BOR1_R_P1	TTCGATGACGACTGGTTCAAG	21	R	BOR1 (AT2G47160)	Copy number estimation	P2+P3=94bp gDNA
P4	PP2A_Probe1	AGCTGAACCACCGATGAGAGCAAC	24	F	PP2A (AT1G13320)	Copy number and mRNA level estimation	In combination with P5 and P6 - Fluorescent labelled probe (ROX/BHQ2) specific to PP2A (AT1G13320)
P5	PP2A_qPCR2_F	AAATACGCCCAACGAACAAA	20	F	PP2A (AT1G13320)	Copy number and mRNA level estimation	P5+P6=155bp
P6	PP2A_qPCR2_R	CAGCAACGAATTGTGTTTGG	20	R	PP2A (AT1G13320)	Copy number and mRNA level estimation	P5+P6=155bp
P7	BOR1_cDNA_P1	CAGCGGAAACGGAGATTGGATCCA	24	F	BOR1 (AT2G47160)	mRNA level estimation	In combination with P8 and P9 - Fluorescent labelled probe (FAM/BHQ1) specific to BOR1 (AT2G47160) cDNA
P8	BOR1_F_P1	TCCAGCTTTACCCTTCAATCTC	22	F	BOR1 (AT2G47160)	mRNA level estimation	P8+P9=94bp
P9	BOR1_R_P1	CTTCGGGTCATAACCTCATCAA	22	R	BOR1 (AT2G47160)	mRNA level estimation	P8+P9=94bp
