# Supplementary material for: Convergent evolution increases boron transport through SNPs and tandem duplications at BOR1 and BOR2 in Arabidopsis thaliana
Source: Proc Natl Acad Sci U S A. 2026 Mar 23;123(13):e2525676123. doi: 10.1073/pnas.2525676123 (PMC13037888; doi:10.1073/pnas.2525676123)
Supplement: Supplementary file 12 — Dataset S11 (XLSX) [file pnas.2525676123.sd11.xlsx]

## Sheet: Fig.1a
Fig.1a: Leaf B content variation in a global panel of accessions grown in B-sufficient condition. From Atwell et al., Nature, 2010
phenotype_name	accession_id	accession_name	accession_cs_number	accession_longitude	accession_latitude	accession_country	phenotype_value	obs_unit_id
B11	6903	Bor-4	CS76454	16.2326	49.4013	Czech Republic	71.9811	696
B11	6927	KNO-10	CS76973	-86.621	41.2816	US	91.50299999999999	910
B11	6960	Rennes-11	CS77211	-1.41	48.5	France	80.0964	17
B11	6961	Se-0	CS76597	-3.53333	38.3333	Spain	72.9876	18
B11	6966	Sq-1	CS77266	-0.6383	51.4083	UK	85.1255	1040
B11	6900	Bil-5	CS76709	18.484	63.324	Sweden	73.3522	24
B11	6899	Bay-0		11	49	GER	96.7573	32
B11	6971	Ts-5	CS77388	2.93056	41.7194	Spain	81.1996	722
B11	6974	Ull2-5	CS78818	13.9707	56.0648	Sweden	85.5871	36
B11	6973	Ull2-3	CS78817	13.9707	56.0648	Sweden	88.9356	41
B11	6914	Edi-0		-3.16028	55.9494	UK	83.9293	734
B11	7524	Rmx-A02		-86.511	42.036	US	101.303	44
B11	6922	Gu-0	CS76498	8	50.3	GER	77.5897	57
B11	6936	Lz-0		3.3	46	France	79.0679	756
B11	6958	Ra-0	CS76582	3.3	46	France	88.1743	65
B11	6908	CIBC-5	CS78894	-0.6383	51.4083	UK	86.3505	1023
B11	6907	CIBC-17	CS76770	-0.6383	51.4083	UK	84.521	1025
B11	8424	Kas-2	CS78905	77	35	India	86.9584	1030
B11	6046	Löv-5	CS77050	18.079	62.801	Sweden	60.8062	392
B11	7438	N13		34.15	61.36	Russia	99.2999	798
B11	6972	Tsu-1		136.31	34.43	Japan	83.7956	123
B11	6904	Br-0	CS76455	16.6166	49.2	Czech Republic	76.048	1074
B11	6924	HR-5	CS76514	-0.6383	51.4083	UK	86.7434	10
B11	6917	Fäb-2	CS76850	18.3174	63.0165	Sweden	81.6757	1086
B11	6929	Kondara	CS76532	68.49	38.48	Tajikistan	87.0221	1088
B11	7526	Pna-10		-86.3253	42.0945	US	84.1626	1060
B11	8214	Gy-0	CS78901	2	49	France	84.535	431
B11	6930	Kz-1		73.1	49.5	Kazakhstan	78.9994	440
B11	6943	NFA-10	CS77126	-0.6383	51.4083	UK	89.931	1065
B11	7521	Lp2-6	CS77052	16.81	49.38	Czech Republic	84.9821	1176
B11	6967	Sq-8	CS76604	-0.6383	51.4083	UK	88.2455	1048
B11	6975	Uod-1	CS76621	14.45	48.3	Austria	73.3123	1169
B11	6009	Eden-1	CS76826	18.177	62.877	Sweden	75.7086	770
B11	6923	HR-10	CS76940	-0.6383	51.4083	UK	79.2673	93
B11	6909	Col-0	CS76778	-92.3	38.3	US	100.494	666
B11	6962	Shahdara		68.48	38.35	Tajikistan	81.3822	105
B11	6898	An-1	CS76435	4.4	51.2167	Belgium	87.4363	115
B11	6968	Tamm-2	CS76610	23.5	60	Finland	81.2362	795
B11	7514	RRS-7	CS76593	-86.4251	41.5609	US	96.3732	811
B11	7523	Pna-17	CS76575	-86.3253	42.0945	US	91.9594	135
B11	6920	Got-22	CS76884	9.9355	51.5338	GER	72.74600000000001	142
B11	6921	Got-7		9.9355	51.5338	GER	75.6708	147
B11	6926	Kin-0	CS76527	-85.37	44.46	US	80.8552	819
B11	6956	Pu2-7	CS76580	16.36	49.42	Czech Republic	77.2234	157
B11	6977	Van-0		-123	49.3	Canada	90.8763	1202
B11	6905	Bur-0		-6.2	54.1	Ireland	85.2091	365
B11	6928	KNO-18		-86.621	41.2816	US	87.545	994
B11	7522	Mr-0		9.65	44.15	Italy	94.3633	1121
B11	7519	ÖMö2-3		15.78	56.14	Sweden	70.0779	448
B11	6931	Kz-9	CS76537	73.1	49.5	Kazakhstan	87.7403	537
B11	6951	Pu2-23	CS76579	16.36	49.42	Czech Republic	82.9171	1131
B11	8215	Fei-0		-8.32	40.5	POR	87.0448	527
B11	6910	Ct-1		15	37.3	Italy	90.0228	865
B11	7520	Lp2-2	CS76546	16.81	49.38	Czech Republic	92.0903	1145
B11	6937	Mrk-0		9.3	49	GER	84.4231	194
B11	6969	Tamm-27	CS77341	23.5	60	Finland	72.6329	885
B11	6981	Ws-2	CS78920	30	52.3	Russia	85.1185	222
B11	7515	RRS-10	CS76592	-86.4251	41.5609	US	76.7302	899
B11	7516	Vår2-1	CS78830	14.334	55.58	Sweden	77.7681	903
B11	7518	ÖMö2-1		15.78	56.14	Sweden	69.3657	227
B11	6919	Ga-0	CS76490	8	50.3	GER	88.0203	238
B11	6942	Nd-1		10	50	GER	90.8149	927
B11	6043	Löv-1	CS77049	18.079	62.801	Sweden	71.1552	573
B11	6901	Bil-7	CS76710	18.484	63.324	Sweden	67.1482	596
B11	6918	Fäb-4	CS76851	18.3174	63.0165	Sweden	82.9351	337
B11	6976	Uod-7	CS78823	14.45	48.3	Austria	92.98100000000001	1119
B11	6982	Wt-5	CS76632	9.3	52.3	GER	86.2444	604
B11	6983	Yo-0		-119.35	37.45	US	89.6565	610
B11	6913	Eden-2	CS76827	18.177	62.877	Sweden	63.2393	1160
B11	6970	Ts-1	CS76615	2.93056	41.7194	Spain	89.6705	615
B11	6911	Cvi-0	CS76789	-23.6167	15.1111	Cape Verde	112.552	1164
B11	6915	Ei-2	CS76478	6.3	50.3	GER	77.9073	629
B11	6916	Est-1		25.3	58.3	Russia	86.7946	630
B11	6933	LL-0	CS77047	2.49	41.59	Spain	90.5571	648
B11	6946	Oy-0		6.19	60.39	Norway	77.7418	1185
B11	6945	Nok-3	CS76562	4.45	52.24	NED	89.3109	1190
B11	6932	Ler-1	CS77021	10.8719	47.984	GER	74.8292	544
B11	6906	C24		-8.42639	40.2077	POR	61.7986	964
B11	6940	Mz-0	CS76557	8.3	50.3	GER	86.2318	78
B11	6980	Ws-0.1		30	52.3	Russia	91.5512	213
B11	6959	Rennes-1	CS77210	-1.41	48.5	France	93.9656	252
B11	6939	Mt-0		22.46	32.34	LIB	84.0903	297
B11	6944	NFA-8	CS78913	-0.6383	51.4083	UK	87.3489	1010
B11	6965	Spr1-6		16.0353	56.3163	Sweden	83.615	988
B11	6979	Wei-0	CS76628	8.26	47.25	SUI	87.0065	315
B11	6978	Wa-1		21	52.3	Poland	78.2834	317
B11	6964	Spr1-2		16.0353	56.3163	Sweden	83.7117	1104
B11	7517	Vår2-6	CS78831	14.334	55.58	Sweden	92.4676	323
B11	6984	Zdr-1	CS76635	16.2544	49.3853	Czech Republic	90.5997	571
B11	6985	Zdr-6		16.2544	49.3853	Czech Republic	67.14699999999999	583
B11	8213	Pro-0		-6	43.25	Spain	97.2421	998
B11	5837	Bor-1	CS76453	16.2326	49.4013	Czech Republic	80.9957	999
B11	6963	Sorbo	CS78917	68.48	38.35	Tajikistan	87.5103	1098

## Sheet: Fig.2a
Fig.2a: GWAS results for leaf B variation in Santo Antão accessions grown in standard potting mix.
chr	rs	ps	n_miss	allele1	allele0	af	beta	se	l_remle	l_mle	p_wald	p_lrt	p_score
1	1:24018	24018	1	T	G	0.057	2.029445e+00	1.842326e+00	7.379264e+00	7.373067e+00	2.728366e-01	2.723419e-01	2.801768e-01
1	1:34055	34055	4	G	T	0.252	-0.226388	8.752073e-01	7.617163e+00	7.752312e+00	7.963307e-01	8.009257e-01	8.034875e-01
1	1:44608	44608	5	T	C	0.466	5.672435e-01	7.263767e-01	7.746311e+00	7.875226e+00	4.363736e-01	4.316935e-01	4.338076e-01
1	1:44919	44919	3	T	T	0.267	2.227623e-02	9.074337e-01	7.793214e+00	7.885053e+00	9.804555e-01	9.791318e-01	9.792053e-01
1	1:55758	55758	3	A	G	0.45	-1.09347	6.708964e-01	7.101352e+00	7.166950e+00	1.057321e-01	1.058402e-01	1.134952e-01
1	1:56014	56014	6	C	T	0.06	2.263606e+00	1.826721e+00	7.432158e+00	7.436209e+00	2.176831e-01	2.156253e-01	2.220152e-01
1	1:56571	56571	7	C	T	0.086	-0.077106	9.766671e-01	7.762451e+00	7.868960e+00	9.372043e-01	9.376458e-01	9.378292e-01
1	1:59491	59491	5	A	T	0.059	1.061417e+00	1.734072e+00	7.769042e+00	7.726346e+00	5.416232e-01	5.379401e-01	5.404817e-01
1	1:59617	59617	5	A	T	0.254	1.584732e-01	8.848312e-01	7.841229e+00	8.013102e+00	8.581588e-01	8.519849e-01	8.552582e-01
1	1:60923	60923	2	T	C	0.058	1.777028e+00	1.847909e+00	7.429191e+00	7.425032e+00	3.381470e-01	3.378986e-01	3.454337e-01
1	1:73205	73205	5	G	A	0.059	1.911373e+00	1.836234e+00	7.393969e+00	7.392779e+00	2.999879e-01	2.997266e-01	3.075037e-01
1	1:77981	77981	3	G	G	0.408	-0.676276	6.705181e-01	7.437084e+00	7.515979e+00	3.151850e-01	3.142136e-01	3.199754e-01
1	1:85613	85613	7	C	C	0.052	1.578534e+00	1.632341e+00	7.900482e+00	7.905803e+00	3.354547e-01	3.305020e-01	3.333839e-01
1	1:94267	94267	4	C	G	0.05	1.909447e+00	1.313923e+00	7.807869e+00	8.056844e+00	1.487455e-01	1.441703e-01	1.487345e-01
1	1:96483	96483	7	G	C	0.052	2.093264e+00	2.125525e+00	7.557499e+00	7.507986e+00	3.266764e-01	3.239114e-01	3.297284e-01
1	1:97194	97194	4	A	A	0.143	1.031304e+00	8.822663e-01	7.530262e+00	7.597419e+00	2.447311e-01	2.416630e-01	2.464880e-01
1	1:97944	97944	4	C	T	0.252	-1.03521	8.738821e-01	7.592445e+00	7.714273e+00	2.384922e-01	2.346535e-01	2.387131e-01
1	1:110635	110635	3	A	G	0.25	-0.42125	8.606170e-01	7.543910e+00	7.685325e+00	6.253919e-01	6.277030e-01	6.311215e-01
1	1:118413	118413	3	T	G	0.05	1.887004e+00	2.123896e+00	7.612222e+00	7.558176e+00	3.760542e-01	3.729452e-01	3.780845e-01
1	1:140712	140712	3	A	T	0.092	2.170123e+00	9.590158e-01	6.980398e+00	7.277907e+00	2.542710e-02	2.490785e-02	2.875315e-02
1	1:145311	145311	2	T	A	0.058	1.969981e+00	1.840523e+00	7.399833e+00	7.394267e+00	2.865976e-01	2.859709e-01	2.935685e-01
1	1:145710	145710	0	G	A	0.057	1.812006e+00	1.846687e+00	7.439336e+00	7.434871e+00	3.284422e-01	3.277971e-01	3.350306e-01
1	1:146776	146776	2	A	A	0.058	1.758708e+00	1.844252e+00	7.453247e+00	7.451388e+00	3.421793e-01	3.414965e-01	3.485215e-01
1	1:158355	158355	2	G	A	0.496	3.374836e-01	7.383660e-01	7.764860e+00	7.821066e+00	6.484416e-01	6.457378e-01	6.469305e-01
1	1:174835	174835	7	C	T	0.052	2.486817e+00	2.106693e+00	7.614611e+00	7.565957e+00	2.401421e-01	2.363136e-01	2.413392e-01
1	1:175351	175351	10	G	A	0.053	2.796158e+00	2.103855e+00	7.517450e+00	7.471115e+00	1.863274e-01	1.832269e-01	1.890429e-01
1	1:177607	177607	6	A	G	0.137	6.824938e-01	8.621169e-01	7.725367e+00	7.828409e+00	4.301147e-01	4.257828e-01	4.280197e-01
1	1:180727	180727	2	A	G	0.248	-1.27173	9.618195e-01	7.629023e+00	7.681018e+00	1.885908e-01	1.847227e-01	1.892208e-01
1	1:182491	182491	3	C	T	0.125	4.410926e-01	8.964402e-01	7.617845e+00	7.698969e+00	6.235762e-01	6.238616e-01	6.269350e-01
1	1:190461	190461	4	T	C	0.059	1.957390e+00	1.836472e+00	7.411650e+00	7.411677e+00	2.886171e-01	2.878073e-01	2.951051e-01
1	1:193203	193203	1	C	G	0.057	1.674765e+00	1.847883e+00	7.448754e+00	7.444840e+00	3.665701e-01	3.664519e-01	3.738508e-01
1	1:201395	201395	4	A	G	0.059	2.124799e+00	1.831638e+00	7.335227e+00	7.331111e+00	2.483106e-01	2.481494e-01	2.564139e-01
1	1:208804	208804	8	T	A	0.243	-0.641242	8.244821e-01	7.491033e+00	7.635190e+00	4.382340e-01	4.378449e-01	4.419131e-01
1	1:209079	209079	3	C	T	0.058	1.507611e+00	1.833891e+00	7.434211e+00	7.438172e+00	4.126466e-01	4.139553e-01	4.220966e-01
1	1:239698	239698	1	A	G	0.057	9.219216e-01	1.633433e+00	7.749866e+00	7.757377e+00	5.735217e-01	5.704371e-01	5.724951e-01
1	1:242180	242180	2	G	T	0.248	-1.33407	9.588937e-01	7.799776e+00	7.862837e+00	1.666986e-01	1.623898e-01	1.666130e-01
1	1:244584	244584	2	C	T	0.496	4.393499e-01	7.150508e-01	7.768088e+00	7.823860e+00	5.400837e-01	5.363413e-01	5.379593e-01
1	1:256109	256109	8	C	A	0.061	2.157955e+00	1.819111e+00	7.434722e+00	7.441019e+00	2.378400e-01	2.359521e-01	2.423979e-01
1	1:256628	256628	4	G	A	0.059	1.967534e+00	1.835048e+00	7.447166e+00	7.448272e+00	2.857650e-01	2.842906e-01	2.909377e-01
1	1:280201	280201	2	T	C	0.058	1.768874e+00	1.840436e+00	7.446734e+00	7.445287e+00	3.384100e-01	3.377942e-01	3.449027e-01
1	1:292058	292058	2	A	G	0.058	2.065846e+00	1.841033e+00	7.358096e+00	7.352265e+00	2.640364e-01	2.637664e-01	2.718740e-01
1	1:298218	298218	7	T	T	0.259	-0.576838	9.493746e-01	7.670209e+00	7.740112e+00	5.445932e-01	5.422776e-01	5.446318e-01
1	1:309285	309285	5	G	G	0.398	-0.234981	7.445983e-01	7.737726e+00	7.815792e+00	7.528643e-01	7.518525e-01	7.528611e-01
1	1:309416	309416	7	A	G	0.241	-0.887284	8.244666e-01	7.752962e+00	7.903439e+00	2.839827e-01	2.789296e-01	2.822319e-01
1	1:318528	318528	2	A	A	0.058	1.896832e+00	1.843626e+00	7.404004e+00	7.399996e+00	3.055978e-01	3.052428e-01	3.129411e-01
1	1:323318	323318	5	G	G	0.254	-0.834382	9.367889e-01	7.641929e+00	7.717545e+00	3.748670e-01	3.712744e-01	3.745006e-01
1	1:337400	337400	9	A	G	0.061	2.219747e+00	1.812183e+00	7.454283e+00	7.466103e+00	2.229914e-01	2.207104e-01	2.267849e-01
1	1:341431	341431	5	G	C	0.059	1.815477e+00	1.823708e+00	7.361175e+00	7.367131e+00	3.214860e-01	3.224173e-01	3.310726e-01
1	1:362990	362990	3	T	G	0.25	-1.24736	9.427917e-01	7.681632e+00	7.754178e+00	1.883149e-01	1.841627e-01	1.883994e-01
1	1:371021	371021	2	G	G	0.496	-0.549974	7.101378e-01	7.720609e+00	7.778469e+00	4.401691e-01	4.361826e-01	4.385932e-01
1	1:371081	371081	2	A	C	0.479	-0.346349	7.200408e-01	7.718999e+00	7.761402e+00	6.313762e-01	6.293808e-01	6.312800e-01
1	1:376665	376665	1	C	G	0.09	4.137598e-01	9.664509e-01	7.690637e+00	7.799840e+00	6.693227e-01	6.678553e-01	6.691954e-01
1	1:387550	387550	3	C	A	0.233	-0.761737	8.463283e-01	7.345519e+00	7.492211e+00	3.698820e-01	3.719706e-01	3.784830e-01
1	1:396372	396372	2	A	C	0.132	5.721857e-01	8.656763e-01	7.723409e+00	7.824666e+00	5.098884e-01	5.061146e-01	5.078863e-01
1	1:399654	399654	4	T	A	0.496	-0.438051	6.973106e-01	7.692915e+00	7.772369e+00	5.310565e-01	5.281040e-01	5.301325e-01
1	1:414873	414873	6	G	C	0.051	1.126922e+00	1.627431e+00	7.822297e+00	7.826174e+00	4.899787e-01	4.856391e-01	4.875184e-01
1	1:419645	419645	3	T	A	0.083	2.477463e-01	1.095253e+00	7.748358e+00	7.829959e+00	8.214275e-01	8.211836e-01	8.219464e-01
1	1:420893	420893	7	C	C	0.052	1.169684e+00	1.635671e+00	7.901237e+00	7.903979e+00	4.759191e-01	4.713960e-01	4.732710e-01
1	1:438223	438223	0	T	G	0.244	-1.26964	9.674687e-01	7.617048e+00	7.667005e+00	1.918915e-01	1.880838e-01	1.926299e-01
1	1:439520	439520	4	C	C	0.252	-0.76968	9.436812e-01	7.444827e+00	7.514158e+00	4.163235e-01	4.172658e-01	4.236581e-01
1	1:443607	443607	2	A	C	0.058	2.248884e+00	1.836837e+00	7.396272e+00	7.392497e+00	2.232084e-01	2.216774e-01	2.286787e-01
1	1:453305	453305	10	G	T	0.053	1.629151e+00	1.618414e+00	7.794466e+00	7.801290e+00	3.161195e-01	3.112999e-01	3.144518e-01
1	1:464483	464483	6	A	G	0.077	1.577271e-02	1.001261e+00	7.766962e+00	7.880380e+00	9.874575e-01	9.872195e-01	9.872460e-01
1	1:466690	466690	4	T	T	0.05	2.305554e+00	1.528148e+00	7.219593e+00	7.307009e+00	1.339760e-01	1.333343e-01	1.402701e-01
1	1:472309	472309	3	G	C	0.058	1.929966e+00	1.841706e+00	7.379191e+00	7.375722e+00	2.967626e-01	2.967368e-01	3.048141e-01
1	1:477943	477943	7	C	G	0.405	3.743832e-01	7.117477e-01	8.019381e+00	8.177616e+00	5.998472e-01	5.958453e-01	6.016753e-01
1	1:490466	490466	6	A	A	0.128	1.043602e+00	8.935083e-01	7.541088e+00	7.641146e+00	2.451102e-01	2.418434e-01	2.463059e-01
1	1:490489	490489	5	A	A	0.127	9.575885e-01	8.987941e-01	7.547365e+00	7.646514e+00	2.888096e-01	2.857165e-01	2.899598e-01
1	1:491797	491797	3	G	C	0.25	-0.971162	9.517229e-01	7.674031e+00	7.739517e+00	3.095629e-01	3.053530e-01	3.088162e-01
1	1:506104	506104	4	T	A	0.143	7.628019e-01	8.955518e-01	7.702878e+00	7.772181e+00	3.960258e-01	3.919053e-01	3.946217e-01
1	1:506567	506567	4	G	C	0.059	2.081819e+00	1.831204e+00	7.368925e+00	7.367227e+00	2.578441e-01	2.572637e-01	2.650072e-01
1	1:514606	514606	4	T	C	0.05	2.144952e+00	2.127442e+00	7.607332e+00	7.554588e+00	3.153558e-01	3.118587e-01	3.169653e-01
1	1:522626	522626	2	G	G	0.058	2.219202e+00	1.837500e+00	7.448803e+00	7.447421e+00	2.295068e-01	2.273518e-01	2.336768e-01
1	1:522730	522730	5	A	A	0.051	2.040168e+00	2.105906e+00	7.522076e+00	7.470525e+00	3.345855e-01	3.324462e-01	3.389463e-01
1	1:533281	533281	5	G	C	0.415	-0.147757	7.266199e-01	7.758898e+00	7.836637e+00	8.392041e-01	8.389840e-01	8.396433e-01
1	1:537325	537325	6	A	T	0.06	2.065051e+00	1.842215e+00	7.439595e+00	7.439139e+00	2.645241e-01	2.628842e-01	2.695335e-01
1	1:562658	562658	0	G	G	0.48	1.130884e-01	7.593992e-01	7.878972e+00	7.900871e+00	8.818661e-01	8.805514e-01	8.809010e-01
1	1:577257	577257	5	T	G	0.051	1.917459e+00	2.104696e+00	7.563956e+00	7.513474e+00	3.640864e-01	3.616036e-01	3.674774e-01
1	1:577552	577552	1	T	C	0.164	8.778242e-02	8.703288e-01	7.811928e+00	7.878024e+00	9.198276e-01	9.190942e-01	9.192655e-01
1	1:580590	580590	6	C	C	0.154	-0.570407	7.631763e-01	8.036103e+00	8.282288e+00	4.562653e-01	4.506372e-01	4.575050e-01
1	1:581874	581874	4	G	A	0.168	4.397738e-01	8.600906e-01	7.880726e+00	7.952567e+00	6.100651e-01	6.060902e-01	6.075227e-01
1	1:585247	585247	3	T	C	0.058	1.310521e+00	1.729447e+00	7.720312e+00	7.674130e+00	4.500627e-01	4.461863e-01	4.496188e-01
1	1:592468	592468	4	T	C	0.471	-0.250476	7.153283e-01	7.828626e+00	7.898215e+00	7.268309e-01	7.239321e-01	7.246425e-01
1	1:599574	599574	3	C	G	0.225	-1.89012	9.104213e-01	7.323178e+00	7.428319e+00	4.000249e-02	3.860214e-02	4.289851e-02
1	1:600738	600738	2	T	C	0.066	1.256685e+00	1.572656e+00	7.625973e+00	7.642943e+00	4.258073e-01	4.230566e-01	4.269749e-01
1	1:617111	617111	5	C	T	0.068	1.693241e+00	1.560713e+00	7.580458e+00	7.601622e+00	2.801160e-01	2.767615e-01	2.814393e-01
1	1:630337	630337	7	C	A	0.164	7.282840e-01	7.968286e-01	8.107195e+00	8.291670e+00	3.625459e-01	3.580674e-01	3.645317e-01
1	1:634616	634616	9	A	G	0.096	-0.906393	1.015660e+00	7.488594e+00	7.551148e+00	3.739405e-01	3.729702e-01	3.782811e-01
1	1:638123	638123	7	G	A	0.052	1.410560e+00	2.111461e+00	7.578972e+00	7.529516e+00	5.053744e-01	5.046544e-01	5.112701e-01
1	1:638536	638536	11	A	T	0.42	-0.242076	7.009990e-01	7.800678e+00	7.929746e+00	7.304462e-01	7.268477e-01	7.277385e-01
1	1:639191	639191	10	T	T	0.053	1.627236e+00	2.086552e+00	7.585119e+00	7.546707e+00	4.369911e-01	4.350731e-01	4.406857e-01
1	1:660962	660962	1	A	G	0.492	1.429319e-01	7.715548e-01	7.870370e+00	7.894922e+00	8.533418e-01	8.517569e-01	8.521185e-01
1	1:676556	676556	10	T	T	0.221	-1.22298	7.516558e-01	7.342279e+00	7.573883e+00	1.063274e-01	1.041320e-01	1.091420e-01
1	1:690131	690131	3	A	G	0.05	1.584055e+00	2.110610e+00	7.602433e+00	7.551863e+00	4.543985e-01	4.523413e-01	4.579383e-01
1	1:697492	697492	3	A	G	0.242	-1.0058	9.239669e-01	7.387137e+00	7.469847e+00	2.785101e-01	2.778431e-01	2.841686e-01
1	1:698050	698050	4	G	T	0.244	-0.522431	8.657872e-01	7.489355e+00	7.622884e+00	5.473608e-01	5.497766e-01	5.543663e-01
1	1:700773	700773	3	C	T	0.058	1.474216e+00	1.727633e+00	7.785304e+00	7.741472e+00	3.951704e-01	3.905061e-01	3.934331e-01
1	1:705513	705513	4	G	A	0.059	1.549091e+00	1.307585e+00	7.692452e+00	7.802656e+00	2.384593e-01	2.339751e-01	2.377304e-01
1	1:706080	706080	1	T	A	0.246	-0.995413	9.632771e-01	7.550074e+00	7.603765e+00	3.034961e-01	3.006181e-01	3.052354e-01
1	1:710934	710934	2	C	A	0.24	-1.60427	8.996495e-01	7.592763e+00	7.706744e+00	7.705779e-02	7.433174e-02	7.885265e-02
1	1:711805	711805	4	A	G	0.05	2.086036e+00	2.123558e+00	7.581403e+00	7.526598e+00	3.278970e-01	3.248014e-01	3.303278e-01
1	1:717122	717122	2	T	C	0.24	-1.10788	9.266109e-01	7.356562e+00	7.439717e+00	2.341813e-01	2.332907e-01	2.398175e-01
1	1:746633	746633	8	A	T	0.07	9.633577e-01	1.546532e+00	7.568382e+00	7.598814e+00	5.345129e-01	5.347274e-01	5.398196e-01
1	1:746634	746634	5	A	G	0.068	1.281259e+00	1.551574e+00	7.641822e+00	7.669632e+00	4.105542e-01	4.073944e-01	4.109673e-01
1	1:749288	749288	3	C	C	0.067	1.232599e+00	1.559644e+00	7.582973e+00	7.605914e+00	4.308942e-01	4.289641e-01	4.334927e-01
1	1:768414	768414	7	T	A	0.069	1.765844e+00	1.552461e+00	7.684246e+00	7.713320e+00	2.575981e-01	2.533083e-01	2.572476e-01
1	1:768589	768589	4	G	A	0.067	1.404372e+00	1.558478e+00	7.638196e+00	7.661623e+00	3.693157e-01	3.658653e-01	3.696583e-01
1	1:771374	771374	10	G	G	0.071	2.013576e+00	1.471125e+00	7.000100e+00	6.999439e+00	1.736188e-01	1.776822e-01	1.898105e-01
1	1:783920	783920	4	C	C	0.067	1.573201e+00	1.563801e+00	7.603275e+00	7.623632e+00	3.164178e-01	3.130223e-01	3.173845e-01
1	1:784657	784657	2	T	C	0.066	1.366400e+00	1.567965e+00	7.655787e+00	7.676263e+00	3.852353e-01	3.816900e-01	3.852688e-01
1	1:785129	785129	10	T	T	0.159	-0.0987583	9.720251e-01	7.837217e+00	7.865482e+00	9.192419e-01	9.187549e-01	9.189956e-01
1	1:785131	785131	11	C	T	0.161	7.375385e-02	9.636335e-01	7.863356e+00	7.896571e+00	9.391181e-01	9.381383e-01	9.383825e-01
1	1:789724	789724	5	A	A	0.051	1.832874e+00	2.109771e+00	7.612488e+00	7.563570e+00	3.867011e-01	3.837001e-01	3.887831e-01
1	1:791674	791674	4	T	A	0.353	-0.745603	7.575039e-01	7.674782e+00	7.752555e+00	3.269372e-01	3.227400e-01	3.260092e-01
1	1:801647	801647	2	T	A	0.099	-0.937458	1.051652e+00	7.676078e+00	7.716391e+00	3.744759e-01	3.705947e-01	3.738302e-01
1	1:815482	815482	3	A	G	0.058	-0.14895	1.191688e+00	7.693089e+00	7.916591e+00	9.007383e-01	8.958813e-01	8.964356e-01
1	1:819229	819229	4	C	T	0.42	3.126632e-02	7.209555e-01	7.824347e+00	7.891728e+00	9.654798e-01	9.640658e-01	9.642388e-01
1	1:828419	828419	2	C	T	0.149	-0.287918	9.905920e-01	7.838990e+00	7.845564e+00	7.718148e-01	7.697090e-01	7.703801e-01
1	1:831293	831293	3	C	A	0.15	-0.0258102	1.000397e+00	7.870979e+00	7.875435e+00	9.794594e-01	9.793310e-01	9.794024e-01
1	1:843746	843746	5	C	G	0.059	1.918859e+00	1.395803e+00	7.490298e+00	7.561013e+00	1.717541e-01	1.688247e-01	1.740218e-01
1	1:850448	850448	3	T	G	0.15	-0.107159	9.844414e-01	7.842603e+00	7.857509e+00	9.134997e-01	9.129741e-01	9.133130e-01
1	1:858722	858722	4	T	A	0.067	1.611275e+00	1.563504e+00	7.665324e+00	7.688132e+00	3.048057e-01	3.007308e-01	3.045559e-01
1	1:868357	868357	5	G	A	0.068	1.164803e+00	1.557040e+00	7.597962e+00	7.623228e+00	4.558587e-01	4.539769e-01	4.582350e-01
1	1:892266	892266	4	T	C	0.37	2.520839e-01	7.697311e-01	7.777441e+00	7.878255e+00	7.438587e-01	7.413392e-01	7.419655e-01
1	1:894927	894927	5	A	G	0.051	2.179749e+00	2.103306e+00	7.592965e+00	7.545738e+00	3.021084e-01	2.987067e-01	3.039334e-01
1	1:897282	897282	3	T	C	0.05	1.424967e+00	1.629149e+00	7.872150e+00	7.874809e+00	3.834865e-01	3.786011e-01	3.810951e-01
1	1:901672	901672	3	G	A	0.15	-0.0552164	9.939781e-01	7.862282e+00	7.869479e+00	9.557912e-01	9.554964e-01	9.556568e-01
1	1:903259	903259	6	C	C	0.051	9.678778e-01	1.619333e+00	7.759315e+00	7.763144e+00	5.511562e-01	5.477445e-01	5.498181e-01
1	1:923451	923451	11	A	A	0.062	1.843542e+00	1.196111e+00	7.970388e+00	8.191894e+00	1.258598e-01	1.217498e-01	1.267911e-01
1	1:926954	926954	10	T	C	0.354	-0.957175	7.360766e-01	7.569753e+00	7.691688e+00	1.959440e-01	1.922948e-01	1.967003e-01
1	1:927886	927886	2	G	A	0.066	1.452625e+00	1.563373e+00	7.630490e+00	7.651218e+00	3.546556e-01	3.511956e-01	3.551495e-01
1	1:931379	931379	7	G	A	0.052	2.335030e+00	2.097503e+00	7.537767e+00	7.489494e+00	2.678109e-01	2.648335e-01	2.707073e-01
1	1:954429	954429	4	T	C	0.05	1.886808e+00	1.485792e+00	7.450896e+00	7.557145e+00	2.065568e-01	2.040460e-01	2.092278e-01
1	1:959113	959113	2	A	C	0.058	2.098845e+00	1.385095e+00	7.251376e+00	7.315308e+00	1.323025e-01	1.313336e-01	1.382311e-01
1	1:971199	971199	9	T	A	0.07	1.450507e+00	1.558156e+00	7.632683e+00	7.660690e+00	3.537525e-01	3.502508e-01	3.541090e-01
1	1:975263	975263	5	G	G	0.263	-0.72826	9.993807e-01	7.730933e+00	7.816080e+00	4.675861e-01	4.635355e-01	4.655847e-01
1	1:976707	976707	8	G	G	0.33	8.313904e-01	7.719553e-01	7.877238e+00	7.975924e+00	2.836260e-01	2.785199e-01	2.819746e-01
1	1:978683	978683	9	C	G	0.263	-0.639901	8.873107e-01	7.738692e+00	7.912044e+00	4.721967e-01	4.672873e-01	4.692029e-01
1	1:979443	979443	4	C	A	0.168	-0.993489	9.840001e-01	7.654168e+00	7.649918e+00	3.146811e-01	3.107517e-01	3.148462e-01
1	1:987050	987050	5	T	T	0.458	2.832913e-01	7.368174e-01	7.714317e+00	7.779142e+00	7.012979e-01	7.002765e-01	7.018731e-01
1	1:991246	991246	6	T	G	0.077	-1.83056	1.061492e+00	6.878238e+00	6.944074e+00	8.716757e-02	8.907807e-02	9.808105e-02
1	1:993680	993680	5	A	A	0.051	2.013095e+00	2.132541e+00	7.567047e+00	7.510613e+00	3.470566e-01	3.443307e-01	3.501827e-01
1	1:996058	996058	3	C	C	0.483	9.293529e-01	7.426962e-01	7.957405e+00	8.010419e+00	2.132305e-01	2.085851e-01	2.126695e-01
1	1:1001010	1001010	2	C	T	0.364	1.325514e+00	8.184904e-01	7.942156e+00	7.975928e+00	1.079514e-01	1.043804e-01	1.089013e-01
1	1:1005686	1005686	3	G	T	0.083	-1.56756	1.132818e+00	7.235194e+00	7.247750e+00	1.689757e-01	1.688288e-01	1.770489e-01
1	1:1015352	1015352	4	A	T	0.345	1.797513e-01	7.946901e-01	7.772589e+00	7.847613e+00	8.214350e-01	8.204825e-01	8.210371e-01
1	1:1016334	1016334	2	G	T	0.058	1.215913e+00	1.732528e+00	7.759309e+00	7.712709e+00	4.841426e-01	4.801110e-01	4.829568e-01
1	1:1017935	1017935	8	T	A	0.47	2.562758e-01	7.038540e-01	7.723175e+00	7.814806e+00	7.164161e-01	7.150242e-01	7.161072e-01
1	1:1019184	1019184	2	C	A	0.479	7.456986e-01	7.440771e-01	7.988919e+00	8.042604e+00	3.182570e-01	3.134676e-01	3.169957e-01
1	1:1043076	1043076	5	A	G	0.466	4.881592e-01	7.593133e-01	7.764851e+00	7.820305e+00	5.215082e-01	5.176529e-01	5.193868e-01
1	1:1051938	1051938	6	T	A	0.094	-1.7569	1.091322e+00	6.942042e+00	6.959406e+00	1.100287e-01	1.121760e-01	1.223295e-01
1	1:1052730	1052730	4	A	G	0.16	-1.13055	9.293084e-01	7.307556e+00	7.337499e+00	2.261426e-01	2.260092e-01	2.338793e-01
1	1:1052905	1052905	3	A	G	0.475	9.857818e-01	7.260825e-01	7.877802e+00	7.950705e+00	1.770944e-01	1.726162e-01	1.768171e-01
1	1:1063963	1063963	2	C	G	0.256	-0.408211	1.048958e+00	7.751034e+00	7.808542e+00	6.978428e-01	6.959556e-01	6.971419e-01
1	1:1083014	1083014	3	T	C	0.258	-0.614391	1.054899e+00	7.813021e+00	7.867292e+00	5.613696e-01	5.574128e-01	5.587885e-01
1	1:1084611	1084611	5	A	A	0.441	9.346152e-01	7.277567e-01	7.951812e+00	8.005712e+00	2.015110e-01	1.969249e-01	2.010772e-01
1	1:1090987	1090987	2	A	G	0.165	-0.89938	9.860559e-01	7.454614e+00	7.445118e+00	3.635304e-01	3.632162e-01	3.706832e-01
1	1:1094266	1094266	5	G	T	0.169	-1.11288	9.715364e-01	7.709835e+00	7.711430e+00	2.542695e-01	2.498482e-01	2.538184e-01
1	1:1095234	1095234	5	T	A	0.373	-0.28179	7.994239e-01	7.864908e+00	7.985885e+00	7.250826e-01	7.211009e-01	7.227659e-01
1	1:1096053	1096053	6	T	C	0.47	-0.687465	7.128258e-01	8.581244e+00	8.736327e+00	3.367578e-01	3.413158e-01	3.578042e-01
1	1:1105664	1105664	4	A	G	0.252	-0.879525	9.842399e-01	7.570165e+00	7.663504e+00	3.733057e-01	3.706575e-01	3.744124e-01
1	1:1110950	1110950	2	C	G	0.165	-1.18194	9.797174e-01	7.592222e+00	7.582167e+00	2.300124e-01	2.263821e-01	2.313381e-01
1	1:1120171	1120171	4	A	C	0.067	1.623357e+00	1.559389e+00	7.620562e+00	7.641961e+00	2.999411e-01	2.962651e-01	3.004972e-01
1	1:1128410	1128410	3	G	A	0.158	-0.956213	9.324136e-01	7.239343e+00	7.267880e+00	3.071615e-01	3.108374e-01	3.217925e-01
1	1:1136198	1136198	3	A	G	0.05	1.962601e+00	2.115505e+00	7.558339e+00	7.504112e+00	3.553984e-01	3.529005e-01	3.589051e-01
1	1:1149464	1149464	4	A	C	0.462	5.855576e-01	7.443450e-01	7.874802e+00	7.917128e+00	4.330102e-01	4.282249e-01	4.304042e-01
1	1:1150636	1150636	7	C	T	0.078	-1.28017	1.253018e+00	7.559138e+00	7.571964e+00	3.089745e-01	3.060786e-01	3.110301e-01
1	1:1157646	1157646	3	T	C	0.05	2.050362e+00	2.112058e+00	7.601745e+00	7.549327e+00	3.335901e-01	3.302811e-01	3.354894e-01
1	1:1168096	1168096	5	C	G	0.271	1.092623e-01	9.305010e-01	7.826270e+00	7.922773e+00	9.067195e-01	9.040056e-01	9.047016e-01
1	1:1176386	1176386	8	G	A	0.061	2.090989e+00	1.375361e+00	7.246906e+00	7.317125e+00	1.310393e-01	1.300928e-01	1.369434e-01
1	1:1178252	1178252	2	C	T	0.488	-0.875456	7.561345e-01	7.671935e+00	7.708374e+00	2.492240e-01	2.450062e-01	2.490234e-01
1	1:1186604	1186604	6	C	T	0.068	1.474080e+00	1.555222e+00	7.562168e+00	7.584381e+00	3.451070e-01	3.424981e-01	3.473022e-01
1	1:1197161	1197161	6	A	C	0.487	-0.516713	7.079803e-01	7.377225e+00	7.468055e+00	4.668980e-01	4.715206e-01	4.797248e-01
1	1:1198186	1198186	2	G	T	0.058	1.846935e+00	1.369949e+00	7.568619e+00	7.646354e+00	1.801194e-01	1.766044e-01	1.812965e-01
1	1:1199942	1199942	7	T	C	0.052	2.152713e+00	2.111515e+00	7.515957e+00	7.467911e+00	3.099946e-01	3.076789e-01	3.140634e-01
1	1:1203504	1203504	2	A	G	0.083	-1.86195	1.128870e+00	7.128420e+00	7.139399e+00	1.016602e-01	1.014512e-01	1.091673e-01
1	1:1205070	1205070	3	A	G	0.158	-1.25504	9.315540e-01	7.355392e+00	7.381543e+00	1.804167e-01	1.789008e-01	1.856615e-01
1	1:1217694	1217694	4	C	C	0.395	5.114980e-01	6.806213e-01	7.809886e+00	7.898250e+00	4.538012e-01	4.490587e-01	4.510671e-01
1	1:1224511	1224511	9	C	T	0.053	2.259157e+00	2.107630e+00	7.607890e+00	7.566007e+00	2.859007e-01	2.822657e-01	2.872302e-01
1	1:1224888	1224888	4	T	A	0.487	-0.812134	6.908178e-01	7.397003e+00	7.511579e+00	2.420580e-01	2.405550e-01	2.462160e-01
1	1:1238750	1238750	2	T	C	0.083	-1.51133	1.129327e+00	7.229446e+00	7.243843e+00	1.833228e-01	1.835602e-01	1.921414e-01
1	1:1241537	1241537	3	A	A	0.058	1.532214e+00	1.200937e+00	7.946291e+00	8.165577e+00	2.044527e-01	1.993477e-01	2.041912e-01
1	1:1249107	1249107	6	A	T	0.171	-1.09555	9.643758e-01	7.582056e+00	7.585984e+00	2.581940e-01	2.547295e-01	2.595949e-01
1	1:1259582	1259582	3	C	T	0.05	1.459509e+00	1.635901e+00	7.905476e+00	7.906839e+00	3.740701e-01	3.691781e-01	3.717606e-01
1	1:1275788	1275788	3	C	T	0.383	5.085479e-01	6.917829e-01	7.868654e+00	7.946172e+00	4.636850e-01	4.588834e-01	4.609667e-01
1	1:1277388	1277388	2	G	C	0.066	1.377760e+00	1.564431e+00	7.605973e+00	7.626696e+00	3.802383e-01	3.773241e-01	3.815214e-01
1	1:1294800	1294800	4	C	C	0.261	-0.508274	8.474787e-01	7.747784e+00	7.909506e+00	5.497956e-01	5.452901e-01	5.467596e-01
1	1:1315200	1315200	6	C	T	0.222	-1.75553	8.296398e-01	9.367446e+00	9.563333e+00	3.639326e-02	3.776996e-02	4.592372e-02
1	1:1315856	1315856	3	T	T	0.225	-0.452789	9.139124e-01	7.764526e+00	7.765363e+00	6.211882e-01	6.183975e-01	6.202677e-01
1	1:1337944	1337944	8	G	A	0.287	1.024483e-01	7.389161e-01	7.748840e+00	7.858554e+00	8.899598e-01	8.900836e-01	8.904300e-01
1	1:1347853	1347853	5	C	T	0.297	8.081086e-01	7.706070e-01	7.901245e+00	7.964241e+00	2.964224e-01	2.914019e-01	2.947228e-01
1	1:1370281	1370281	5	T	C	0.102	1.360250e+00	1.075488e+00	7.426190e+00	7.582798e+00	2.083827e-01	2.059818e-01	2.110017e-01
1	1:1379541	1379541	8	T	A	0.243	-0.219748	7.962246e-01	7.565283e+00	7.792158e+00	7.830290e-01	7.866231e-01	7.880463e-01
1	1:1383434	1383434	4	A	T	0.227	-0.473029	9.057538e-01	7.811112e+00	7.825534e+00	6.024518e-01	5.989687e-01	6.003022e-01
1	1:1389380	1389380	3	T	C	0.292	3.281999e-01	8.178742e-01	7.979958e+00	8.018971e+00	6.889188e-01	6.865184e-01	6.887783e-01
1	1:1406199	1406199	1	T	C	0.459	7.295343e-01	7.616242e-01	7.999104e+00	8.032236e+00	3.400401e-01	3.353638e-01	3.386858e-01
1	1:1410376	1410376	2	A	C	0.331	-0.0271401	8.597496e-01	7.814746e+00	7.883099e+00	9.748690e-01	9.742021e-01	9.742643e-01
1	1:1414042	1414042	3	T	C	0.108	1.589748e+00	1.278040e+00	7.590029e+00	7.575522e+00	2.159424e-01	2.123152e-01	2.173807e-01
1	1:1425561	1425561	5	T	G	0.331	4.899628e-01	8.397807e-01	7.677138e+00	7.762779e+00	5.606821e-01	5.583100e-01	5.603474e-01
1	1:1437985	1437985	9	C	T	0.123	-1.52221	9.661994e-01	7.059901e+00	7.103361e+00	1.177619e-01	1.186579e-01	1.275063e-01
1	1:1439131	1439131	2	C	A	0.405	2.934977e-02	7.153570e-01	7.825343e+00	7.874822e+00	9.673411e-01	9.674615e-01	9.675522e-01
1	1:1458794	1458794	5	A	A	0.271	-0.532546	1.062156e+00	7.544288e+00	7.611932e+00	6.170132e-01	6.200494e-01	6.254832e-01
1	1:1485850	1485850	5	C	T	0.246	8.576320e-01	7.801757e-01	8.223874e+00	8.370819e+00	2.738281e-01	2.704560e-01	2.775856e-01
1	1:1494093	1494093	1	T	T	0.393	4.413364e-01	7.484539e-01	7.911118e+00	7.931702e+00	5.565153e-01	5.524763e-01	5.539945e-01
1	1:1501996	1501996	9	A	T	0.421	5.097113e-01	6.634156e-01	7.590422e+00	7.750046e+00	4.437977e-01	4.410470e-01	4.436519e-01
1	1:1506741	1506741	4	A	T	0.05	2.184413e+00	2.127375e+00	7.574274e+00	7.521412e+00	3.065576e-01	3.033962e-01	3.089498e-01
1	1:1512531	1512531	3	A	G	0.433	4.545421e-01	7.623382e-01	7.658549e+00	7.698917e+00	5.521238e-01	5.503108e-01	5.532748e-01
1	1:1529429	1529429	4	T	C	0.05	1.819479e+00	1.315175e+00	7.800579e+00	8.048391e+00	1.690739e-01	1.642345e-01	1.686896e-01
1	1:1532908	1532908	1	G	A	0.057	9.219684e-01	1.736476e+00	7.782409e+00	7.734552e+00	5.964320e-01	5.930475e-01	5.954007e-01
1	1:1546032	1546032	5	A	G	0.288	-1.19827	8.570947e-01	7.955819e+00	8.135000e+00	1.646521e-01	1.601214e-01	1.649050e-01
1	1:1547524	1547524	7	A	G	0.233	-0.343004	9.035733e-01	7.813773e+00	7.842532e+00	7.049012e-01	7.022955e-01	7.031655e-01
1	1:1551612	1551612	3	G	A	0.425	3.851875e-01	7.195906e-01	7.685064e+00	7.772112e+00	5.934338e-01	5.913061e-01	5.931444e-01
1	1:1556080	1556080	5	C	C	0.085	-1.44465	1.130932e+00	7.256148e+00	7.270746e+00	2.039074e-01	2.041774e-01	2.127494e-01
1	1:1556855	1556855	1	A	T	0.213	-0.630684	8.589375e-01	7.671905e+00	7.742129e+00	4.642106e-01	4.609741e-01	4.635638e-01
1	1:1566298	1566298	5	G	G	0.28	-0.73134	1.026257e+00	7.575598e+00	7.657963e+00	4.774477e-01	4.761493e-01	4.798213e-01
1	1:1566911	1566911	0	A	G	0.439	6.415033e-01	7.787914e-01	7.829747e+00	7.844012e+00	4.117213e-01	4.069820e-01	4.093049e-01
1	1:1570193	1570193	1	T	G	0.057	1.839030e+00	1.843462e+00	7.434381e+00	7.431138e+00	3.204662e-01	3.197778e-01	3.270131e-01
1	1:1574105	1574105	2	G	G	0.347	-0.131679	8.889504e-01	7.822437e+00	7.897125e+00	8.824880e-01	8.807901e-01	8.811082e-01
1	1:1575359	1575359	3	C	A	0.433	3.037199e-01	7.528609e-01	7.715097e+00	7.758241e+00	6.873506e-01	6.862703e-01	6.882226e-01
1	1:1580698	1580698	4	A	G	0.277	-0.463722	1.070332e+00	7.759250e+00	7.824727e+00	6.656039e-01	6.630981e-01	6.642109e-01
1	1:1582291	1582291	2	G	G	0.273	-1.03025	1.050096e+00	7.606092e+00	7.667465e+00	3.285008e-01	3.250776e-01	3.289631e-01
1	1:1592799	1592799	2	C	T	0.058	2.098421e+00	1.843209e+00	7.410216e+00	7.406744e+00	2.571771e-01	2.558953e-01	2.629841e-01
1	1:1607814	1607814	2	C	T	0.107	1.367873e+00	1.287102e+00	7.669717e+00	7.658471e+00	2.900100e-01	2.858673e-01	2.900086e-01
1	1:1610192	1610192	3	C	T	0.425	3.606241e-01	7.390482e-01	7.642749e+00	7.712256e+00	6.264629e-01	6.261271e-01	6.289199e-01
1	1:1627053	1627053	1	G	A	0.344	-0.0378011	9.014184e-01	7.817486e+00	7.880009e+00	9.666195e-01	9.662916e-01	9.663614e-01
1	1:1631584	1631584	3	C	G	0.05	1.851286e+00	2.108753e+00	7.598296e+00	7.546146e+00	3.817347e-01	3.788907e-01	3.842522e-01
1	1:1647989	1647989	6	A	G	0.274	-0.287585	1.048581e+00	7.698300e+00	7.783647e+00	7.843516e-01	7.852817e-01	7.868832e-01
1	1:1662146	1662146	11	T	T	0.312	3.757341e-01	9.027457e-01	8.044159e+00	8.192374e+00	6.779917e-01	6.753289e-01	6.828482e-01
1	1:1666377	1666377	9	A	G	0.237	-0.132555	9.247633e-01	7.847154e+00	7.850950e+00	8.862605e-01	8.853432e-01	8.857837e-01
1	1:1673312	1673312	2	G	A	0.058	1.891128e+00	1.841670e+00	7.417234e+00	7.414697e+00	3.065371e-01	3.059369e-01	3.133555e-01
1	1:1688811	1688811	6	A	G	0.231	-0.25026	9.172426e-01	7.827251e+00	7.832374e+00	7.854417e-01	7.836109e-01	7.843802e-01
1	1:1696464	1696464	9	T	G	0.237	-0.336418	8.886024e-01	7.711135e+00	7.736320e+00	7.056538e-01	7.051000e-01	7.075720e-01
1	1:1702443	1702443	4	C	G	0.353	-0.502074	8.475503e-01	7.943126e+00	8.044451e+00	5.546998e-01	5.503432e-01	5.529746e-01
1	1:1703828	1703828	4	T	C	0.277	3.147325e-01	8.240051e-01	7.910701e+00	7.967587e+00	7.031651e-01	7.000664e-01	7.014414e-01
1	1:1706550	1706550	5	G	C	0.415	-0.379193	7.070101e-01	8.004286e+00	8.116238e+00	5.927130e-01	5.890791e-01	5.931672e-01
1	1:1709930	1709930	6	A	G	0.282	8.862118e-01	7.867389e-01	7.993148e+00	8.079936e+00	2.622097e-01	2.573989e-01	2.614996e-01
1	1:1714502	1714502	6	C	A	0.137	-1.5593	9.475947e-01	7.141135e+00	7.176403e+00	1.024537e-01	1.021339e-01	1.095706e-01
1	1:1717375	1717375	3	A	G	0.35	5.794562e-01	7.278298e-01	7.963856e+00	8.007430e+00	4.275084e-01	4.229101e-01	4.255731e-01
1	1:1735079	1735079	4	C	C	0.277	-1.14585	9.500842e-01	7.592179e+00	7.708773e+00	2.301490e-01	2.263284e-01	2.304603e-01
1	1:1739336	1739336	3	G	C	0.058	1.994749e+00	1.839048e+00	7.456896e+00	7.456542e+00	2.802269e-01	2.785205e-01	2.850019e-01
1	1:1749927	1749927	3	T	C	0.292	-0.687014	9.129056e-01	7.592838e+00	7.673568e+00	4.531771e-01	4.511548e-01	4.545769e-01
1	1:1754824	1754824	7	C	T	0.345	3.051221e-01	8.261653e-01	7.807259e+00	7.937888e+00	7.125323e-01	7.087262e-01	7.097327e-01
1	1:1757830	1757830	4	T	G	0.235	2.224722e-01	7.221905e-01	7.680106e+00	7.872522e+00	7.585725e-01	7.564288e-01	7.570145e-01
1	1:1758782	1758782	3	A	G	0.108	1.502852e+00	1.290495e+00	7.684752e+00	7.670270e+00	2.464900e-01	2.422125e-01	2.464755e-01
1	1:1760070	1760070	3	A	T	0.242	-0.842346	8.956316e-01	7.826722e+00	7.828356e+00	3.488325e-01	3.439486e-01	3.467692e-01
1	1:1760094	1760094	2	G	A	0.107	1.624750e+00	1.297577e+00	7.708548e+00	7.689112e+00	2.129330e-01	2.086101e-01	2.129500e-01
1	1:1779692	1779692	6	C	G	0.06	1.909653e+00	1.838693e+00	7.436898e+00	7.439335e+00	3.010654e-01	2.999999e-01	3.069106e-01
1	1:1779694	1779694	6	T	A	0.06	2.072098e+00	1.834953e+00	7.461343e+00	7.464712e+00	2.610314e-01	2.590282e-01	2.652869e-01
1	1:1780688	1780688	4	T	C	0.328	-0.323005	6.999332e-01	7.701730e+00	7.755991e+00	6.452833e-01	6.437945e-01	6.457750e-01
1	1:1781060	1781060	2	C	T	0.289	-0.204197	9.829452e-01	7.817815e+00	7.861321e+00	8.357810e-01	8.344266e-01	8.348480e-01
1	1:1782935	1782935	2	C	A	0.058	1.633495e+00	1.845848e+00	7.486472e+00	7.485570e+00	3.779351e-01	3.771868e-01	3.837909e-01
1	1:1792745	1792745	4	T	C	0.109	1.708251e+00	1.281877e+00	7.572511e+00	7.563098e+00	1.851617e-01	1.816774e-01	1.868690e-01
1	1:1802448	1802448	2	C	T	0.083	-1.73465	1.122282e+00	7.177103e+00	7.191782e+00	1.248011e-01	1.245264e-01	1.324047e-01
1	1:1830729	1830729	3	A	C	0.058	1.181826e+00	1.736434e+00	7.809212e+00	7.763512e+00	4.974216e-01	4.931101e-01	4.953590e-01
1	1:1835792	1835792	1	T	A	0.131	-1.62796	9.455261e-01	6.997133e+00	7.024531e+00	8.767039e-02	8.837322e-02	9.672975e-02
1	1:1857929	1857929	4	T	T	0.059	1.887158e+00	1.839119e+00	7.408880e+00	7.408708e+00	3.068818e-01	3.064537e-01	3.140147e-01
1	1:1864530	1864530	3	T	A	0.058	2.057358e+00	1.834467e+00	7.453904e+00	7.453852e+00	2.642951e-01	2.624372e-01	2.688665e-01
1	1:1873709	1873709	7	G	A	0.224	-0.613038	7.525910e-01	7.516048e+00	7.689720e+00	4.169188e-01	4.152659e-01	4.185681e-01
1	1:1875557	1875557	3	T	G	0.242	-0.795223	8.999832e-01	7.714548e+00	7.707416e+00	3.786659e-01	3.744775e-01	3.777759e-01
1	1:1887999	1887999	4	G	A	0.244	-0.714545	8.875344e-01	7.731426e+00	7.734235e+00	4.223473e-01	4.182481e-01	4.210987e-01
1	1:1889480	1889480	3	C	T	0.058	1.982019e+00	1.856662e+00	7.451400e+00	7.447709e+00	2.878635e-01	2.863480e-01	2.930196e-01
1	1:1890788	1890788	7	T	G	0.112	1.946625e+00	1.279620e+00	7.803151e+00	7.796725e+00	1.308056e-01	1.269225e-01	1.313829e-01
1	1:1891152	1891152	4	A	G	0.252	-0.402841	8.812396e-01	7.404095e+00	7.517292e+00	6.483974e-01	6.603089e-01	6.703079e-01
1	1:1902116	1902116	2	C	T	0.306	-0.0289328	8.685371e-01	7.772986e+00	7.860606e+00	9.734806e-01	9.777282e-01	9.782193e-01
1	1:1925983	1925983	7	G	A	0.052	-1.26714	1.088828e+00	7.722365e+00	8.011702e+00	2.468094e-01	2.411232e-01	2.449775e-01
1	1:1931365	1931365	0	T	C	0.252	-1.3165	9.851872e-01	7.244763e+00	7.265805e+00	1.839616e-01	1.839779e-01	1.921397e-01
1	1:1938036	1938036	6	G	A	0.308	5.679881e-01	7.711236e-01	7.566758e+00	7.637588e+00	4.628083e-01	4.615435e-01	4.655686e-01
1	1:1943259	1943259	0	T	G	0.057	1.812006e+00	1.846687e+00	7.439336e+00	7.434871e+00	3.284422e-01	3.277971e-01	3.350306e-01
1	1:1949769	1949769	3	G	G	0.25	-0.701311	1.016127e+00	7.369653e+00	7.406833e+00	4.914023e-01	4.976022e-01	5.082378e-01
1	1:1962705	1962705	1	A	T	0.057	1.839030e+00	1.843462e+00	7.434381e+00	7.431138e+00	3.204662e-01	3.197778e-01	3.270131e-01
1	1:1973965	1973965	3	G	A	0.233	-0.457756	8.318489e-01	7.605672e+00	7.679037e+00	5.831369e-01	5.830294e-01	5.864190e-01
1	1:1977454	1977454	6	G	G	0.06	2.534085e+00	1.822430e+00	7.386146e+00	7.388974e+00	1.669301e-01	1.649681e-01	1.715073e-01
1	1:1977478	1977478	5	C	A	0.136	-1.2902	9.457493e-01	7.100798e+00	7.132549e+00	1.750352e-01	1.771801e-01	1.874156e-01
1	1:1985723	1985723	3	C	T	0.058	1.978981e+00	1.838669e+00	7.391060e+00	7.389557e+00	2.839293e-01	2.834195e-01	2.910726e-01
1	1:2005626	2005626	4	T	C	0.235	-0.334389	8.962276e-01	7.782023e+00	7.792707e+00	7.097212e-01	7.076653e-01	7.090419e-01
1	1:2009723	2009723	4	A	C	0.454	5.081871e-01	7.048352e-01	7.451959e+00	7.517822e+00	4.722995e-01	4.745165e-01	4.811781e-01
1	1:2023651	2023651	6	C	A	0.085	-1.38497	1.126329e+00	7.240513e+00	7.258078e+00	2.212219e-01	2.221860e-01	2.313257e-01
1	1:2039801	2039801	1	C	T	0.311	-0.389518	9.333303e-01	7.795482e+00	7.818135e+00	6.771678e-01	6.745193e-01	6.756535e-01
1	1:2043297	2043297	7	G	A	0.267	-1.32058	9.431833e-01	7.379371e+00	7.463673e+00	1.640328e-01	1.620481e-01	1.678677e-01
1	1:2053419	2053419	1	T	A	0.107	1.610236e+00	1.295175e+00	7.757747e+00	7.742499e+00	2.161766e-01	2.116610e-01	2.157553e-01
1	1:2056986	2056986	3	C	T	0.05	1.878058e+00	2.115309e+00	7.568072e+00	7.514129e+00	3.763878e-01	3.739669e-01	3.798935e-01
1	1:2071291	2071291	3	C	G	0.05	1.872566e+00	2.109897e+00	7.581390e+00	7.528260e+00	3.765623e-01	3.739271e-01	3.795925e-01
1	1:2074796	2074796	3	C	G	0.05	1.138746e+00	1.632283e+00	7.816181e+00	7.817626e+00	4.867405e-01	4.824110e-01	4.843469e-01
1	1:2086912	2086912	9	C	T	0.061	1.962925e+00	1.820729e+00	7.267539e+00	7.272560e+00	2.831342e-01	2.852741e-01	2.954876e-01
1	1:2087009	2087009	4	G	A	0.05	2.238802e+00	2.116632e+00	7.500194e+00	7.443041e+00	2.922906e-01	2.900028e-01	2.966875e-01
1	1:2087322	2087322	3	C	T	0.083	-1.63924	1.129033e+00	7.212607e+00	7.224821e+00	1.491179e-01	1.488836e-01	1.569782e-01
1	1:2091740	2091740	3	C	A	0.083	-1.69132	1.123816e+00	7.253153e+00	7.269601e+00	1.349349e-01	1.340140e-01	1.413013e-01
1	1:2092788	2092788	2	T	G	0.058	2.027964e+00	1.839556e+00	7.421149e+00	7.418270e+00	2.724669e-01	2.712321e-01	2.782673e-01
1	1:2101565	2101565	0	A	T	0.455	9.678334e-01	7.265941e-01	7.465614e+00	7.480302e+00	1.853592e-01	1.827269e-01	1.885148e-01
1	1:2111190	2111190	6	T	G	0.239	-0.502578	1.012746e+00	7.425522e+00	7.546545e+00	6.206166e-01	6.293160e-01	6.372234e-01
1	1:2118212	2118212	3	T	T	0.333	-0.919069	8.780875e-01	7.462070e+00	7.508479e+00	2.973373e-01	2.957326e-01	3.014923e-01
1	1:2118976	2118976	2	C	A	0.298	1.581993e+00	7.237234e-01	7.511474e+00	7.609450e+00	3.074756e-02	2.925257e-02	3.292888e-02
1	1:2122475	2122475	3	T	C	0.283	-0.827223	9.054699e-01	7.236262e+00	7.280629e+00	3.627521e-01	3.687438e-01	3.803930e-01
1	1:2123574	2123574	3	C	T	0.05	1.900539e+00	2.117788e+00	7.560625e+00	7.504645e+00	3.712786e-01	3.689179e-01	3.750006e-01
1	1:2129867	2129867	2	G	T	0.281	-0.843299	9.146660e-01	7.233346e+00	7.266753e+00	3.583765e-01	3.643030e-01	3.762770e-01
1	1:2134244	2134244	2	G	G	0.446	1.282566e+00	7.138518e-01	7.024969e+00	7.042275e+00	7.488049e-02	7.500931e-02	8.240028e-02
1	1:2149914	2149914	3	G	C	0.25	-1.17146	1.030493e+00	7.460195e+00	7.485200e+00	2.578708e-01	2.558390e-01	2.617919e-01
1	1:2152558	2152558	4	C	C	0.429	6.113658e-01	7.028469e-01	7.519212e+00	7.579124e+00	3.861090e-01	3.847070e-01	3.895650e-01
1	1:2170509	2170509	3	A	G	0.083	-1.60197	1.127263e+00	7.254282e+00	7.269774e+00	1.578569e-01	1.572599e-01	1.649806e-01
1	1:2177126	2177126	5	A	G	0.288	-0.996799	9.090630e-01	7.341571e+00	7.393656e+00	2.750321e-01	2.752609e-01	2.826314e-01
1	1:2188577	2188577	3	C	G	0.05	1.906465e+00	2.114924e+00	7.549188e+00	7.493042e+00	3.691482e-01	3.669574e-01	3.732555e-01
1	1:2191529	2191529	12	A	G	0.396	1.080119e+00	6.433250e-01	7.460442e+00	7.605984e+00	9.573979e-02	9.315930e-02	9.799242e-02
1	1:2194433	2194433	1	A	G	0.434	7.935989e-01	7.153323e-01	7.405055e+00	7.432800e+00	2.694522e-01	2.684288e-01	2.751368e-01
1	1:2196604	2196604	2	C	T	0.438	9.102431e-01	6.904301e-01	7.131628e+00	7.179178e+00	1.898696e-01	1.919387e-01	2.016903e-01
1	1:2198009	2198009	0	T	A	0.39	8.883263e-01	7.006706e-01	7.552786e+00	7.575853e+00	2.072954e-01	2.039505e-01	2.089953e-01
1	1:2214318	2214318	4	T	G	0.269	1.065113e+00	7.252153e-01	7.374967e+00	7.498722e+00	1.445134e-01	1.423797e-01	1.479786e-01
1	1:2219591	2219591	5	C	T	0.246	-1.10768	9.205079e-01	7.231658e+00	7.317911e+00	2.311952e-01	2.324919e-01	2.407258e-01
1	1:2239675	2239675	7	A	G	0.224	-0.82785	7.629551e-01	7.513159e+00	7.667170e+00	2.800532e-01	2.770916e-01	2.811812e-01
1	1:2241360	2241360	6	A	G	0.051	1.130094e+00	2.325525e+00	7.651377e+00	7.618296e+00	6.278800e-01	6.275551e-01	6.328057e-01
1	1:2246913	2246913	3	A	T	0.242	-0.473651	8.931862e-01	7.781338e+00	7.783744e+00	5.968805e-01	5.936385e-01	5.953385e-01
1	1:2301372	2301372	9	A	T	0.246	-0.857893	1.005294e+00	7.465872e+00	7.555807e+00	3.951375e-01	3.949615e-01	4.002792e-01
1	1:2335267	2335267	4	G	G	0.244	-0.985751	7.996777e-01	7.846805e+00	7.923186e+00	2.200828e-01	2.153033e-01	2.191507e-01
1	1:2338993	2338993	4	T	A	0.05	2.263000e+00	2.115879e+00	7.516369e+00	7.460760e+00	2.869591e-01	2.843915e-01	2.907619e-01
1	1:2340417	2340417	8	T	T	0.261	-0.463958	9.140204e-01	7.555254e+00	7.662508e+00	6.126566e-01	6.146887e-01	6.185397e-01
1	1:2340420	2340420	8	T	G	0.261	-0.463958	9.140204e-01	7.555254e+00	7.662508e+00	6.126566e-01	6.146887e-01	6.185397e-01
1	1:2340441	2340441	8	T	A	0.47	-0.324728	6.156877e-01	7.819869e+00	7.934405e+00	5.988658e-01	5.945813e-01	5.959281e-01
1	1:2342282	2342282	5	G	C	0.271	-0.648227	9.705765e-01	7.464239e+00	7.523221e+00	5.054831e-01	5.082847e-01	5.150860e-01
1	1:2347374	2347374	3	T	C	0.308	7.039758e-01	8.120900e-01	7.826374e+00	7.864596e+00	3.877294e-01	3.828906e-01	3.853580e-01
1	1:2357938	2357938	1	G	C	0.443	7.493728e-01	7.109488e-01	7.547073e+00	7.589847e+00	2.939620e-01	2.910688e-01	2.958031e-01
1	1:2367345	2367345	4	G	C	0.05	1.161906e+00	2.323094e+00	7.667944e+00	7.632815e+00	6.178746e-01	6.168990e-01	6.216006e-01
1	1:2369672	2369672	3	G	T	0.242	-0.215666	7.906096e-01	7.650147e+00	7.720282e+00	7.854838e-01	7.892067e-01	7.927949e-01
1	1:2375144	2375144	6	G	T	0.111	1.297672e+00	1.281641e+00	7.669012e+00	7.658865e+00	3.133155e-01	3.092458e-01	3.132844e-01
1	1:2379185	2379185	3	C	T	0.258	-0.228541	9.622640e-01	7.701664e+00	7.757104e+00	8.126677e-01	8.148289e-01	8.173163e-01
1	1:2381571	2381571	3	G	A	0.392	-0.062997	6.708063e-01	7.850094e+00	7.930190e+00	9.253341e-01	9.227045e-01	9.237051e-01
1	1:2400845	2400845	6	A	G	0.111	-2.16319	9.681323e-01	6.773309e+00	6.799670e+00	2.729335e-02	2.757809e-02	3.301396e-02
1	1:2407730	2407730	1	T	G	0.09	-1.52743	1.110835e+00	7.394757e+00	7.401994e+00	1.716643e-01	1.696483e-01	1.761280e-01
1	1:2416647	2416647	4	G	T	0.05	1.386848e+00	2.340416e+00	7.588642e+00	7.543634e+00	5.545783e-01	5.545692e-01	5.613685e-01
1	1:2422991	2422991	5	G	A	0.246	-0.447133	8.061419e-01	7.726526e+00	7.779721e+00	5.801522e-01	5.773377e-01	5.791287e-01
1	1:2430359	2430359	0	A	T	0.106	-2.07425	9.692962e-01	6.782951e+00	6.805664e+00	3.436622e-02	3.485048e-02	4.102919e-02
1	1:2432710	2432710	6	T	C	0.239	-0.760686	8.420560e-01	7.801846e+00	7.872917e+00	3.681257e-01	3.632319e-01	3.658431e-01
1	1:2446214	2446214	7	G	C	0.138	-0.780182	8.349380e-01	7.065582e+00	7.178450e+00	3.519486e-01	3.640831e-01	3.797891e-01
1	1:2465474	2465474	3	G	A	0.233	-0.495268	1.127581e+00	7.698539e+00	7.734255e+00	6.612781e-01	6.602404e-01	6.626111e-01
1	1:2470376	2470376	3	C	C	0.233	-0.173556	7.549187e-01	7.664884e+00	7.808337e+00	8.185573e-01	8.204709e-01	8.216171e-01
1	1:2473258	2473258	7	T	C	0.052	1.096022e+00	2.322551e+00	7.607718e+00	7.572015e+00	6.378450e-01	6.391712e-01	6.462491e-01
1	1:2476719	2476719	5	C	T	0.297	-0.461905	8.182092e-01	7.707410e+00	7.746915e+00	5.734371e-01	5.709379e-01	5.731532e-01
1	1:2482153	2482153	1	T	A	0.107	-1.9482	9.680106e-01	6.732602e+00	6.756212e+00	4.637842e-02	4.767218e-02	5.540194e-02
1	1:2483302	2483302	4	T	C	0.109	1.372813e+00	1.286141e+00	7.587702e+00	7.573694e+00	2.879213e-01	2.845352e-01	2.895377e-01
1	1:2488328	2488328	1	C	T	0.246	-0.459314	8.450026e-01	7.809644e+00	7.823418e+00	5.877408e-01	5.841485e-01	5.855549e-01
1	1:2491739	2491739	5	G	C	0.314	6.842303e-01	7.582633e-01	7.393084e+00	7.467836e+00	3.686558e-01	3.698168e-01	3.768135e-01
1	1:2495116	2495116	6	C	A	0.291	1.202006e-01	7.868760e-01	7.840009e+00	7.944631e+00	8.788445e-01	8.756641e-01	8.767886e-01
1	1:2499938	2499938	4	G	A	0.05	1.410011e+00	2.332600e+00	7.637714e+00	7.596214e+00	5.466561e-01	5.452266e-01	5.503854e-01
1	1:2505281	2505281	4	G	T	0.05	1.641556e+00	2.331958e+00	7.621620e+00	7.582484e+00	4.828233e-01	4.808088e-01	4.858987e-01
1	1:2513703	2513703	5	A	A	0.254	-0.20405	8.582433e-01	7.623823e+00	7.778994e+00	8.124745e-01	8.165637e-01	8.183964e-01
1	1:2513893	2513893	9	G	T	0.377	2.953885e-02	6.428443e-01	7.758622e+00	7.877296e+00	9.634257e-01	9.635693e-01	9.636507e-01
1	1:2515906	2515906	4	G	C	0.05	9.727417e-01	2.340390e+00	7.685256e+00	7.646643e+00	6.784153e-01	6.780410e-01	6.829014e-01
1	1:2536244	2536244	4	G	G	0.109	1.856363e+00	1.285771e+00	7.647840e+00	7.634101e+00	1.513865e-01	1.476611e-01	1.524947e-01
1	1:2538139	2538139	9	G	G	0.237	-0.577475	7.393757e-01	7.738504e+00	7.910649e+00	4.363102e-01	4.313063e-01	4.334506e-01
1	1:2540991	2540991	2	A	G	0.231	-0.558871	1.115176e+00	7.593474e+00	7.639946e+00	6.171759e-01	6.184361e-01	6.229383e-01
1	1:2542559	2542559	3	A	A	0.492	-0.131901	3.115518e-01	7.582969e+00	8.022931e+00	6.727792e-01	6.621476e-01	6.644411e-01
1	1:2563240	2563240	4	T	C	0.462	8.330326e-01	6.826654e-01	7.432637e+00	7.491650e+00	2.247373e-01	2.226921e-01	2.284591e-01
1	1:2563914	2563914	4	C	G	0.143	-1.32817	9.093386e-01	7.335300e+00	7.386407e+00	1.467188e-01	1.450800e-01	1.514821e-01
1	1:2568947	2568947	5	T	A	0.229	-0.483309	9.900404e-01	7.626542e+00	7.793744e+00	6.263124e-01	6.250529e-01	6.265520e-01
1	1:2579309	2579309	3	C	G	0.05	1.074018e+00	2.353229e+00	7.679312e+00	7.634502e+00	6.489194e-01	6.481329e-01	6.530702e-01
1	1:2582551	2582551	3	G	A	0.292	-0.287157	8.013940e-01	7.703502e+00	7.783742e+00	7.207266e-01	7.201677e-01	7.216905e-01
1	1:2588417	2588417	8	T	T	0.052	1.807227e+00	2.113755e+00	7.618648e+00	7.570612e+00	3.942495e-01	3.912316e-01	3.962006e-01
1	1:2588427	2588427	10	G	G	0.053	2.101805e+00	2.106389e+00	7.568135e+00	7.519885e+00	3.203559e-01	3.173904e-01	3.229913e-01
1	1:2622657	2622657	2	A	T	0.099	-1.02327	1.058742e+00	8.955892e+00	9.312147e+00	3.357227e-01	3.517746e-01	3.901799e-01
1	1:2627070	2627070	3	T	C	0.442	6.861495e-01	7.016833e-01	7.350699e+00	7.406197e+00	3.300935e-01	3.314297e-01	3.392531e-01
1	1:2657510	2657510	8	T	C	0.07	-2.24175	9.072634e-01	7.491047e+00	7.731133e+00	1.486991e-02	1.393307e-02	1.662400e-02
1	1:2657984	2657984	3	A	A	0.05	1.376103e+00	2.338357e+00	7.610258e+00	7.565917e+00	5.572993e-01	5.567358e-01	5.628601e-01
1	1:2672863	2672863	3	A	T	0.058	1.998112e+00	1.837206e+00	7.394781e+00	7.390444e+00	2.789413e-01	2.782722e-01	2.858596e-01
1	1:2684285	2684285	2	T	C	0.058	2.063123e+00	1.840580e+00	7.420666e+00	7.417987e+00	2.645463e-01	2.632037e-01	2.701824e-01
1	1:2688274	2688274	5	A	C	0.229	-0.0204589	7.960083e-01	7.761803e+00	7.872207e+00	9.795375e-01	9.820389e-01	9.821693e-01
1	1:2692298	2692298	2	A	G	0.074	-0.408849	1.196933e+00	7.793723e+00	7.807905e+00	7.332590e-01	7.312885e-01	7.324261e-01
1	1:2708552	2708552	5	A	G	0.237	-0.105336	8.527755e-01	7.836438e+00	7.858590e+00	9.018994e-01	9.012745e-01	9.016080e-01
1	1:2715386	2715386	1	T	C	0.23	-0.900007	1.125107e+00	7.577636e+00	7.608164e+00	4.253189e-01	4.234031e-01	4.278165e-01
1	1:2736129	2736129	2	C	T	0.058	2.057466e+00	1.838913e+00	7.374030e+00	7.369103e+00	2.654209e-01	2.648860e-01	2.727062e-01
1	1:2737707	2737707	0	G	A	0.285	-0.188789	8.416778e-01	7.912796e+00	7.918363e+00	8.229017e-01	8.212543e-01	8.218632e-01
1	1:2743164	2743164	4	A	G	0.235	-0.40164	8.718330e-01	7.854600e+00	7.869176e+00	6.458519e-01	6.424810e-01	6.434682e-01
1	1:2744397	2744397	4	T	A	0.261	-0.959323	1.006863e+00	7.347849e+00	7.379986e+00	3.425989e-01	3.443983e-01	3.528270e-01
1	1:2748406	2748406	3	T	T	0.058	1.992217e+00	1.836557e+00	7.377481e+00	7.372527e+00	2.801862e-01	2.798636e-01	2.877911e-01
1	1:2750973	2750973	3	T	A	0.233	-0.624582	8.539687e-01	7.829316e+00	7.854598e+00	4.659563e-01	4.614366e-01	4.633767e-01
1	1:2754091	2754091	4	A	A	0.387	2.033377e-01	6.724966e-01	7.753788e+00	7.828800e+00	7.628950e-01	7.616250e-01	7.624683e-01
1	1:2758306	2758306	5	A	T	0.059	2.371876e+00	1.832844e+00	7.413909e+00	7.414355e+00	1.980968e-01	1.960810e-01	2.026033e-01
1	1:2767396	2767396	4	T	G	0.059	2.235986e+00	1.832155e+00	7.405496e+00	7.402816e+00	2.246813e-01	2.230418e-01	2.299156e-01
1	1:2771528	2771528	9	C	G	0.202	7.645832e-02	7.558237e-01	7.692044e+00	7.871680e+00	9.195917e-01	9.198269e-01	9.200189e-01
1	1:2772841	2772841	2	G	A	0.256	-1.01936	9.818893e-01	7.326022e+00	7.367193e+00	3.012653e-01	3.024808e-01	3.106336e-01
1	1:2805318	2805318	5	T	C	0.051	2.011153e+00	1.311993e+00	7.760780e+00	8.007011e+00	1.279114e-01	1.237280e-01	1.282532e-01
1	1:2813439	2813439	3	T	C	0.217	-0.577033	9.592703e-01	7.427053e+00	7.585994e+00	5.486099e-01	5.534039e-01	5.588875e-01
1	1:2821524	2821524	3	A	A	0.125	6.995859e-02	1.191212e+00	7.891940e+00	7.877680e+00	9.532649e-01	9.527469e-01	9.528484e-01
1	1:2822060	2822060	1	A	C	0.23	-0.651817	1.120858e+00	7.574659e+00	7.608845e+00	5.619627e-01	5.625838e-01	5.675268e-01
1	1:2826605	2826605	3	C	T	0.208	-0.110341	8.913046e-01	7.891845e+00	7.907129e+00	9.016816e-01	9.006471e-01	9.010496e-01
1	1:2828244	2828244	6	G	T	0.128	1.443767e-01	1.198442e+00	7.894585e+00	7.881401e+00	9.043104e-01	9.033374e-01	9.035422e-01
1	1:2838761	2838761	4	T	C	0.235	-0.56287	1.099697e+00	7.626261e+00	7.677083e+00	6.096954e-01	6.096677e-01	6.131575e-01
1	1:2850935	2850935	5	T	A	0.051	2.246012e+00	2.107114e+00	7.595048e+00	7.545454e+00	2.885828e-01	2.850799e-01	2.902905e-01
1	1:2854011	2854011	1	A	T	0.057	-0.6459	9.478036e-01	7.395459e+00	7.682535e+00	4.968759e-01	4.987401e-01	5.019748e-01
1	1:2857196	2857196	4	C	T	0.202	-0.320041	9.482674e-01	7.994248e+00	8.003805e+00	7.363238e-01	7.348936e-01	7.369299e-01
1	1:2859562	2859562	5	A	T	0.237	2.004098e-02	1.001812e+00	7.800197e+00	7.884885e+00	9.840725e-01	9.826948e-01	9.827648e-01
1	1:2868478	2868478	3	C	G	0.075	-0.473166	1.155354e+00	7.925839e+00	7.980219e+00	6.828663e-01	6.797140e-01	6.812829e-01
1	1:2870764	2870764	3	T	A	0.425	-0.091496	6.898802e-01	7.830961e+00	7.876368e+00	8.947095e-01	8.937186e-01	8.939479e-01
1	1:2882860	2882860	6	T	A	0.274	8.895950e-01	7.884166e-01	7.875577e+00	7.938638e+00	2.614124e-01	2.564635e-01	2.599986e-01
1	1:2883681	2883681	4	A	G	0.235	-0.200435	1.123457e+00	7.757143e+00	7.804737e+00	8.587000e-01	8.596785e-01	8.610332e-01
1	1:2897373	2897373	2	G	C	0.413	2.992378e-01	7.152145e-01	7.943632e+00	7.998952e+00	6.764044e-01	6.733365e-01	6.751811e-01
1	1:2909537	2909537	4	T	C	0.193	4.497113e-01	9.872702e-01	7.813531e+00	7.814148e+00	6.495589e-01	6.464835e-01	6.477325e-01
1	1:2912704	2912704	3	G	T	0.05	1.988198e+00	2.114574e+00	7.559100e+00	7.505530e+00	3.489699e-01	3.463927e-01	3.523401e-01
1	1:2927966	2927966	4	T	C	0.176	1.251815e+00	8.826468e-01	7.991564e+00	8.144158e+00	1.586877e-01	1.543595e-01	1.591781e-01
1	1:2943815	2943815	1	A	G	0.23	6.798201e-01	8.894230e-01	7.445575e+00	7.479081e+00	4.461537e-01	4.479685e-01	4.554234e-01
1	1:2945097	2945097	4	A	G	0.067	6.749529e-01	1.239770e+00	7.682254e+00	7.737345e+00	5.871560e-01	5.852566e-01	5.875696e-01
1	1:2954064	2954064	4	T	C	0.412	3.601269e-01	6.939326e-01	7.989183e+00	8.092478e+00	6.047328e-01	6.011139e-01	6.046391e-01
1	1:2972199	2972199	2	T	T	0.124	3.327395e-01	1.207220e+00	7.928438e+00	7.912802e+00	7.833065e-01	7.813685e-01	7.819982e-01
1	1:2972200	2972200	4	T	A	0.126	5.550166e-01	1.207885e+00	7.983827e+00	7.970228e+00	6.467034e-01	6.439891e-01	6.454820e-01
1	1:2972202	2972202	5	T	T	0.127	5.803376e-01	1.204949e+00	7.977377e+00	7.965513e+00	6.309398e-01	6.279857e-01	6.294659e-01
1	1:2975515	2975515	3	A	T	0.125	-0.133459	1.197368e+00	7.906397e+00	7.890338e+00	9.114360e-01	9.106534e-01	9.108722e-01
1	1:2983602	2983602	1	A	G	0.23	5.716356e-01	1.022842e+00	7.888145e+00	7.948863e+00	5.772832e-01	5.731750e-01	5.747069e-01
1	1:2984716	2984716	1	T	G	0.238	1.944085e-01	1.048399e+00	7.858238e+00	7.907103e+00	8.531994e-01	8.513651e-01	8.518169e-01
1	1:2987193	2987193	3	G	A	0.05	1.108921e+00	2.342451e+00	7.664483e+00	7.622122e+00	6.367794e-01	6.362015e-01	6.414109e-01
1	1:2988549	2988549	6	A	G	0.128	2.568603e-01	1.192417e+00	7.902643e+00	7.891324e+00	8.298092e-01	8.281375e-01	8.285380e-01
1	1:2997857	2997857	8	A	T	0.296	-0.380372	9.010034e-01	7.683377e+00	7.778171e+00	6.736538e-01	6.727016e-01	6.742975e-01
1	1:3000141	3000141	6	T	T	0.248	1.143017e-01	1.021755e+00	7.802611e+00	7.873663e+00	9.111134e-01	9.104789e-01	9.106800e-01
1	1:3015101	3015101	6	T	C	0.051	2.342585e+00	2.309351e+00	7.599717e+00	7.563855e+00	3.124203e-01	3.090229e-01	3.140330e-01
1	1:3027957	3027957	3	T	C	0.05	1.459367e+00	2.117156e+00	7.630883e+00	7.581064e+00	4.919510e-01	4.898387e-01	4.949873e-01
1	1:3038831	3038831	1	A	C	0.066	5.891176e-01	1.246466e+00	7.695771e+00	7.748108e+00	6.373284e-01	6.358751e-01	6.379866e-01
1	1:3040935	3040935	4	C	A	0.193	5.942571e-01	9.795845e-01	7.781928e+00	7.784956e+00	5.452250e-01	5.415306e-01	5.433948e-01
1	1:3057653	3057653	3	A	G	0.108	5.605089e-01	9.013054e-01	7.870961e+00	8.147896e+00	5.351871e-01	5.277998e-01	5.322831e-01
1	1:3066003	3066003	4	A	T	0.193	4.843198e-01	9.785531e-01	7.789553e+00	7.792993e+00	6.215438e-01	6.184434e-01	6.199763e-01
1	1:3066857	3066857	4	T	A	0.185	3.082393e-01	8.864801e-01	7.709463e+00	7.836249e+00	7.286610e-01	7.271801e-01	7.280244e-01
1	1:3070660	3070660	3	C	T	0.067	5.628192e-01	1.250238e+00	7.703004e+00	7.756319e+00	6.533935e-01	6.520054e-01	6.539770e-01
1	1:3075523	3075523	1	C	T	0.189	4.982051e-01	1.000451e+00	7.819743e+00	7.804273e+00	6.194017e-01	6.159949e-01	6.174252e-01
1	1:3080120	3080120	5	C	T	0.178	2.118734e-01	8.686002e-01	7.707614e+00	7.854646e+00	8.077020e-01	8.068618e-01	8.073852e-01
1	1:3081905	3081905	5	T	C	0.068	7.170204e-01	1.239945e+00	7.697442e+00	7.752791e+00	5.641581e-01	5.616540e-01	5.637921e-01
1	1:3100088	3100088	6	G	T	0.205	-0.353764	9.147163e-01	7.862326e+00	7.877979e+00	6.996228e-01	6.966829e-01	6.974573e-01
1	1:3123491	3123491	1	C	C	0.246	1.732512e-01	1.038827e+00	7.884405e+00	7.932269e+00	8.678248e-01	8.660311e-01	8.668487e-01
1	1:3136942	3136942	1	T	A	0.246	1.961354e-01	1.031668e+00	7.890766e+00	7.942223e+00	8.495376e-01	8.475734e-01	8.485614e-01
1	1:3143751	3143751	4	C	C	0.261	-0.06391	8.206895e-01	7.848451e+00	7.912792e+00	9.380573e-01	9.361213e-01	9.366920e-01
1	1:3151519	3151519	1	T	C	0.197	-0.637521	9.238005e-01	7.957311e+00	7.961562e+00	4.914484e-01	4.872126e-01	4.892211e-01
1	1:3155498	3155498	2	A	G	0.248	4.669905e-01	1.027927e+00	7.997390e+00	8.061402e+00	6.504244e-01	6.476918e-01	6.507936e-01
1	1:3156712	3156712	3	A	T	0.15	-0.514796	1.029046e+00	7.908433e+00	7.916591e+00	6.177968e-01	6.142180e-01	6.153947e-01
1	1:3157469	3157469	8	C	C	0.278	-0.796223	8.816228e-01	7.168323e+00	7.278851e+00	3.682494e-01	3.768896e-01	3.885568e-01
1	1:3167636	3167636	3	G	A	0.375	7.613586e-01	7.378365e-01	7.980874e+00	8.042137e+00	3.041865e-01	2.993470e-01	3.029432e-01
1	1:3175546	3175546	1	C	A	0.205	2.330104e-01	8.683141e-01	7.801986e+00	7.824316e+00	7.888884e-01	7.874405e-01	7.883039e-01
1	1:3179913	3179913	4	G	T	0.286	-1.55832	9.655329e-01	6.664032e+00	6.681906e+00	1.091432e-01	1.157423e-01	1.296199e-01
1	1:3184134	3184134	3	A	T	0.442	3.862553e-01	7.416298e-01	7.628273e+00	7.695353e+00	6.034443e-01	6.031167e-01	6.061894e-01
1	1:3185045	3185045	7	T	C	0.431	1.836733e-01	7.109450e-01	7.687760e+00	7.776953e+00	7.965750e-01	7.982710e-01	8.000709e-01
1	1:3187794	3187794	5	A	G	0.051	2.371513e+00	2.103285e+00	7.523657e+00	7.469539e+00	2.617500e-01	2.588889e-01	2.650077e-01
1	1:3191481	3191481	4	A	G	0.143	-0.429914	9.124903e-01	7.676810e+00	7.818268e+00	6.383867e-01	6.362779e-01	6.375305e-01
1	1:3192231	3192231	4	G	C	0.235	-0.266541	1.072239e+00	7.716272e+00	7.771082e+00	8.041043e-01	8.053128e-01	8.073017e-01
1	1:3198897	3198897	1	T	G	0.205	2.255204e-01	8.661074e-01	7.801297e+00	7.824472e+00	7.950102e-01	7.936522e-01	7.945083e-01
1	1:3217126	3217126	3	A	A	0.058	-0.842581	6.153832e-01	8.144116e+00	8.681670e+00	1.734735e-01	1.673494e-01	1.769970e-01
1	1:3231614	3231614	4	T	C	0.244	-0.63596	1.095052e+00	7.512833e+00	7.548184e+00	5.624837e-01	5.652944e-01	5.720274e-01
1	1:3239353	3239353	3	A	G	0.05	1.786758e+00	2.119896e+00	7.602773e+00	7.549496e+00	4.009743e-01	3.982556e-01	4.036281e-01
1	1:3241499	3241499	3	A	C	0.208	4.160937e-01	8.580364e-01	7.825082e+00	7.861081e+00	6.285977e-01	6.251671e-01	6.262406e-01
1	1:3250830	3250830	5	A	C	0.237	-1.12253	9.851645e-01	7.406284e+00	7.504277e+00	2.567721e-01	2.553895e-01	2.610628e-01
1	1:3251673	3251673	8	C	A	0.409	5.443040e-01	7.217881e-01	7.417422e+00	7.542451e+00	4.522512e-01	4.546373e-01	4.605169e-01
1	1:3269450	3269450	0	C	T	0.146	-0.713947	1.040573e+00	7.965972e+00	7.966213e+00	4.939568e-01	4.897903e-01	4.918152e-01
1	1:3271061	3271061	3	T	T	0.15	-0.571802	1.033883e+00	7.937977e+00	7.947467e+00	5.812407e-01	5.775139e-01	5.790147e-01
1	1:3289503	3289503	4	A	G	0.21	7.725073e-01	7.794303e-01	7.766597e+00	7.899274e+00	3.236059e-01	3.185515e-01	3.215231e-01
1	1:3290306	3290306	1	T	C	0.205	2.330104e-01	8.683141e-01	7.801986e+00	7.824316e+00	7.888884e-01	7.874405e-01	7.883039e-01
1	1:3305426	3305426	3	G	A	0.242	-0.447716	1.082047e+00	7.541867e+00	7.588688e+00	6.797769e-01	6.854364e-01	6.926249e-01
1	1:3312369	3312369	2	A	T	0.058	1.067257e+00	1.730368e+00	7.752852e+00	7.706487e+00	5.385384e-01	5.349911e-01	5.378322e-01
1	1:3353072	3353072	3	A	G	0.133	-3.10586	7.844782e-01	1.471955e+01	1.565705e+01	1.274353e-04	3.134104e-04	1.582441e-03
1	1:3359510	3359510	2	A	T	0.207	3.088308e-01	8.656273e-01	7.791779e+00	7.817665e+00	7.218846e-01	7.197675e-01	7.208050e-01
1	1:3362077	3362077	10	C	C	0.212	3.606036e-01	7.246803e-01	7.366950e+00	7.568440e+00	6.196665e-01	6.304383e-01	6.375156e-01
1	1:3367880	3367880	3	T	A	0.05	8.319445e-01	2.345607e+00	7.700419e+00	7.660230e+00	7.234453e-01	7.234882e-01	7.284408e-01
1	1:3401897	3401897	0	C	A	0.431	7.368580e-01	7.665982e-01	7.622877e+00	7.646185e+00	3.383660e-01	3.348822e-01	3.389084e-01
1	1:3402032	3402032	0	T	G	0.293	2.021642e-01	8.088141e-01	7.783171e+00	7.801679e+00	8.030488e-01	8.022449e-01	8.034900e-01
1	1:3402275	3402275	0	C	C	0.293	2.021642e-01	8.088141e-01	7.783171e+00	7.801679e+00	8.030488e-01	8.022449e-01	8.034900e-01
1	1:3402453	3402453	0	T	T	0.276	-0.126962	7.942571e-01	7.881071e+00	7.903613e+00	8.732662e-01	8.718663e-01	8.722542e-01
1	1:3408463	3408463	1	G	A	0.23	-0.816389	1.017831e+00	7.513595e+00	7.585840e+00	4.240751e-01	4.233911e-01	4.281627e-01
1	1:3409400	3409400	4	C	G	0.05	1.841537e+00	2.324733e+00	7.611723e+00	7.572022e+00	4.298236e-01	4.273167e-01	4.323957e-01
1	1:3413222	3413222	12	C	C	0.45	4.562417e-01	6.415129e-01	7.582887e+00	7.745403e+00	4.783312e-01	4.761335e-01	4.786226e-01
1	1:3413235	3413235	3	A	A	0.3	3.736394e-01	7.942471e-01	7.723527e+00	7.764150e+00	6.388932e-01	6.369147e-01	6.387703e-01
1	1:3421231	3421231	9	T	T	0.272	1.538081e-01	8.139909e-01	7.708855e+00	7.785744e+00	8.504442e-01	8.531349e-01	8.550158e-01
1	1:3431130	3431130	6	C	A	0.154	-0.311661	1.023500e+00	7.837580e+00	7.854104e+00	7.612660e-01	7.590403e-01	7.596833e-01
1	1:3431263	3431263	6	T	G	0.051	2.276957e+00	2.318814e+00	7.571562e+00	7.531021e+00	3.280842e-01	3.251520e-01	3.306497e-01
1	1:3442214	3442214	6	T	C	0.154	-0.700408	1.029127e+00	7.985434e+00	8.000721e+00	4.974345e-01	4.934227e-01	4.957008e-01
1	1:3442677	3442677	4	C	A	0.05	1.474544e+00	2.351332e+00	7.622786e+00	7.577029e+00	5.317685e-01	5.304355e-01	5.359910e-01
1	1:3443052	3443052	8	A	G	0.287	-0.947965	8.961401e-01	7.048120e+00	7.126309e+00	2.922398e-01	3.013732e-01	3.154234e-01
1	1:3447915	3447915	4	A	A	0.21	4.253595e-02	8.542082e-01	7.827628e+00	7.866031e+00	9.603672e-01	9.608355e-01	9.610519e-01
1	1:3451074	3451074	2	A	C	0.149	-0.731402	1.033141e+00	7.943775e+00	7.947199e+00	4.803440e-01	4.759735e-01	4.779641e-01
1	1:3453111	3453111	4	A	G	0.05	1.560823e+00	2.331701e+00	7.657483e+00	7.616868e+00	5.045203e-01	5.020911e-01	5.065276e-01
1	1:3469735	3469735	10	T	C	0.053	1.527675e+00	2.300669e+00	7.584008e+00	7.552860e+00	5.079448e-01	5.072048e-01	5.132312e-01
1	1:3472106	3472106	5	T	T	0.059	-0.607951	9.471424e-01	7.426287e+00	7.714367e+00	5.221657e-01	5.233895e-01	5.261173e-01
1	1:3484151	3484151	0	T	A	0.065	-1.61732	7.200541e-01	7.490827e+00	7.784945e+00	2.651098e-02	2.506071e-02	2.844840e-02
1	1:3509820	3509820	7	T	G	0.052	1.082701e+00	2.325927e+00	7.653517e+00	7.618583e+00	6.424156e-01	6.423085e-01	6.477130e-01
1	1:3510615	3510615	5	A	G	0.051	1.426654e+00	2.321343e+00	7.585641e+00	7.547590e+00	5.399852e-01	5.397925e-01	5.463006e-01
1	1:3515300	3515300	6	T	A	0.214	4.477898e-01	8.633951e-01	7.800471e+00	7.835308e+00	6.049602e-01	6.015311e-01	6.027988e-01
1	1:3545737	3545737	0	A	T	0.195	1.841091e-01	9.049724e-01	7.822920e+00	7.839745e+00	8.391316e-01	8.379780e-01	8.385967e-01
1	1:3547908	3547908	7	T	T	0.138	1.410889e-01	9.612564e-01	7.787607e+00	7.948618e+00	8.835535e-01	8.786680e-01	8.799149e-01
1	1:3547915	3547915	9	T	T	0.149	-0.572996	1.085460e+00	7.837989e+00	7.856317e+00	5.985473e-01	5.948592e-01	5.960768e-01
1	1:3569059	3569059	3	G	A	0.067	-0.579447	1.900525e+00	7.944050e+00	7.918065e+00	7.609754e-01	7.589372e-01	7.596590e-01
1	1:3578405	3578405	3	C	C	0.067	-0.620427	1.913422e+00	7.982809e+00	7.952844e+00	7.463086e-01	7.447097e-01	7.458360e-01
1	1:3582920	3582920	1	C	T	0.066	-0.538009	1.916975e+00	7.979509e+00	7.943704e+00	7.794542e-01	7.782068e-01	7.791802e-01
1	1:3600335	3600335	6	G	A	0.068	-0.364707	1.893421e+00	7.959516e+00	7.936897e+00	8.475811e-01	8.470019e-01	8.478784e-01
1	1:3627426	3627426	3	G	G	0.45	8.189255e-01	7.557872e-01	7.313299e+00	7.367254e+00	2.807233e-01	2.816772e-01	2.897219e-01
1	1:3628244	3628244	3	A	G	0.242	-1.01021	8.579060e-01	7.471250e+00	7.644044e+00	2.412965e-01	2.385384e-01	2.429235e-01
1	1:3647750	3647750	9	C	G	0.237	-0.6262	1.146929e+00	7.689304e+00	7.742648e+00	5.860849e-01	5.840347e-01	5.862479e-01
1	1:3656520	3656520	2	A	A	0.446	5.117092e-01	7.340438e-01	7.677427e+00	7.739304e+00	4.870712e-01	4.840191e-01	4.865325e-01
1	1:3656759	3656759	1	A	T	0.197	2.109675e-01	9.048862e-01	7.812070e+00	7.829751e+00	8.160446e-01	8.147870e-01	8.155563e-01
1	1:3662839	3662839	3	A	G	0.275	-0.272977	8.488459e-01	7.824064e+00	7.839950e+00	7.483214e-01	7.460999e-01	7.468718e-01
1	1:3677820	3677820	3	C	T	0.225	-0.664508	1.011809e+00	7.420100e+00	7.553877e+00	5.125868e-01	5.167363e-01	5.227210e-01
1	1:3686617	3686617	4	T	A	0.21	3.830584e-01	8.659296e-01	7.709416e+00	7.797134e+00	6.590136e-01	6.572128e-01	6.586072e-01
1	1:3689961	3689961	2	C	C	0.248	-0.716622	9.210205e-01	7.305418e+00	7.441467e+00	4.380442e-01	4.440977e-01	4.523579e-01
1	1:3694333	3694333	6	T	T	0.256	-0.100403	7.438323e-01	7.769907e+00	7.913408e+00	8.928510e-01	8.897184e-01	8.902156e-01
1	1:3700003	3700003	3	G	A	0.267	3.271224e-01	8.313761e-01	7.793923e+00	7.821774e+00	6.946640e-01	6.922015e-01	6.932566e-01
1	1:3700935	3700935	1	C	T	0.139	-0.853612	1.110349e+00	8.010300e+00	8.004171e+00	4.435230e-01	4.393687e-01	4.419245e-01
1	1:3701563	3701563	5	G	G	0.212	-0.492791	9.613678e-01	7.856026e+00	7.860353e+00	6.091703e-01	6.055149e-01	6.066749e-01
1	1:3711086	3711086	4	T	A	0.235	-0.695099	1.089186e+00	7.619639e+00	7.687412e+00	5.245612e-01	5.230802e-01	5.261849e-01
1	1:3712979	3712979	6	A	T	0.299	9.608585e-02	7.719282e-01	7.815113e+00	7.899320e+00	9.011457e-01	8.993788e-01	8.996877e-01
1	1:3714273	3714273	4	C	A	0.05	1.285548e+00	2.336431e+00	7.668088e+00	7.628609e+00	5.831837e-01	5.816238e-01	5.861773e-01
1	1:3717573	3717573	2	A	T	0.058	-0.629418	9.477852e-01	7.404296e+00	7.691710e+00	5.078936e-01	5.096820e-01	5.127649e-01
1	1:3719950	3719950	6	T	T	0.256	-1.51854	9.175341e-01	7.631176e+00	7.772517e+00	1.005122e-01	9.728341e-02	1.018069e-01
1	1:3743241	3743241	3	C	A	0.275	-1.34202	9.810544e-01	6.990021e+00	7.015649e+00	1.738671e-01	1.781482e-01	1.898863e-01
1	1:3744970	3744970	5	G	A	0.237	-0.0334473	1.097766e+00	7.794920e+00	7.866815e+00	9.757436e-01	9.780478e-01	9.783064e-01
1	1:3749552	3749552	4	C	T	0.143	-0.970451	1.107359e+00	8.048293e+00	8.050098e+00	3.825683e-01	3.783922e-01	3.816298e-01
1	1:3750731	3750731	1	T	C	0.311	-0.850221	8.726372e-01	7.255837e+00	7.277907e+00	3.318455e-01	3.359562e-01	3.466384e-01
1	1:3804094	3804094	3	T	A	0.05	8.651984e-01	2.367137e+00	7.728452e+00	7.683520e+00	7.153733e-01	7.143933e-01	7.183958e-01
1	1:3819678	3819678	5	C	G	0.051	7.483972e-01	1.279715e+00	7.462105e+00	7.714353e+00	5.597606e-01	5.613340e-01	5.640329e-01
1	1:3853563	3853563	4	C	C	0.235	-0.952533	1.129389e+00	7.594429e+00	7.629849e+00	4.006658e-01	3.981270e-01	4.021836e-01
1	1:3855710	3855710	3	A	G	0.142	-0.619933	1.106716e+00	7.946434e+00	7.945062e+00	5.764087e-01	5.727018e-01	5.742069e-01
1	1:3860855	3860855	3	C	G	0.05	1.582150e+00	2.333490e+00	7.645484e+00	7.604747e+00	4.990543e-01	4.967818e-01	5.014574e-01
1	1:3865579	3865579	3	A	G	0.05	1.172556e+00	2.337840e+00	7.673948e+00	7.632740e+00	6.168918e-01	6.157178e-01	6.204038e-01
1	1:3872081	3872081	3	A	C	0.133	-0.466769	9.511806e-01	7.664693e+00	7.816595e+00	6.245090e-01	6.223468e-01	6.236587e-01
1	1:3873404	3873404	8	C	G	0.052	2.378910e+00	2.120500e+00	7.538660e+00	7.484698e+00	2.641422e-01	2.611210e-01	2.670447e-01
1	1:3877131	3877131	6	T	C	0.239	-1.09365	1.059178e+00	7.640891e+00	7.732965e+00	3.038775e-01	2.998693e-01	3.033802e-01
1	1:3884207	3884207	4	A	T	0.05	1.626420e+00	2.358071e+00	7.654852e+00	7.611226e+00	4.916879e-01	4.891408e-01	4.936386e-01
1	1:3885901	3885901	3	A	G	0.083	-0.755436	1.189230e+00	7.798348e+00	7.978462e+00	5.264770e-01	5.210992e-01	5.230728e-01
1	1:3887499	3887499	2	A	C	0.223	-0.657687	8.591258e-01	7.837961e+00	7.882789e+00	4.454465e-01	4.407583e-01	4.428108e-01
1	1:3892101	3892101	12	T	A	0.243	-0.231867	1.083080e+00	7.708985e+00	7.778485e+00	8.308441e-01	8.329763e-01	8.349264e-01
1	1:3893910	3893910	3	G	A	0.05	1.291326e+00	2.337324e+00	7.656434e+00	7.614234e+00	5.816384e-01	5.803181e-01	5.852486e-01
1	1:3895116	3895116	4	A	T	0.05	1.619430e+00	2.327906e+00	7.627679e+00	7.586809e+00	4.879762e-01	4.859055e-01	4.909187e-01
1	1:3925508	3925508	10	T	C	0.053	1.823525e+00	2.097767e+00	7.616724e+00	7.576482e+00	3.864208e-01	3.833760e-01	3.882425e-01
1	1:3933117	3933117	6	G	G	0.154	-0.354424	1.042846e+00	7.915723e+00	7.920823e+00	7.345497e-01	7.320300e-01	7.328375e-01
1	1:3937767	3937767	9	C	A	0.149	-0.118135	9.242374e-01	7.737265e+00	7.868448e+00	8.985042e-01	8.982948e-01	8.985461e-01
1	1:3938212	3938212	2	T	A	0.421	8.049982e-01	7.496464e-01	7.216800e+00	7.261229e+00	2.850324e-01	2.885037e-01	2.988032e-01
1	1:3943386	3943386	5	A	G	0.085	2.194460e-01	9.708002e-01	7.792944e+00	7.918666e+00	8.215466e-01	8.185634e-01	8.191793e-01
1	1:3943723	3943723	4	C	T	0.227	-0.395801	8.731082e-01	7.828604e+00	7.876066e+00	6.511269e-01	6.477962e-01	6.487552e-01
1	1:3951194	3951194	4	C	C	0.151	-0.159859	1.039441e+00	7.876417e+00	7.881274e+00	8.780287e-01	8.767784e-01	8.770430e-01
1	1:3968263	3968263	3	A	G	0.233	-0.0425539	8.282111e-01	7.821321e+00	7.871582e+00	9.591071e-01	9.593007e-01	9.594332e-01
1	1:3969359	3969359	5	C	T	0.288	5.942887e-01	7.666669e-01	7.863603e+00	7.946349e+00	4.397580e-01	4.348475e-01	4.370763e-01
1	1:3969873	3969873	3	C	G	0.067	-1.55499	7.268811e-01	7.472388e+00	7.767643e+00	3.442345e-02	3.272185e-02	3.643221e-02
1	1:3975705	3975705	3	G	C	0.05	1.194173e+00	2.350191e+00	7.702694e+00	7.661774e+00	6.122962e-01	6.103876e-01	6.142513e-01
1	1:3979205	3979205	4	T	C	0.227	-0.278255	1.077502e+00	7.687458e+00	7.756504e+00	7.966601e-01	7.987900e-01	8.011651e-01
1	1:3981133	3981133	2	T	C	0.264	-1.21703	9.679794e-01	7.014999e+00	7.039120e+00	2.110709e-01	2.166775e-01	2.294590e-01
1	1:3987443	3987443	2	T	A	0.264	-0.775563	9.744089e-01	7.128218e+00	7.157162e+00	4.276305e-01	4.423930e-01	4.612130e-01
1	1:4003850	4003850	4	T	C	0.227	-0.879491	1.074369e+00	7.745542e+00	7.820358e+00	4.146176e-01	4.101972e-01	4.125578e-01
1	1:4021622	4021622	4	G	T	0.05	1.432933e+00	2.335721e+00	7.629064e+00	7.587940e+00	5.407064e-01	5.393874e-01	5.447208e-01
1	1:4038657	4038657	3	T	C	0.15	-0.559979	1.040666e+00	7.940226e+00	7.943586e+00	5.914989e-01	5.878703e-01	5.893035e-01
1	1:4047888	4047888	0	T	C	0.423	1.111119e+00	7.538200e-01	7.245865e+00	7.276070e+00	1.430828e-01	1.423480e-01	1.496135e-01
1	1:4058089	4058089	4	A	T	0.319	4.221957e-01	7.641268e-01	7.622247e+00	7.694836e+00	5.816110e-01	5.809968e-01	5.840487e-01
1	1:4065456	4065456	4	C	G	0.403	4.274143e-01	7.037658e-01	7.401880e+00	7.500257e+00	5.447735e-01	5.514005e-01	5.595712e-01
1	1:4069697	4069697	9	C	T	0.246	2.734011e-01	7.408129e-01	7.724959e+00	7.882693e+00	7.127313e-01	7.098426e-01	7.105717e-01
1	1:4084260	4084260	6	T	T	0.239	-1.29828	7.976648e-01	6.937576e+00	7.114757e+00	1.062096e-01	1.080648e-01	1.157470e-01
1	1:4089571	4089571	2	C	T	0.207	-0.980493	1.058913e+00	7.282698e+00	7.323946e+00	3.563187e-01	3.604658e-01	3.704815e-01
1	1:4090295	4090295	8	T	C	0.052	-0.268508	2.028568e+00	7.849481e+00	7.852299e+00	8.949167e-01	8.940724e-01	8.944908e-01
1	1:4091413	4091413	12	C	T	0.054	1.712497e+00	2.288487e+00	7.549729e+00	7.523465e+00	4.557254e-01	4.549001e-01	4.612030e-01
1	1:4094138	4094138	9	A	G	0.211	2.809468e-01	6.571224e-01	7.625355e+00	7.902540e+00	6.697452e-01	6.657266e-01	6.666492e-01
1	1:4094872	4094872	4	G	A	0.202	-0.133248	9.324599e-01	7.621346e+00	7.791828e+00	8.866074e-01	8.951114e-01	8.972477e-01
1	1:4095766	4095766	3	G	A	0.417	5.151238e-01	7.324127e-01	7.457442e+00	7.524246e+00	4.832046e-01	4.855454e-01	4.920839e-01
1	1:4105098	4105098	5	G	C	0.212	-0.722035	1.005946e+00	7.317156e+00	7.385782e+00	4.742848e-01	4.819663e-01	4.927271e-01
1	1:4113448	4113448	4	A	G	0.252	-0.777385	9.289135e-01	7.041543e+00	7.083314e+00	4.043125e-01	4.221881e-01	4.431462e-01
1	1:4115211	4115211	4	T	G	0.151	-0.617933	1.036731e+00	7.950024e+00	7.957063e+00	5.522622e-01	5.483929e-01	5.500827e-01
1	1:4115628	4115628	5	G	C	0.305	6.317732e-01	8.010553e-01	7.793660e+00	7.848601e+00	4.318438e-01	4.272472e-01	4.294216e-01
1	1:4118206	4118206	3	G	T	0.05	1.542488e+00	2.337859e+00	7.651116e+00	7.608495e+00	5.106446e-01	5.084070e-01	5.130508e-01
1	1:4126403	4126403	3	A	G	0.25	-1.34304	9.212626e-01	6.825724e+00	6.860515e+00	1.474791e-01	1.537577e-01	1.667992e-01
1	1:4128769	4128769	5	C	G	0.102	4.365632e-01	9.531155e-01	7.763514e+00	7.869268e+00	6.477466e-01	6.445207e-01	6.454995e-01
1	1:4132500	4132500	4	A	G	0.05	2.101635e+00	2.109251e+00	7.511405e+00	7.455466e+00	3.210493e-01	3.189128e-01	3.255861e-01
1	1:4136599	4136599	10	G	T	0.319	1.261150e+00	7.348749e-01	7.636150e+00	7.772171e+00	8.869500e-02	8.563732e-02	9.014392e-02
1	1:4143306	4143306	4	C	A	0.244	6.211528e-02	7.722169e-01	7.780114e+00	7.892214e+00	9.360221e-01	9.343351e-01	9.345305e-01
1	1:4143867	4143867	4	T	C	0.05	2.233725e+00	2.113835e+00	7.561896e+00	7.509470e+00	2.927461e-01	2.896409e-01	2.953221e-01
1	1:4154427	4154427	1	T	C	0.418	1.277316e+00	7.729364e-01	7.134824e+00	7.153955e+00	1.010150e-01	1.007338e-01	1.081614e-01
1	1:4164638	4164638	7	T	C	0.267	-1.38261	9.014536e-01	6.211965e+00	6.260245e+00	1.277007e-01	1.496567e-01	1.771000e-01
1	1:4172844	4172844	3	T	A	0.25	-0.0803225	8.222334e-01	7.847788e+00	7.892149e+00	9.223415e-01	9.212320e-01	9.214454e-01
1	1:4188110	4188110	2	G	A	0.099	1.945224e-01	9.559737e-01	7.767008e+00	7.872362e+00	8.391009e-01	8.377389e-01	8.381063e-01
1	1:4199060	4199060	5	G	T	0.051	2.242799e+00	2.105083e+00	7.516295e+00	7.462160e+00	2.888071e-01	2.862607e-01	2.926201e-01
1	1:4206104	4206104	5	T	C	0.254	3.591030e-02	8.245878e-01	7.832674e+00	7.876479e+00	9.653354e-01	9.652381e-01	9.653205e-01
1	1:4223645	4223645	1	G	G	0.09	1.314836e-01	1.539841e+00	7.877810e+00	7.859293e+00	9.320942e-01	9.312653e-01	9.315766e-01
1	1:4238608	4238608	6	A	G	0.051	1.567140e+00	2.314127e+00	7.573288e+00	7.536360e+00	4.995683e-01	4.989316e-01	5.053228e-01
1	1:4253817	4253817	4	A	C	0.218	-0.808629	1.045833e+00	7.225026e+00	7.274443e+00	4.409172e-01	4.513608e-01	4.655737e-01
1	1:4266418	4266418	4	G	T	0.311	-0.321344	7.763717e-01	7.760744e+00	7.808765e+00	6.796765e-01	6.774499e-01	6.786754e-01
1	1:4285987	4285987	2	C	A	0.355	1.119679e+00	7.348478e-01	6.718759e+00	6.769388e+00	1.301960e-01	1.374800e-01	1.519721e-01
1	1:4287472	4287472	6	A	C	0.162	-0.225281	8.679114e-01	7.750130e+00	7.837743e+00	7.956386e-01	7.947388e-01	7.954327e-01
1	1:4289400	4289400	1	T	C	0.287	-0.147683	7.981676e-01	7.890001e+00	7.918380e+00	8.535173e-01	8.518993e-01	8.524783e-01
1	1:4302032	4302032	6	T	T	0.197	8.207865e-02	7.426464e-01	7.680587e+00	7.851426e+00	9.121786e-01	9.146201e-01	9.150554e-01
1	1:4306418	4306418	2	A	G	0.091	-1.05002	1.143925e+00	7.638389e+00	7.661444e+00	3.604907e-01	3.569737e-01	3.608250e-01
1	1:4326711	4326711	6	T	A	0.214	-0.766548	9.670297e-01	7.080649e+00	7.232262e+00	4.295137e-01	4.464414e-01	4.623078e-01
1	1:4338808	4338808	9	C	G	0.053	-1.89993	1.330605e+00	7.066542e+00	7.109661e+00	1.559051e-01	1.579562e-01	1.678111e-01
1	1:4339430	4339430	6	G	G	0.068	2.414157e-01	1.122515e+00	7.809762e+00	7.901961e+00	8.300773e-01	8.278100e-01	8.282640e-01
1	1:4373055	4373055	3	A	T	0.308	2.226671e-01	7.610538e-01	7.741448e+00	7.806510e+00	7.703463e-01	7.697098e-01	7.708463e-01
1	1:4374211	4374211	2	G	C	0.339	1.062416e+00	7.805699e-01	7.635319e+00	7.689301e+00	1.760187e-01	1.721695e-01	1.766833e-01
1	1:4375358	4375358	2	T	A	0.231	-0.452339	8.281649e-01	7.864133e+00	7.911906e+00	5.859377e-01	5.819714e-01	5.832708e-01
1	1:4375977	4375977	3	T	C	0.083	1.278566e+00	1.325374e+00	7.619776e+00	7.658633e+00	3.366276e-01	3.331461e-01	3.370802e-01
1	1:4394084	4394084	3	A	G	0.142	5.624810e-01	9.457876e-01	7.730209e+00	7.805600e+00	5.531396e-01	5.498509e-01	5.515193e-01
1	1:4416899	4416899	4	T	C	0.218	-0.972281	1.045020e+00	7.158650e+00	7.209162e+00	3.540192e-01	3.625385e-01	3.761416e-01
1	1:4426539	4426539	10	C	T	0.097	-1.18329	1.151032e+00	7.783124e+00	7.811098e+00	3.059874e-01	3.011909e-01	3.043909e-01
1	1:4456025	4456025	3	C	G	0.083	-0.28262	1.257971e+00	7.779723e+00	7.825764e+00	8.226198e-01	8.219884e-01	8.228141e-01
1	1:4458512	4458512	3	T	A	0.267	-2.01432	8.616685e-01	5.721359e+00	5.736816e+00	2.104534e-02	2.677925e-02	3.786429e-02
1	1:4460167	4460167	3	T	A	0.225	-0.251083	7.867084e-01	7.790499e+00	7.871417e+00	7.501582e-01	7.478129e-01	7.484263e-01
1	1:4460233	4460233	1	T	C	0.057	1.047812e+00	1.732483e+00	7.756987e+00	7.709623e+00	5.464422e-01	5.429103e-01	5.456961e-01
1	1:4465413	4465413	2	G	G	0.198	-0.675273	8.545463e-01	7.092847e+00	7.311592e+00	4.309495e-01	4.463444e-01	4.590557e-01
1	1:4471330	4471330	3	C	G	0.217	-0.152699	8.169961e-01	7.799260e+00	7.883583e+00	8.520493e-01	8.504423e-01	8.507708e-01
1	1:4472671	4472671	4	A	T	0.084	-0.198158	1.253736e+00	7.791378e+00	7.841995e+00	8.746774e-01	8.745185e-01	8.750921e-01
1	1:4472958	4472958	2	G	T	0.058	1.419159e-02	1.770979e+00	7.871703e+00	7.881916e+00	9.936195e-01	9.934210e-01	9.934470e-01
1	1:4473227	4473227	4	G	C	0.05	-1.97621	1.329215e+00	7.044549e+00	7.085332e+00	1.396821e-01	1.415042e-01	1.511494e-01
1	1:4493378	4493378	2	A	T	0.215	-1.20425	1.053046e+00	7.023612e+00	7.055738e+00	2.550517e-01	2.628771e-01	2.773564e-01
1	1:4502840	4502840	6	T	C	0.06	8.010025e-01	1.528913e+00	7.673181e+00	7.746363e+00	6.013041e-01	5.996844e-01	6.018544e-01
1	1:4507799	4507799	2	A	C	0.14	3.915971e-01	9.544002e-01	7.743385e+00	7.817120e+00	6.823064e-01	6.802142e-01	6.813449e-01
1	1:4511948	4511948	4	T	C	0.059	8.196597e-01	1.532673e+00	7.692745e+00	7.763328e+00	5.937759e-01	5.916336e-01	5.935795e-01
1	1:4516471	4516471	2	A	T	0.314	-0.227059	7.093506e-01	7.752263e+00	7.814201e+00	7.494486e-01	7.482074e-01	7.492443e-01
1	1:4520800	4520800	4	A	G	0.21	-0.678514	1.056385e+00	7.478013e+00	7.527802e+00	5.218945e-01	5.247335e-01	5.315187e-01
1	1:4524510	4524510	3	T	T	0.142	4.435681e-01	9.425921e-01	7.753969e+00	7.831852e+00	6.387855e-01	6.359599e-01	6.371138e-01
1	1:4525370	4525370	7	A	G	0.319	-0.513759	8.011992e-01	8.174628e+00	8.284488e+00	5.225808e-01	5.213806e-01	5.294258e-01
1	1:4525808	4525808	1	C	T	0.107	-1.32618	1.148833e+00	7.613291e+00	7.615936e+00	2.506239e-01	2.468568e-01	2.514904e-01
1	1:4530544	4530544	7	T	A	0.06	1.036191e+00	1.530846e+00	7.665055e+00	7.734945e+00	4.997775e-01	4.970214e-01	4.995569e-01
1	1:4536593	4536593	5	C	G	0.432	7.538177e-01	7.369879e-01	6.717692e+00	6.820639e+00	3.084260e-01	3.354577e-01	3.637644e-01
1	1:4546303	4546303	7	A	A	0.069	1.193748e+00	6.563693e-01	8.088779e+00	8.538017e+00	7.142816e-02	6.805336e-02	7.386144e-02
1	1:4554976	4554976	4	A	G	0.109	-1.03889	1.164755e+00	7.699236e+00	7.699391e+00	3.741973e-01	3.701258e-01	3.735137e-01
1	1:4561150	4561150	6	A	T	0.239	5.384809e-02	7.812501e-01	7.767130e+00	7.907732e+00	9.451627e-01	9.414303e-01	9.418925e-01
1	1:4569493	4569493	1	G	C	0.057	9.190972e-01	1.537211e+00	7.672254e+00	7.739813e+00	5.510247e-01	5.487665e-01	5.511096e-01
1	1:4583023	4583023	7	T	C	0.241	2.755319e-01	8.080819e-01	7.845564e+00	7.938685e+00	7.337173e-01	7.303942e-01	7.313651e-01
1	1:4583752	4583752	3	T	C	0.425	1.253395e+00	7.456178e-01	7.074726e+00	7.171281e+00	9.533952e-02	9.545429e-02	1.024250e-01
1	1:4585372	4585372	9	A	T	0.412	9.833906e-01	6.994523e-01	7.317071e+00	7.492824e+00	1.623036e-01	1.607420e-01	1.662811e-01
1	1:4589509	4589509	2	A	G	0.248	-0.221081	8.422888e-01	7.799924e+00	7.844540e+00	7.934003e-01	7.918669e-01	7.925003e-01
1	1:4598383	4598383	2	A	C	0.074	5.701466e-01	1.105525e+00	7.967032e+00	8.094904e+00	6.069876e-01	6.028162e-01	6.064930e-01
1	1:4599434	4599434	1	A	T	0.23	-0.334429	8.870782e-01	7.856412e+00	7.890167e+00	7.068331e-01	7.039035e-01	7.046606e-01
1	1:4605869	4605869	2	A	T	0.256	-0.600203	8.284514e-01	7.584348e+00	7.638708e+00	4.701645e-01	4.687010e-01	4.726357e-01
1	1:4607218	4607218	4	A	G	0.218	-0.04771	8.485760e-01	7.788759e+00	7.886045e+00	9.552564e-01	9.541459e-01	9.542611e-01
1	1:4618174	4618174	4	G	A	0.059	1.219598e+00	1.532882e+00	7.637907e+00	7.704838e+00	4.278086e-01	4.247552e-01	4.278713e-01
1	1:4632353	4632353	4	C	A	0.05	2.167846e-01	1.472495e+00	7.790253e+00	7.903143e+00	8.832013e-01	8.809642e-01	8.813352e-01
1	1:4644793	4644793	3	G	T	0.233	-0.195056	8.781649e-01	7.823405e+00	7.864188e+00	8.245962e-01	8.230449e-01	8.234770e-01
1	1:4650534	4650534	7	C	T	0.353	1.194393e+00	8.225111e-01	8.008388e+00	8.077367e+00	1.490537e-01	1.449979e-01	1.496272e-01
1	1:4653369	4653369	11	T	T	0.054	-0.478982	1.245940e+00	7.700765e+00	7.954212e+00	7.013312e-01	6.958215e-01	6.970296e-01
1	1:4659241	4659241	2	A	G	0.231	3.738586e-02	8.837554e-01	7.848645e+00	7.882822e+00	9.663266e-01	9.658428e-01	9.659190e-01
1	1:4662205	4662205	6	C	T	0.222	2.581069e-01	8.191562e-01	7.819961e+00	7.915346e+00	7.532370e-01	7.502257e-01	7.509472e-01
1	1:4664321	4664321	3	A	G	0.05	1.948092e+00	2.113936e+00	7.573982e+00	7.519942e+00	3.585985e-01	3.558895e-01	3.616237e-01
1	1:4668597	4668597	3	C	T	0.233	-1.23993	8.677105e-01	6.978280e+00	7.034487e+00	1.555911e-01	1.591916e-01	1.699540e-01
1	1:4672357	4672357	2	A	G	0.24	-0.762744	8.677852e-01	6.963370e+00	7.018974e+00	3.811677e-01	4.015693e-01	4.253043e-01
1	1:4673867	4673867	4	T	C	0.227	1.633170e-01	8.344291e-01	7.846012e+00	7.920977e+00	8.451553e-01	8.428439e-01	8.434621e-01
1	1:4679145	4679145	3	A	C	0.433	1.438326e+00	8.440316e-01	7.050795e+00	7.107880e+00	9.092641e-02	9.119451e-02	9.869403e-02
1	1:4689892	4689892	5	T	A	0.093	5.814402e-01	9.943581e-01	7.816295e+00	7.948033e+00	5.598118e-01	5.551328e-01	5.567303e-01
1	1:4704555	4704555	2	A	T	0.289	-0.142387	7.778927e-01	7.844331e+00	7.902245e+00	8.550715e-01	8.532248e-01	8.536309e-01
1	1:4705395	4705395	3	T	C	0.308	8.664376e-01	9.041922e-01	7.904929e+00	7.949024e+00	3.398500e-01	3.348643e-01	3.377971e-01
1	1:4706612	4706612	7	G	G	0.112	-0.987685	1.152920e+00	7.619342e+00	7.626333e+00	3.933143e-01	3.903397e-01	3.945283e-01
1	1:4710065	4710065	5	C	C	0.28	1.302872e+00	8.388733e-01	7.527949e+00	7.607063e+00	1.230058e-01	1.199775e-01	1.249071e-01
1	1:4724910	4724910	6	T	C	0.205	-0.821567	1.111373e+00	7.419553e+00	7.459782e+00	4.611954e-01	4.642996e-01	4.723997e-01
1	1:4725578	4725578	5	G	A	0.424	2.190664e-01	8.791600e-01	7.647909e+00	7.712269e+00	8.036464e-01	8.084301e-01	8.125506e-01
1	1:4729709	4729709	3	T	C	0.225	-0.0325049	8.478552e-01	7.789803e+00	7.881561e+00	9.694815e-01	9.689453e-01	9.690112e-01
1	1:4730369	4730369	7	A	G	0.293	-0.363947	7.868444e-01	7.729460e+00	7.885305e+00	6.445252e-01	6.409842e-01	6.419714e-01
1	1:4738321	4738321	1	T	A	0.238	-1.45618	8.710120e-01	6.792910e+00	6.830464e+00	9.714233e-02	1.006910e-01	1.114222e-01
1	1:4741586	4741586	6	A	A	0.068	-0.346794	1.397218e+00	7.815169e+00	7.816839e+00	8.043978e-01	8.029745e-01	8.039435e-01
1	1:4744504	4744504	0	A	T	0.228	-0.36495	8.877882e-01	7.851435e+00	7.883015e+00	6.817424e-01	6.786290e-01	6.794688e-01
1	1:4757752	4757752	2	A	G	0.107	-0.0147487	1.051566e+00	7.807904e+00	7.881223e+00	9.888328e-01	9.883640e-01	9.883906e-01
1	1:4758358	4758358	2	G	A	0.124	6.914981e-01	9.986730e-01	7.627304e+00	7.704377e+00	4.900023e-01	4.877961e-01	4.907346e-01
1	1:4758937	4758937	11	A	T	0.259	-1.31132	8.525885e-01	6.993871e+00	7.086643e+00	1.266484e-01	1.286848e-01	1.375556e-01
1	1:4761080	4761080	4	G	A	0.429	3.135016e-01	8.782883e-01	7.585369e+00	7.630568e+00	7.217539e-01	7.268227e-01	7.329939e-01
1	1:4762454	4762454	4	T	T	0.109	-0.936326	1.148978e+00	7.616789e+00	7.622853e+00	4.167187e-01	4.140258e-01	4.182590e-01
1	1:4764260	4764260	4	A	G	0.429	8.710024e-01	8.605450e-01	7.085987e+00	7.131629e+00	3.134850e-01	3.225648e-01	3.373981e-01
1	1:4770126	4770126	11	A	A	0.188	-0.211438	9.617076e-01	7.411661e+00	7.686202e+00	8.263533e-01	8.498530e-01	8.564109e-01
1	1:4770701	4770701	8	T	C	0.113	-1.5651	1.145297e+00	7.746507e+00	7.759024e+00	1.743024e-01	1.700733e-01	1.743838e-01
1	1:4778222	4778222	6	C	T	0.205	-1.50879	1.075569e+00	7.413089e+00	7.478339e+00	1.632417e-01	1.609611e-01	1.665966e-01
1	1:4787231	4787231	9	A	G	0.184	-0.954304	8.124515e-01	7.284893e+00	7.527367e+00	2.424618e-01	2.422033e-01	2.475820e-01
1	1:4787232	4787232	10	G	G	0.195	-0.466431	8.870815e-01	7.372942e+00	7.556318e+00	5.999869e-01	6.096718e-01	6.167995e-01
1	1:4797438	4797438	5	T	T	0.22	1.569637e-01	8.382980e-01	7.797968e+00	7.905017e+00	8.517854e-01	8.494581e-01	8.498933e-01
1	1:4810712	4810712	4	A	T	0.429	6.634924e-01	8.317266e-01	7.345518e+00	7.440409e+00	4.265905e-01	4.309352e-01	4.390362e-01
1	1:4813278	4813278	5	C	T	0.076	-0.0275887	1.132600e+00	7.774106e+00	7.875507e+00	9.806066e-01	9.818444e-01	9.819136e-01
1	1:4814978	4814978	5	C	C	0.051	4.947157e-01	1.340620e+00	7.393695e+00	7.652048e+00	7.127576e-01	7.256579e-01	7.310037e-01
1	1:4817683	4817683	2	G	C	0.058	7.042087e-01	1.533520e+00	7.680781e+00	7.750243e+00	6.469069e-01	6.458503e-01	6.479346e-01
1	1:4821692	4821692	2	C	T	0.281	1.631541e-01	7.651337e-01	7.786454e+00	7.848561e+00	8.315018e-01	8.305486e-01	8.310772e-01
1	1:4825039	4825039	1	C	T	0.23	-0.482277	8.788619e-01	7.879112e+00	7.922223e+00	5.841873e-01	5.802191e-01	5.815653e-01
1	1:4833028	4833028	9	C	T	0.079	2.596864e+00	1.570462e+00	7.254515e+00	7.252934e+00	1.008077e-01	9.953790e-02	1.061573e-01
1	1:4837398	4837398	5	T	C	0.051	-0.700089	2.010660e+00	7.824596e+00	7.827272e+00	7.283037e-01	7.258920e-01	7.268193e-01
1	1:4838213	4838213	5	T	C	0.305	5.830578e-01	8.640233e-01	7.701968e+00	7.794540e+00	5.010793e-01	4.976030e-01	4.995841e-01
1	1:4842706	4842706	3	C	G	0.05	2.138442e+00	2.112941e+00	7.600286e+00	7.547284e+00	3.135246e-01	3.100967e-01	3.153062e-01
1	1:4848789	4848789	3	T	C	0.2	-1.08514	1.115122e+00	7.383518e+00	7.421353e+00	3.324367e-01	3.330687e-01	3.404896e-01
1	1:4851283	4851283	10	C	A	0.434	2.470316e-01	8.267188e-01	7.488363e+00	7.603962e+00	7.655978e-01	7.796156e-01	7.885793e-01
1	1:4907137	4907137	4	G	A	0.05	1.881276e+00	2.119054e+00	7.594493e+00	7.541196e+00	3.764146e-01	3.735725e-01	3.790056e-01
1	1:4918229	4918229	3	C	G	0.108	-1.44934	1.153904e+00	7.768901e+00	7.773800e+00	2.115236e-01	2.070007e-01	2.110286e-01
1	1:4918394	4918394	2	A	G	0.107	-1.15202	1.157973e+00	7.693783e+00	7.694207e+00	3.217901e-01	3.175462e-01	3.212350e-01
1	1:4926636	4926636	2	C	T	0.248	4.746719e-02	8.780227e-01	7.859866e+00	7.888091e+00	9.569754e-01	9.562972e-01	9.564260e-01
1	1:4937852	4937852	2	C	C	0.223	-1.9019	9.184016e-01	6.863631e+00	6.913040e+00	4.049648e-02	4.078074e-02	4.677537e-02
1	1:4937980	4937980	7	C	T	0.224	-1.49191	9.315165e-01	7.041656e+00	7.115712e+00	1.118537e-01	1.127699e-01	1.209370e-01
1	1:4938379	4938379	2	A	G	0.223	-1.68877	9.302833e-01	6.694247e+00	6.731033e+00	7.195073e-02	7.513406e-02	8.523765e-02
1	1:4944254	4944254	2	C	T	0.107	-1.1069	1.151012e+00	7.664521e+00	7.666703e+00	3.381320e-01	3.342102e-01	3.380607e-01
1	1:4944379	4944379	3	C	A	0.2	-1.06181	1.104193e+00	7.243538e+00	7.282545e+00	3.381580e-01	3.428772e-01	3.538260e-01
1	1:4954409	4954409	3	T	T	0.108	-1.32218	1.156817e+00	7.659393e+00	7.661001e+00	2.553181e-01	2.512049e-01	2.554778e-01
1	1:4954427	4954427	5	A	T	0.051	2.083491e+00	2.109719e+00	7.527865e+00	7.472651e+00	3.253350e-01	3.229872e-01	3.293872e-01
1	1:4967292	4967292	4	C	A	0.185	-0.545192	9.393152e-01	7.427983e+00	7.610499e+00	5.627146e-01	5.675980e-01	5.724961e-01
1	1:4969124	4969124	4	A	A	0.244	1.533962e-01	8.875555e-01	7.865131e+00	7.892730e+00	8.630738e-01	8.615740e-01	8.619036e-01
1	1:4988073	4988073	7	A	A	0.06	1.147785e+00	1.286984e+00	8.069156e+00	8.214619e+00	3.742485e-01	3.697042e-01	3.750031e-01
1	1:4990359	4990359	5	T	A	0.119	4.030461e-01	1.047811e+00	7.888588e+00	7.955929e+00	7.011681e-01	6.978815e-01	6.991063e-01
1	1:4993009	4993009	3	T	C	0.25	-0.0291657	8.725514e-01	7.849132e+00	7.882825e+00	9.733901e-01	9.729464e-01	9.730093e-01
1	1:5000466	5000466	5	C	A	0.373	9.100568e-02	7.701643e-01	7.872429e+00	7.916644e+00	9.061337e-01	9.046494e-01	9.052150e-01
1	1:5005072	5005072	4	A	T	0.303	-0.184777	7.207649e-01	7.809563e+00	7.911354e+00	7.981060e-01	7.954014e-01	7.959894e-01
1	1:5007257	5007257	0	T	A	0.463	7.247121e-01	8.491549e-01	7.645724e+00	7.653668e+00	3.950956e-01	3.917667e-01	3.955445e-01
1	1:5022210	5022210	6	G	A	0.316	1.804761e-01	8.068368e-01	7.807180e+00	7.874216e+00	8.233808e-01	8.217125e-01	8.221158e-01
1	1:5046844	5046844	3	T	C	0.458	6.563584e-01	8.057614e-01	7.656365e+00	7.711714e+00	4.169121e-01	4.135384e-01	4.165948e-01
1	1:5061825	5061825	2	A	A	0.306	9.356019e-02	7.963578e-01	7.851850e+00	7.878734e+00	9.066704e-01	9.057339e-01	9.059335e-01
1	1:5066033	5066033	6	A	G	0.085	2.645078e-01	1.303627e+00	7.880647e+00	7.921186e+00	8.395528e-01	8.376573e-01	8.382841e-01
1	1:5068277	5068277	0	T	A	0.106	-1.32759	1.152652e+00	7.640421e+00	7.640098e+00	2.516863e-01	2.477071e-01	2.521450e-01
1	1:5071324	5071324	1	A	G	0.246	2.045133e-02	8.831572e-01	7.859275e+00	7.884084e+00	9.815631e-01	9.811195e-01	9.811802e-01
1	1:5076063	5076063	3	C	T	0.092	-0.211961	9.923140e-01	7.699280e+00	7.845928e+00	8.312163e-01	8.312687e-01	8.318216e-01
1	1:5085297	5085297	3	A	G	0.192	-1.20659	1.072812e+00	7.037393e+00	7.085049e+00	2.629414e-01	2.707603e-01	2.849228e-01
1	1:5085298	5085298	3	A	T	0.192	-1.20659	1.072812e+00	7.037393e+00	7.085049e+00	2.629414e-01	2.707603e-01	2.849228e-01
1	1:5086804	5086804	3	A	G	0.075	6.982734e-01	1.451700e+00	7.985453e+00	8.019626e+00	6.313823e-01	6.284693e-01	6.306949e-01
1	1:5092240	5092240	7	T	A	0.474	-0.761468	7.559914e-01	8.836288e+00	9.026848e+00	3.158273e-01	3.270003e-01	3.529522e-01
1	1:5097896	5097896	1	C	A	0.107	-1.07864	1.149728e+00	7.537724e+00	7.538942e+00	3.500271e-01	3.478763e-01	3.534062e-01
1	1:5101657	5101657	8	T	C	0.435	4.545443e-01	7.386988e-01	7.353486e+00	7.524731e+00	5.394917e-01	5.473791e-01	5.547346e-01
1	1:5102655	5102655	3	C	T	0.25	-0.227024	8.756786e-01	7.909193e+00	7.939760e+00	7.958791e-01	7.938114e-01	7.947152e-01
1	1:5106866	5106866	5	G	G	0.229	3.638509e-01	8.155827e-01	7.879836e+00	8.000141e+00	6.563051e-01	6.520330e-01	6.539229e-01
1	1:5116517	5116517	3	T	C	0.325	-0.228511	8.215749e-01	7.803915e+00	7.852065e+00	7.813818e-01	7.795888e-01	7.801919e-01
1	1:5119661	5119661	8	T	C	0.209	-0.480355	9.402621e-01	7.512269e+00	7.600983e+00	6.103706e-01	6.144123e-01	6.200382e-01
1	1:5140757	5140757	5	T	T	0.458	4.210138e-01	7.823932e-01	7.695682e+00	7.778335e+00	5.914893e-01	5.891611e-01	5.909238e-01
1	1:5141854	5141854	2	A	T	0.298	2.667323e-01	7.788331e-01	7.800708e+00	7.860279e+00	7.325863e-01	7.301866e-01	7.308843e-01
1	1:5142150	5142150	5	A	G	0.051	1.965559e+00	2.128002e+00	7.522543e+00	7.469562e+00	3.574993e-01	3.556405e-01	3.623210e-01
1	1:5153532	5153532	3	A	T	0.108	-0.982468	1.156769e+00	7.665971e+00	7.668000e+00	3.973803e-01	3.938134e-01	3.974467e-01
1	1:5161383	5161383	2	G	A	0.132	9.170524e-01	1.013567e+00	7.574754e+00	7.632977e+00	3.673815e-01	3.647369e-01	3.688730e-01
1	1:5161604	5161604	3	T	A	0.25	-0.333049	8.743762e-01	7.837533e+00	7.863820e+00	7.039462e-01	7.011303e-01	7.019104e-01
1	1:5167522	5167522	0	A	G	0.244	-0.20552	8.903803e-01	7.855037e+00	7.871328e+00	8.178420e-01	8.160479e-01	8.164717e-01
1	1:5186726	5186726	3	C	A	0.083	1.661715e-01	1.250097e+00	7.865651e+00	7.910784e+00	8.944720e-01	8.929391e-01	8.933969e-01
1	1:5194704	5194704	5	A	A	0.136	9.404632e-01	9.909770e-01	7.724263e+00	7.795237e+00	3.444989e-01	3.399802e-01	3.429343e-01
1	1:5197674	5197674	3	C	T	0.075	2.289248e+00	1.588577e+00	7.225114e+00	7.209793e+00	1.521483e-01	1.518139e-01	1.600334e-01
1	1:5211098	5211098	3	G	A	0.1	3.580272e-01	1.173424e+00	7.952470e+00	7.995169e+00	7.608041e-01	7.587665e-01	7.606956e-01
1	1:5218618	5218618	3	T	C	0.45	8.099729e-01	8.422879e-01	7.305747e+00	7.327969e+00	3.381511e-01	3.409955e-01	3.507743e-01
1	1:5228415	5228415	5	T	A	0.314	-0.092553	8.237112e-01	7.829630e+00	7.874135e+00	9.107234e-01	9.099744e-01	9.101748e-01
1	1:5232501	5232501	4	G	G	0.261	4.622548e-01	8.468077e-01	8.012175e+00	8.108162e+00	5.861539e-01	5.827376e-01	5.866003e-01
1	1:5239130	5239130	1	G	A	0.123	3.182432e-01	1.017141e+00	7.843705e+00	7.903426e+00	7.549103e-01	7.522358e-01	7.528828e-01
1	1:5251341	5251341	2	T	T	0.058	-0.636221	9.477412e-01	7.403283e+00	7.690610e+00	5.033074e-01	5.050156e-01	5.081199e-01
1	1:5252042	5252042	5	C	T	0.195	-0.796198	9.989153e-01	7.156774e+00	7.264952e+00	4.269762e-01	4.397379e-01	4.540743e-01
1	1:5254809	5254809	3	T	A	0.075	5.994288e-01	1.441678e+00	7.921066e+00	7.957580e+00	6.783035e-01	6.751981e-01	6.764892e-01
1	1:5269279	5269279	3	A	G	0.05	-0.693712	2.030219e+00	7.835287e+00	7.834725e+00	7.331747e-01	7.307144e-01	7.315636e-01
1	1:5272286	5272286	3	A	C	0.05	3.785113e+00	1.412671e+00	6.109747e+00	6.136832e+00	8.402293e-03	9.349641e-03	1.359113e-02
1	1:5272495	5272495	1	G	A	0.057	-0.179176	1.134006e+00	7.768572e+00	7.862425e+00	8.747183e-01	8.742093e-01	8.745451e-01
1	1:5286936	5286936	3	T	G	0.208	-1.10873	9.456574e-01	7.264226e+00	7.334554e+00	2.433211e-01	2.443254e-01	2.523296e-01
1	1:5297764	5297764	3	T	A	0.2	-1.02855	1.083754e+00	7.189191e+00	7.237869e+00	3.444832e-01	3.513387e-01	3.637987e-01
1	1:5305453	5305453	6	G	C	0.256	1.557287e-01	8.750094e-01	7.836306e+00	7.874226e+00	8.590412e-01	8.576915e-01	8.580071e-01
1	1:5309924	5309924	2	C	T	0.14	8.535194e-01	9.698107e-01	7.691744e+00	7.754585e+00	3.805559e-01	3.764857e-01	3.794063e-01
1	1:5310056	5310056	8	T	C	0.461	4.173096e-01	7.586953e-01	7.488778e+00	7.602042e+00	5.833087e-01	5.871758e-01	5.925352e-01
1	1:5314686	5314686	1	T	C	0.205	-1.15349	8.998148e-01	7.032930e+00	7.127557e+00	2.023217e-01	2.069202e-01	2.178945e-01
1	1:5317515	5317515	2	T	C	0.124	4.660168e-01	1.013807e+00	7.882685e+00	7.945542e+00	6.465778e-01	6.429279e-01	6.441821e-01
1	1:5318975	5318975	2	T	C	0.248	9.806359e-02	8.788108e-01	7.875950e+00	7.910266e+00	9.113360e-01	9.100862e-01	9.105397e-01
1	1:5323156	5323156	4	C	A	0.109	-1.06827	1.164168e+00	7.719117e+00	7.720409e+00	3.606406e-01	3.563352e-01	3.596131e-01
1	1:5337754	5337754	6	C	A	0.316	-0.449975	7.441333e-01	7.465810e+00	7.582627e+00	5.465130e-01	5.500677e-01	5.557597e-01
1	1:5350379	5350379	5	G	G	0.119	5.559121e-01	8.637848e-01	7.583629e+00	7.731620e+00	5.210677e-01	5.196481e-01	5.221596e-01
1	1:5351000	5351000	6	C	T	0.111	-0.912538	1.150028e+00	7.551660e+00	7.555598e+00	4.290448e-01	4.277465e-01	4.332372e-01
1	1:5351787	5351787	12	C	G	0.234	4.457549e-02	8.001792e-01	7.754984e+00	7.873738e+00	9.556672e-01	9.561635e-01	9.562795e-01
1	1:5356698	5356698	7	C	C	0.052	4.254174e+00	1.406797e+00	6.231936e+00	6.259417e+00	3.046425e-03	3.223615e-03	5.144853e-03
1	1:5360168	5360168	2	A	G	0.099	2.049568e-01	1.171998e+00	7.888067e+00	7.929035e+00	8.614677e-01	8.597535e-01	8.605005e-01
1	1:5361862	5361862	4	A	A	0.218	-0.756138	9.577859e-01	7.303512e+00	7.369502e+00	4.313846e-01	4.377121e-01	4.482140e-01
1	1:5383871	5383871	0	C	C	0.195	-1.44905	1.108975e+00	7.146996e+00	7.170727e+00	1.938076e-01	1.957381e-01	2.055376e-01
1	1:5383877	5383877	1	C	C	0.197	-1.40173	1.109239e+00	7.192165e+00	7.218623e+00	2.087731e-01	2.103057e-01	2.196412e-01
1	1:5384923	5384923	3	G	A	0.383	-0.683554	7.696702e-01	7.984091e+00	8.046041e+00	3.762420e-01	3.715115e-01	3.747443e-01
1	1:5386586	5386586	4	T	T	0.05	4.006552e+00	1.412007e+00	6.235442e+00	6.264024e+00	5.333261e-03	5.708559e-03	8.515493e-03
1	1:5391661	5391661	4	T	C	0.05	1.671885e+00	2.114360e+00	7.623368e+00	7.570114e+00	4.306495e-01	4.279144e-01	4.330063e-01
1	1:5394551	5394551	5	T	A	0.339	-0.20039	8.198505e-01	7.825544e+00	7.872812e+00	8.073173e-01	8.054685e-01	8.059164e-01
1	1:5397920	5397920	3	A	G	0.25	-0.0542259	8.755679e-01	7.849393e+00	7.876518e+00	9.507190e-01	9.503250e-01	9.504353e-01
1	1:5405880	5405880	6	A	G	0.274	-0.132965	8.099749e-01	7.779899e+00	7.823264e+00	8.698793e-01	8.702138e-01	8.711451e-01
1	1:5409691	5409691	3	A	C	0.108	-1.2864	1.151818e+00	7.703714e+00	7.709731e+00	2.662746e-01	2.618795e-01	2.657867e-01
1	1:5411414	5411414	5	A	G	0.102	2.838808e-01	1.168288e+00	7.929676e+00	7.975068e+00	8.084256e-01	8.065442e-01	8.081591e-01
1	1:5423027	5423027	10	C	A	0.23	7.636638e-02	4.250048e-01	7.546730e+00	7.925387e+00	8.577016e-01	8.504606e-01	8.511410e-01
1	1:5427251	5427251	6	T	C	0.239	2.000239e-01	8.443856e-01	7.833808e+00	7.912411e+00	8.131451e-01	8.107061e-01	8.112733e-01
1	1:5441553	5441553	2	C	A	0.107	-1.23545	1.149824e+00	7.594718e+00	7.595933e+00	2.847517e-01	2.812776e-01	2.860055e-01
1	1:5452434	5452434	2	C	T	0.215	-1.53137	9.623964e-01	7.169547e+00	7.226299e+00	1.141722e-01	1.137681e-01	1.209180e-01
1	1:5460192	5460192	11	C	T	0.054	3.716368e+00	1.409477e+00	6.186393e+00	6.218336e+00	9.469535e-03	1.037909e-02	1.472241e-02
1	1:5469194	5469194	7	G	A	0.112	-0.778807	1.157404e+00	7.612826e+00	7.619790e+00	5.022996e-01	5.008161e-01	5.052427e-01
1	1:5472421	5472421	2	A	T	0.281	-0.478928	8.052308e-01	7.699478e+00	7.726702e+00	5.531067e-01	5.505479e-01	5.530629e-01
1	1:5474633	5474633	2	C	T	0.215	-1.63701	9.504828e-01	7.266475e+00	7.331870e+00	8.757071e-02	8.613544e-02	9.194730e-02
1	1:5487422	5487422	4	G	T	0.076	4.138938e-01	1.447420e+00	7.903559e+00	7.939110e+00	7.754032e-01	7.730700e-01	7.739864e-01
1	1:5488938	5488938	2	G	G	0.198	-1.12987	1.106234e+00	7.248842e+00	7.284052e+00	3.091169e-01	3.125842e-01	3.227913e-01
1	1:5504146	5504146	8	T	C	0.052	-0.54811	1.080468e+00	7.639271e+00	7.871793e+00	6.128753e-01	6.094644e-01	6.105883e-01
1	1:5515169	5515169	1	G	T	0.279	-0.682664	8.050444e-01	7.613266e+00	7.639207e+00	3.981218e-01	3.952688e-01	3.992595e-01
1	1:5517556	5517556	8	G	A	0.313	-0.14871	7.131776e-01	7.693366e+00	7.869441e+00	8.351757e-01	8.341207e-01	8.345053e-01
1	1:5525580	5525580	3	C	G	0.142	9.072231e-01	9.636800e-01	7.641412e+00	7.705474e+00	3.483678e-01	3.446480e-01	3.481154e-01
1	1:5537541	5537541	2	C	A	0.331	-0.115667	8.419899e-01	7.839627e+00	7.864039e+00	8.909637e-01	8.900981e-01	8.903945e-01
1	1:5538244	5538244	4	G	A	0.05	1.791315e+00	2.107409e+00	7.549463e+00	7.497846e+00	3.969993e-01	3.951833e-01	4.015864e-01
1	1:5539502	5539502	1	T	C	0.139	6.791857e-01	9.695024e-01	7.701424e+00	7.766414e+00	4.849283e-01	4.814837e-01	4.837626e-01
1	1:5539993	5539993	1	T	A	0.328	-0.154622	8.441481e-01	7.832013e+00	7.853618e+00	8.549719e-01	8.538248e-01	8.542694e-01
1	1:5546575	5546575	2	C	T	0.463	1.970395e-01	8.206155e-01	7.779179e+00	7.825491e+00	8.106499e-01	8.098354e-01	8.106654e-01
1	1:5550571	5550571	0	C	A	0.195	-1.44905	1.108975e+00	7.146996e+00	7.170727e+00	1.938076e-01	1.957381e-01	2.055376e-01
1	1:5556623	5556623	2	A	G	0.198	-1.58654	1.094731e+00	7.260684e+00	7.297751e+00	1.498542e-01	1.490476e-01	1.561293e-01
1	1:5560131	5560131	4	A	C	0.252	2.683011e-01	8.766465e-01	7.953763e+00	8.001801e+00	7.600895e-01	7.580180e-01	7.600811e-01
1	1:5568958	5568958	4	G	T	0.193	-0.513482	9.491516e-01	7.384636e+00	7.552691e+00	5.895084e-01	5.982263e-01	6.052785e-01
1	1:5569316	5569316	7	G	T	0.147	1.061772e+00	9.548841e-01	7.719606e+00	7.794079e+00	2.683690e-01	2.637924e-01	2.673338e-01
1	1:5584640	5584640	1	T	G	0.189	-1.13169	1.099361e+00	7.334843e+00	7.378135e+00	3.053437e-01	3.064534e-01	3.144179e-01
1	1:5587526	5587526	5	T	T	0.475	3.409436e-01	8.069393e-01	7.684022e+00	7.750171e+00	6.733994e-01	6.727513e-01	6.748322e-01
1	1:5587792	5587792	3	C	T	0.108	-1.02675	1.147269e+00	7.637440e+00	7.642377e+00	3.725884e-01	3.691861e-01	3.731910e-01
1	1:5606154	5606154	4	C	T	0.269	-0.471576	7.783514e-01	7.668111e+00	7.731932e+00	5.457394e-01	5.435212e-01	5.459747e-01
1	1:5609314	5609314	3	A	T	0.192	-0.97775	1.091080e+00	7.319056e+00	7.366732e+00	3.719621e-01	3.754837e-01	3.847558e-01
1	1:5610980	5610980	6	A	G	0.444	-0.32711	7.972814e-01	7.975033e+00	8.068138e+00	6.823247e-01	6.792652e-01	6.826846e-01
1	1:5619161	5619161	3	G	A	0.275	-0.643616	7.684292e-01	7.601055e+00	7.661780e+00	4.039219e-01	4.012363e-01	4.049222e-01
1	1:5619524	5619524	5	G	A	0.11	-1.12374	1.147792e+00	7.562072e+00	7.566005e+00	3.295116e-01	3.267612e-01	3.318191e-01
1	1:5629312	5629312	5	A	C	0.051	3.862192e+00	1.415624e+00	6.190259e+00	6.218444e+00	7.315569e-03	7.964344e-03	1.155830e-02
1	1:5646307	5646307	10	T	A	0.115	-1.17452	1.161862e+00	7.626535e+00	7.627328e+00	3.140846e-01	3.104267e-01	3.147579e-01
1	1:5646923	5646923	6	T	T	0.197	-0.72782	1.197131e+00	7.344905e+00	7.380888e+00	5.443469e-01	5.543822e-01	5.675163e-01
1	1:5654278	5654278	5	C	A	0.229	-0.0419088	9.042269e-01	7.869816e+00	7.879620e+00	9.631096e-01	9.627372e-01	9.628146e-01
1	1:5664255	5664255	4	C	T	0.269	-0.939115	7.805583e-01	7.744872e+00	7.795922e+00	2.312737e-01	2.267098e-01	2.305361e-01
1	1:5666381	5666381	5	A	T	0.237	-0.10008	9.398607e-01	7.908657e+00	7.907409e+00	9.153750e-01	9.147561e-01	9.151636e-01
1	1:5666922	5666922	3	A	C	0.208	-1.11695	1.010029e+00	7.067365e+00	7.122895e+00	2.709796e-01	2.782568e-01	2.917353e-01
1	1:5669871	5669871	4	C	T	0.479	6.420824e-01	8.281905e-01	7.732874e+00	7.777472e+00	4.396847e-01	4.356169e-01	4.380347e-01
1	1:5671026	5671026	6	G	A	0.376	3.003109e-01	7.387512e-01	7.874811e+00	7.962438e+00	6.850849e-01	6.814478e-01	6.827746e-01
1	1:5682475	5682475	2	T	T	0.116	1.073368e-02	1.123508e+00	7.860740e+00	7.880006e+00	9.923931e-01	9.923359e-01	9.923518e-01
1	1:5682504	5682504	2	G	G	0.116	-0.117864	1.117861e+00	7.860421e+00	7.880299e+00	9.162033e-01	9.153405e-01	9.155185e-01
1	1:5682590	5682590	5	T	C	0.102	-0.16427	9.836950e-01	7.567018e+00	7.754001e+00	8.676543e-01	8.801928e-01	8.838535e-01
1	1:5691936	5691936	2	T	C	0.24	-0.402713	9.188240e-01	7.880839e+00	7.872081e+00	6.619565e-01	6.586840e-01	6.596033e-01
1	1:5693631	5693631	1	C	T	0.475	1.096272e+00	8.099815e-01	7.887757e+00	7.936684e+00	1.784339e-01	1.739758e-01	1.781473e-01
1	1:5694943	5694943	4	A	G	0.227	-1.71603	8.019455e-01	9.858481e+00	1.010995e+01	3.437613e-02	3.789120e-02	4.914941e-02
1	1:5695487	5695487	4	A	T	0.244	-0.234926	9.119778e-01	7.895188e+00	7.906526e+00	7.971530e-01	7.951190e-01	7.956738e-01
1	1:5695617	5695617	10	T	C	0.407	4.178050e-01	7.074910e-01	7.893290e+00	8.040749e+00	5.559270e-01	5.508706e-01	5.534498e-01
1	1:5701173	5701173	4	G	T	0.244	-0.822414	9.068187e-01	8.103057e+00	8.114514e+00	3.662503e-01	3.624958e-01	3.663943e-01
1	1:5704248	5704248	3	C	T	0.183	-1.15467	1.231358e+00	7.379672e+00	7.389065e+00	3.502557e-01	3.514494e-01	3.597364e-01
1	1:5718972	5718972	5	G	A	0.237	-0.56405	9.557451e-01	8.040602e+00	8.045829e+00	5.561785e-01	5.533043e-01	5.559634e-01
1	1:5720381	5720381	7	A	G	0.216	-0.833356	9.943766e-01	7.349870e+00	7.428340e+00	4.036446e-01	4.071198e-01	4.152685e-01
1	1:5728544	5728544	4	G	A	0.05	3.995220e+00	1.414649e+00	6.214993e+00	6.244284e+00	5.545275e-03	5.966936e-03	8.878100e-03
1	1:5730640	5730640	2	T	A	0.24	-0.359378	9.232871e-01	7.922217e+00	7.906930e+00	6.977846e-01	6.949436e-01	6.957801e-01
1	1:5730675	5730675	3	T	C	0.108	-1.13758	1.150008e+00	7.621343e+00	7.623306e+00	3.245447e-01	3.210023e-01	3.253488e-01
1	1:5737480	5737480	2	A	G	0.132	6.115294e-01	1.052561e+00	7.756835e+00	7.775356e+00	5.623268e-01	5.590304e-01	5.609244e-01
1	1:5763281	5763281	4	C	C	0.244	1.432773e-03	9.071099e-01	7.874497e+00	7.880275e+00	9.987423e-01	9.987035e-01	9.987064e-01
1	1:5767767	5767767	7	G	A	0.483	6.470201e-01	7.874658e-01	7.648894e+00	7.727739e+00	4.128930e-01	4.094918e-01	4.124312e-01
1	1:5769972	5769972	2	A	T	0.24	-0.368419	9.158249e-01	7.924048e+00	7.922778e+00	6.881868e-01	6.852874e-01	6.862392e-01
1	1:5773601	5773601	5	A	G	0.322	-0.516574	7.674290e-01	7.829428e+00	7.942049e+00	5.021528e-01	4.973536e-01	4.992000e-01
1	1:5783016	5783016	5	C	G	0.466	2.777160e-01	7.600593e-01	7.700453e+00	7.798489e+00	7.154603e-01	7.146387e-01	7.159184e-01
1	1:5787943	5787943	5	T	C	0.483	-0.111623	8.184732e-01	7.883077e+00	7.921520e+00	8.917476e-01	8.902868e-01	8.909282e-01
1	1:5799145	5799145	3	T	C	0.233	-0.515131	8.519153e-01	7.833744e+00	7.884564e+00	5.465281e-01	5.423776e-01	5.438241e-01
1	1:5822522	5822522	3	G	C	0.492	3.845340e-01	7.705151e-01	7.483716e+00	7.539769e+00	6.186426e-01	6.246977e-01	6.328197e-01
1	1:5823382	5823382	8	A	G	0.052	4.141414e+00	1.410258e+00	6.145598e+00	6.171595e+00	3.972760e-03	4.309835e-03	6.750914e-03
1	1:5823478	5823478	10	C	A	0.336	-1.2465	7.502640e-01	8.608433e+00	8.742596e+00	9.921921e-02	9.817776e-02	1.062461e-01
1	1:5826648	5826648	3	T	C	0.492	1.059813e+00	8.247080e-01	7.559408e+00	7.588989e+00	2.012198e-01	1.978128e-01	2.027404e-01
1	1:5857880	5857880	0	A	G	0.268	-1.13449	8.165585e-01	7.741661e+00	7.748918e+00	1.672760e-01	1.631165e-01	1.674924e-01
1	1:5863780	5863780	2	T	A	0.24	-0.368156	9.203548e-01	7.895075e+00	7.888466e+00	6.898508e-01	6.868339e-01	6.876483e-01
1	1:5863781	5863781	3	A	T	0.242	-0.500476	9.109198e-01	7.927924e+00	7.935920e+00	5.837308e-01	5.799700e-01	5.813858e-01
1	1:5865883	5865883	8	G	A	0.243	-0.216023	9.065586e-01	7.846570e+00	7.861428e+00	8.120600e-01	8.102814e-01	8.107571e-01
1	1:5878474	5878474	3	T	A	0.05	3.968315e+00	1.412575e+00	6.176997e+00	6.204309e+00	5.791761e-03	6.291061e-03	9.383172e-03
1	1:5885224	5885224	3	G	A	0.05	3.988523e+00	1.411308e+00	6.110695e+00	6.136197e+00	5.513913e-03	6.075186e-03	9.216816e-03
1	1:5885577	5885577	3	A	A	0.067	1.013138e-01	1.156971e+00	7.718834e+00	7.885697e+00	9.303647e-01	9.289359e-01	9.290959e-01
1	1:5897376	5897376	2	C	C	0.347	-0.563886	3.416766e-01	7.913636e+00	8.326931e+00	1.014645e-01	9.715607e-02	1.026103e-01
1	1:5913688	5913688	3	C	T	0.425	6.529842e-01	9.223760e-01	7.813402e+00	7.880051e+00	4.803457e-01	4.758281e-01	4.776550e-01
1	1:5922496	5922496	3	C	G	0.242	-0.868089	8.546680e-01	8.002186e+00	8.024923e+00	3.117973e-01	3.071081e-01	3.105725e-01
1	1:5922701	5922701	6	G	A	0.385	4.418742e-01	7.344676e-01	7.845614e+00	7.927289e+00	5.485493e-01	5.441810e-01	5.457182e-01
1	1:5934525	5934525	1	T	G	0.254	-0.846017	9.350167e-01	7.890318e+00	7.870748e+00	3.673613e-01	3.624334e-01	3.650516e-01
1	1:5942605	5942605	2	A	T	0.066	-1.58669	7.247321e-01	7.530181e+00	7.827095e+00	3.049031e-02	2.885190e-02	3.239790e-02
1	1:5942606	5942606	4	T	A	0.067	-1.54263	7.253909e-01	7.535643e+00	7.834292e+00	3.548332e-02	3.366231e-02	3.738497e-02
1	1:5942609	5942609	1	T	G	0.066	-1.58358	7.217665e-01	7.530969e+00	7.828207e+00	3.014385e-02	2.851704e-02	3.204912e-02
1	1:5942610	5942610	5	T	T	0.068	-1.53647	7.250005e-01	7.527171e+00	7.825827e+00	3.611187e-02	3.427993e-02	3.802471e-02
1	1:5944700	5944700	2	A	A	0.198	-1.51989	9.894469e-01	6.817134e+00	6.868118e+00	1.271237e-01	1.321780e-01	1.445060e-01
1	1:5951617	5951617	7	T	T	0.095	4.024271e-01	9.233578e-01	7.992233e+00	8.289043e+00	6.637366e-01	6.559932e-01	6.672679e-01
1	1:5962091	5962091	3	C	G	0.292	7.343285e-01	7.481270e-01	7.585547e+00	7.716866e+00	3.282772e-01	3.248113e-01	3.282929e-01
1	1:5981216	5981216	6	A	T	0.419	8.352537e-01	7.462368e-01	7.789025e+00	7.926305e+00	2.652344e-01	2.601937e-01	2.636750e-01
1	1:6000930	6000930	3	A	C	0.192	-1.62811	1.098126e+00	6.710366e+00	6.735253e+00	1.407741e-01	1.491934e-01	1.653505e-01
1	1:6015453	6015453	5	G	G	0.212	-1.36279	9.447298e-01	6.893711e+00	6.952925e+00	1.517386e-01	1.568113e-01	1.690989e-01
1	1:6017563	6017563	4	A	T	0.168	-0.659603	1.039795e+00	7.859703e+00	7.848825e+00	5.270444e-01	5.228040e-01	5.243978e-01
1	1:6017610	6017610	5	C	A	0.085	7.863417e-01	1.226523e+00	8.154641e+00	8.272122e+00	5.226607e-01	5.209190e-01	5.287593e-01
1	1:6023747	6023747	3	G	A	0.108	-1.33879	1.145284e+00	7.670377e+00	7.680123e+00	2.447189e-01	2.405315e-01	2.447337e-01
1	1:6025981	6025981	1	T	A	0.107	-1.30986	1.155985e+00	7.655859e+00	7.655986e+00	2.594068e-01	2.553217e-01	2.596096e-01
1	1:6053966	6053966	11	C	A	0.054	4.013085e+00	1.412205e+00	6.004366e+00	6.030690e+00	5.267485e-03	5.952306e-03	9.252907e-03
1	1:6053989	6053989	2	G	G	0.248	-0.371275	9.482096e-01	7.826510e+00	7.807779e+00	6.960764e-01	6.932995e-01	6.944984e-01
1	1:6057981	6057981	3	A	G	0.1	-0.594228	1.099571e+00	7.696419e+00	7.821681e+00	5.899021e-01	5.870532e-01	5.884570e-01
1	1:6075271	6075271	2	T	C	0.248	-0.339817	8.840517e-01	7.783803e+00	7.800759e+00	7.013671e-01	6.991681e-01	7.004417e-01
1	1:6082002	6082002	9	T	C	0.088	-0.161735	1.230435e+00	7.748417e+00	7.847831e+00	8.956412e-01	8.965109e-01	8.969952e-01
1	1:6094813	6094813	4	A	G	0.101	-1.06406	1.348446e+00	7.487136e+00	7.500634e+00	4.315953e-01	4.318889e-01	4.385573e-01
1	1:6095192	6095192	1	T	C	0.189	-1.9463	1.087805e+00	6.473563e+00	6.484806e+00	7.608493e-02	8.267897e-02	9.682879e-02
1	1:6099011	6099011	1	A	G	0.197	-1.60326	9.627754e-01	6.889433e+00	6.942689e+00	9.845065e-02	1.007537e-01	1.104041e-01
1	1:6109716	6109716	0	A	G	0.252	-0.88162	9.387590e-01	7.869738e+00	7.845599e+00	3.495330e-01	3.445741e-01	3.473566e-01
1	1:6148985	6148985	2	T	A	0.14	-0.16579	1.120589e+00	7.907065e+00	7.906876e+00	8.826295e-01	8.815878e-01	8.819986e-01
1	1:6150301	6150301	5	G	A	0.186	-2.15124	1.012768e+00	6.032675e+00	6.080013e+00	3.569564e-02	4.202006e-02	5.468736e-02
1	1:6175161	6175161	4	T	G	0.252	-1.42627	9.261325e-01	8.323934e+00	8.344692e+00	1.261645e-01	1.235334e-01	1.292974e-01
1	1:6206713	6206713	3	C	T	0.233	6.332022e-01	8.638113e-01	8.010606e+00	8.111810e+00	4.649560e-01	4.606070e-01	4.643106e-01
1	1:6216679	6216679	2	G	C	0.19	-2.11425	1.077122e+00	6.485550e+00	6.503138e+00	5.195610e-02	5.577265e-02	6.630733e-02
1	1:6220775	6220775	2	G	A	0.207	-1.61728	9.436937e-01	6.484299e+00	6.528358e+00	8.913032e-02	9.706744e-02	1.124577e-01
1	1:6221444	6221444	7	G	G	0.069	-0.00628941	1.329019e+00	7.741519e+00	7.898169e+00	9.962319e-01	9.862294e-01	9.868446e-01
1	1:6253608	6253608	3	T	A	0.433	-0.109862	8.258363e-01	7.843185e+00	7.892382e+00	8.943901e-01	8.930432e-01	8.933074e-01
1	1:6256085	6256085	6	T	A	0.094	-0.12791	1.316797e+00	7.878473e+00	7.878587e+00	9.227780e-01	9.219849e-01	9.221493e-01
1	1:6259674	6259674	1	G	A	0.131	-0.657766	1.122051e+00	7.795268e+00	7.798058e+00	5.588213e-01	5.551195e-01	5.568199e-01
1	1:6286692	6286692	7	C	G	0.052	2.304813e+00	2.096259e+00	7.472903e+00	7.419957e+00	2.737378e-01	2.716599e-01	2.785782e-01
1	1:6287739	6287739	1	T	A	0.139	4.023995e-01	9.824570e-01	7.768991e+00	7.874668e+00	6.828347e-01	6.798357e-01	6.806726e-01
1	1:6293106	6293106	3	G	A	0.217	2.803674e-01	8.335717e-01	7.747519e+00	7.856355e+00	7.371936e-01	7.351202e-01	7.358190e-01
1	1:6311474	6311474	5	G	T	0.136	7.511478e-01	1.142656e+00	7.766790e+00	7.771657e+00	5.121915e-01	5.083785e-01	5.104947e-01
1	1:6314116	6314116	3	G	A	0.083	-0.591943	1.555815e+00	7.765396e+00	7.776859e+00	7.042628e-01	7.024337e-01	7.040522e-01
1	1:6320391	6320391	4	C	T	0.445	-0.176917	8.036064e-01	7.890844e+00	7.956592e+00	8.261223e-01	8.237469e-01	8.249874e-01
1	1:6323163	6323163	3	A	G	0.092	-0.0509328	1.307925e+00	7.874184e+00	7.876325e+00	9.690010e-01	9.687080e-01	9.687853e-01
1	1:6330308	6330308	9	A	A	0.351	-0.42514	6.766085e-01	7.765839e+00	7.963691e+00	5.309652e-01	5.256114e-01	5.274436e-01
1	1:6331017	6331017	7	C	T	0.302	-0.439383	7.464954e-01	7.940993e+00	8.096919e+00	5.572310e-01	5.522324e-01	5.557869e-01
1	1:6396262	6396262	3	T	A	0.05	3.681514e+00	1.415670e+00	6.146758e+00	6.175120e+00	1.046724e-02	1.160498e-02	1.640766e-02
1	1:6397998	6397998	4	C	A	0.244	-0.098802	8.753457e-01	7.867985e+00	7.890506e+00	9.103191e-01	9.092931e-01	9.095154e-01
1	1:6405321	6405321	3	C	C	0.442	-0.225335	8.222356e-01	7.894119e+00	7.938994e+00	7.845119e-01	7.821327e-01	7.830404e-01
1	1:6407836	6407836	4	C	A	0.05	3.949852e+00	1.409756e+00	6.117606e+00	6.144203e+00	5.919222e-03	6.521541e-03	9.818532e-03
1	1:6412503	6412503	2	A	G	0.215	-1.67855	9.582997e-01	6.881887e+00	6.926719e+00	8.237769e-02	8.405023e-02	9.289475e-02
1	1:6418964	6418964	1	A	T	0.434	3.086353e-01	8.248741e-01	7.774574e+00	7.827457e+00	7.089398e-01	7.067785e-01	7.077460e-01
1	1:6431924	6431924	3	T	A	0.308	-0.0311048	8.214800e-01	7.824224e+00	7.888843e+00	9.698583e-01	9.686555e-01	9.687841e-01
1	1:6442840	6442840	3	T	A	0.083	-0.354654	1.546861e+00	7.797000e+00	7.808460e+00	8.190435e-01	8.181797e-01	8.193117e-01
1	1:6444650	6444650	3	A	G	0.05	3.867364e+00	1.415278e+00	6.240236e+00	6.269689e+00	7.225896e-03	7.778689e-03	1.120990e-02
1	1:6451250	6451250	7	G	A	0.138	5.453810e-03	1.021278e+00	7.761967e+00	7.879531e+00	9.957480e-01	9.970785e-01	9.970882e-01
1	1:6453538	6453538	6	G	C	0.368	-0.965965	7.380517e-01	8.112291e+00	8.215002e+00	1.930812e-01	1.889829e-01	1.942053e-01
1	1:6454725	6454725	6	T	C	0.094	-0.218766	1.310123e+00	7.893357e+00	7.893067e+00	8.676636e-01	8.663452e-01	8.666663e-01
1	1:6455004	6455004	8	A	G	0.226	1.128848e-01	8.986177e-01	7.808962e+00	7.875519e+00	9.002409e-01	8.993848e-01	8.996036e-01
1	1:6465314	6465314	4	C	T	0.05	1.843105e+00	2.112361e+00	7.593122e+00	7.540937e+00	3.846458e-01	3.819119e-01	3.873825e-01
1	1:6467961	6467961	4	C	T	0.429	-0.35542	7.902476e-01	7.909217e+00	8.010215e+00	6.536894e-01	6.497379e-01	6.518026e-01
1	1:6489266	6489266	5	C	G	0.229	-0.178628	8.367081e-01	7.881463e+00	7.924139e+00	8.313046e-01	8.293166e-01	8.299862e-01
1	1:6496651	6496651	3	A	A	0.05	2.011584e+00	2.118423e+00	7.590443e+00	7.537099e+00	3.442252e-01	3.411458e-01	3.465485e-01
1	1:6496653	6496653	3	T	C	0.05	2.011584e+00	2.118423e+00	7.590443e+00	7.537099e+00	3.442252e-01	3.411458e-01	3.465485e-01
1	1:6505942	6505942	3	G	A	0.208	-1.87455	9.324971e-01	6.646999e+00	6.696914e+00	4.662855e-02	4.855206e-02	5.654077e-02
1	1:6518073	6518073	1	A	A	0.205	-1.81942	9.422031e-01	6.607989e+00	6.647191e+00	5.581883e-02	5.874009e-02	6.823805e-02
1	1:6519239	6519239	3	C	C	0.192	-2.01497	1.080772e+00	6.371584e+00	6.382953e+00	6.469207e-02	7.143972e-02	8.563279e-02
1	1:6530897	6530897	4	T	C	0.202	-0.72322	8.696953e-01	6.829211e+00	6.977975e+00	4.072849e-01	4.398490e-01	4.692164e-01
1	1:6532333	6532333	3	T	T	0.05	3.937587e+00	1.431770e+00	6.173110e+00	6.197880e+00	6.871436e-03	7.499271e-03	1.099723e-02
1	1:6536658	6536658	1	T	C	0.443	-0.040017	7.936946e-01	7.851855e+00	7.903008e+00	9.598719e-01	9.583053e-01	9.587206e-01
1	1:6549808	6549808	0	A	G	0.081	-0.500808	1.550859e+00	7.769304e+00	7.777870e+00	7.473110e-01	7.460067e-01	7.476390e-01
1	1:6551607	6551607	3	C	A	0.233	9.976180e-02	9.453169e-01	7.872446e+00	7.868227e+00	9.161279e-01	9.152790e-01	9.155017e-01
1	1:6554707	6554707	5	T	C	0.229	-0.149171	8.962721e-01	7.820245e+00	7.882906e+00	8.680924e-01	8.666775e-01	8.669668e-01
1	1:6554708	6554708	4	T	A	0.227	-0.0689737	8.987590e-01	7.826753e+00	7.883197e+00	9.389545e-01	9.381821e-01	9.383149e-01
1	1:6554709	6554709	3	G	G	0.225	3.376064e-02	9.023664e-01	7.823804e+00	7.878296e+00	9.702170e-01	9.700951e-01	9.701601e-01
1	1:6588157	6588157	8	T	C	0.339	3.625927e-01	7.570031e-01	7.801612e+00	7.893022e+00	6.328141e-01	6.291734e-01	6.302181e-01
1	1:6595186	6595186	4	T	C	0.193	-1.71387	1.080826e+00	6.511572e+00	6.531267e+00	1.154158e-01	1.259943e-01	1.443828e-01
1	1:6614498	6614498	2	A	T	0.091	-0.171806	1.315665e+00	7.878092e+00	7.873723e+00	8.963206e-01	8.952535e-01	8.954862e-01
1	1:6626451	6626451	4	T	T	0.454	-0.218462	7.712481e-01	7.857388e+00	7.922232e+00	7.774633e-01	7.748109e-01	7.755359e-01
1	1:6627864	6627864	2	A	G	0.124	-0.345	1.148272e+00	7.841424e+00	7.850473e+00	7.643483e-01	7.621410e-01	7.627966e-01
1	1:6630115	6630115	5	A	G	0.237	-0.3393	9.456799e-01	7.976525e+00	7.988649e+00	7.203781e-01	7.184013e-01	7.200980e-01
1	1:6634902	6634902	4	T	C	0.227	7.853756e-01	8.840440e-01	7.912565e+00	7.948398e+00	3.760938e-01	3.711840e-01	3.738501e-01
1	1:6640766	6640766	6	C	G	0.051	3.935190e+00	1.415902e+00	6.301915e+00	6.332034e+00	6.318492e-03	6.694762e-03	9.692642e-03
1	1:6643701	6643701	1	C	T	0.262	-0.880757	8.309823e-01	7.832791e+00	7.847573e+00	2.913017e-01	2.863900e-01	2.896394e-01
1	1:6653467	6653467	6	G	A	0.308	2.225781e-01	7.419561e-01	7.656557e+00	7.746272e+00	7.647009e-01	7.669641e-01	7.694490e-01
1	1:6653752	6653752	6	C	T	0.239	5.032056e-01	9.236190e-01	7.965749e+00	7.984851e+00	5.868805e-01	5.833899e-01	5.851930e-01
1	1:6654758	6654758	4	G	C	0.403	9.100529e-02	7.547762e-01	7.801158e+00	7.879387e+00	9.042296e-01	9.032840e-01	9.034886e-01
1	1:6655810	6655810	3	T	T	0.225	3.232636e-01	9.662474e-01	7.851032e+00	7.839989e+00	7.385395e-01	7.360109e-01	7.368056e-01
1	1:6656548	6656548	10	C	T	0.221	3.363450e-01	8.967485e-01	7.765441e+00	7.831203e+00	7.082637e-01	7.061325e-01	7.070726e-01
1	1:6660639	6660639	2	G	A	0.231	-0.0948131	9.492968e-01	7.909316e+00	7.899554e+00	9.206072e-01	9.200402e-01	9.203318e-01
1	1:6661931	6661931	3	A	G	0.233	-0.0913489	9.416228e-01	7.888606e+00	7.892878e+00	9.228772e-01	9.221022e-01	9.223203e-01
1	1:6670504	6670504	8	T	C	0.348	-0.531375	6.791087e-01	8.049512e+00	8.200158e+00	4.354735e-01	4.309667e-01	4.361285e-01
1	1:6675271	6675271	3	G	A	0.092	2.585833e-02	1.316628e+00	7.885037e+00	7.882719e+00	9.843630e-01	9.842328e-01	9.842764e-01
1	1:6679443	6679443	3	T	T	0.092	5.278781e-02	1.305354e+00	7.881835e+00	7.882268e+00	9.678094e-01	9.674797e-01	9.675506e-01
1	1:6683888	6683888	3	C	T	0.208	-1.68207	9.370235e-01	6.659463e+00	6.705883e+00	7.513066e-02	7.896439e-02	8.977442e-02
1	1:6690545	6690545	5	A	T	0.051	2.076501e+00	2.108467e+00	7.523382e+00	7.469247e+00	3.266682e-01	3.244089e-01	3.308750e-01
1	1:6693505	6693505	5	T	C	0.22	4.636119e-01	9.139077e-01	7.826835e+00	7.870512e+00	6.128780e-01	6.092724e-01	6.103985e-01
1	1:6703692	6703692	2	T	C	0.083	-0.364276	1.553706e+00	7.796721e+00	7.808122e+00	8.150273e-01	8.141083e-01	8.152407e-01
1	1:6730506	6730506	4	A	C	0.134	5.921635e-01	1.140426e+00	7.740064e+00	7.738152e+00	6.045364e-01	6.019310e-01	6.042300e-01
1	1:6739577	6739577	10	T	C	0.23	7.491165e-01	9.382195e-01	7.863920e+00	7.884202e+00	4.261767e-01	4.214160e-01	4.236004e-01
1	1:6755159	6755159	4	A	G	0.05	-1.40247	1.295133e+00	7.537341e+00	7.619340e+00	2.810174e-01	2.780533e-01	2.825802e-01
1	1:6756141	6756141	4	G	T	0.462	-0.497902	7.330522e-01	8.211824e+00	8.331222e+00	4.982972e-01	4.974984e-01	5.066248e-01
1	1:6756142	6756142	4	T	A	0.462	-0.497902	7.330522e-01	8.211824e+00	8.331222e+00	4.982972e-01	4.974984e-01	5.066248e-01
1	1:6758120	6758120	4	G	C	0.202	-1.96809	8.692262e-01	6.767771e+00	6.860423e+00	2.534306e-02	2.557442e-02	3.045442e-02
1	1:6759616	6759616	10	T	C	0.212	9.596076e-01	8.134091e-01	7.930493e+00	8.089113e+00	2.404197e-01	2.352938e-01	2.395522e-01
1	1:6766553	6766553	3	T	G	0.475	2.706271e-01	7.446146e-01	7.771278e+00	7.848559e+00	7.169060e-01	7.146282e-01	7.154251e-01
1	1:6778809	6778809	3	T	T	0.117	-0.0165907	1.148840e+00	7.833041e+00	7.884264e+00	9.885017e-01	9.875190e-01	9.875805e-01
1	1:6779547	6779547	2	A	C	0.083	-1.14375	1.101808e+00	7.293362e+00	7.548898e+00	3.013085e-01	3.019978e-01	3.072009e-01
1	1:6792587	6792587	4	A	A	0.076	-2.13977	9.661072e-01	9.837257e+00	1.035201e+01	2.864341e-02	3.116897e-02	4.209036e-02
1	1:6792592	6792592	11	A	C	0.08	-2.03557	9.700455e-01	9.697768e+00	1.020271e+01	3.794735e-02	4.080930e-02	5.319223e-02
1	1:6792594	6792594	4	T	T	0.076	-2.1692	9.659308e-01	9.884470e+00	1.040232e+01	2.653750e-02	2.901116e-02	3.962270e-02
1	1:6796174	6796174	5	C	C	0.059	-0.807148	1.182987e+00	7.590530e+00	7.802070e+00	4.963556e-01	4.934929e-01	4.954470e-01
1	1:6801439	6801439	3	A	C	0.467	-0.164022	7.584010e-01	7.858799e+00	7.911365e+00	8.291388e-01	8.270566e-01	8.275868e-01
1	1:6802663	6802663	1	C	G	0.09	3.178324e+00	1.056850e+00	6.289939e+00	6.335028e+00	3.205968e-03	3.355162e-03	5.279812e-03
1	1:6804867	6804867	4	A	T	0.218	-0.426277	8.647257e-01	8.005213e+00	8.043303e+00	6.229328e-01	6.201868e-01	6.228077e-01
1	1:6812561	6812561	4	A	G	0.092	-0.116794	1.307286e+00	7.875262e+00	7.874543e+00	9.289588e-01	9.282366e-01	9.283984e-01
1	1:6812592	6812592	4	C	C	0.227	-0.212815	8.922905e-01	7.894549e+00	7.925491e+00	8.118935e-01	8.098895e-01	8.105939e-01
1	1:6819356	6819356	2	G	C	0.207	3.764030e-01	9.156785e-01	7.853442e+00	7.923738e+00	6.817523e-01	6.783403e-01	6.793197e-01
1	1:6828248	6828248	6	G	A	0.222	1.022813e+00	9.523189e-01	8.012318e+00	8.015988e+00	2.849490e-01	2.803073e-01	2.839045e-01
1	1:6829515	6829515	4	T	C	0.319	1.143499e+00	7.444333e-01	7.554087e+00	7.626074e+00	1.271329e-01	1.239574e-01	1.288333e-01
1	1:6829526	6829526	6	C	C	0.299	7.272092e-01	6.664950e-01	7.326187e+00	7.487284e+00	2.773991e-01	2.775429e-01	2.836428e-01
1	1:6832140	6832140	3	G	G	0.05	-1.4125	1.296352e+00	7.537660e+00	7.618772e+00	2.780556e-01	2.750690e-01	2.796126e-01
1	1:6833938	6833938	5	C	T	0.076	-0.744707	1.679448e+00	7.754504e+00	7.762045e+00	6.582509e-01	6.560390e-01	6.579128e-01
1	1:6840490	6840490	3	G	A	0.475	1.747189e-01	7.441753e-01	7.766013e+00	7.831690e+00	8.147748e-01	8.141233e-01	8.148645e-01
1	1:6871868	6871868	0	T	T	0.089	-0.17412	1.311677e+00	7.877558e+00	7.874161e+00	8.946148e-01	8.935330e-01	8.937681e-01
1	1:6883533	6883533	9	C	T	0.333	2.028400e-01	7.612160e-01	7.822615e+00	7.911266e+00	7.903321e-01	7.876769e-01	7.882811e-01
1	1:6884125	6884125	4	T	C	0.05	-1.41398	1.296907e+00	7.543425e+00	7.624157e+00	2.777592e-01	2.747012e-01	2.791962e-01
1	1:6886437	6886437	3	C	T	0.242	-0.541487	7.668036e-01	7.801222e+00	7.891999e+00	4.814454e-01	4.768591e-01	4.786847e-01
1	1:6887129	6887129	5	G	A	0.22	1.205212e-01	9.419910e-01	7.822780e+00	7.827568e+00	8.984064e-01	8.982158e-01	8.991468e-01
1	1:6904371	6904371	3	C	C	0.1	-0.34527	1.053736e+00	7.786439e+00	7.900851e+00	7.437330e-01	7.407689e-01	7.414374e-01
1	1:6905217	6905217	4	T	C	0.05	3.827952e+00	1.429538e+00	6.115692e+00	6.140686e+00	8.441351e-03	9.380826e-03	1.362410e-02
1	1:6905492	6905492	5	C	T	0.203	-1.67447	9.712079e-01	7.037788e+00	7.112118e+00	8.724187e-02	8.752841e-02	9.479455e-02
1	1:6921219	6921219	4	T	T	0.084	-0.891768	7.507852e-01	7.334851e+00	7.586336e+00	2.372460e-01	2.358824e-01	2.407935e-01
1	1:6930369	6930369	8	G	A	0.339	-0.243771	7.404642e-01	7.802230e+00	7.933658e+00	7.425632e-01	7.389304e-01	7.398343e-01
1	1:6942389	6942389	2	C	A	0.207	-1.09902	1.023456e+00	7.155336e+00	7.207565e+00	2.850352e-01	2.902517e-01	3.018670e-01
1	1:6965139	6965139	5	G	G	0.186	-0.913412	9.328137e-01	7.033064e+00	7.193431e+00	3.294344e-01	3.411652e-01	3.547981e-01
1	1:6970327	6970327	1	T	T	0.467	-0.136309	8.437707e-01	7.873245e+00	7.896495e+00	8.719314e-01	8.705214e-01	8.708544e-01
1	1:6985807	6985807	3	A	G	0.225	-1.42336	9.829781e-01	6.724196e+00	6.759133e+00	1.502009e-01	1.591150e-01	1.753550e-01
1	1:6994221	6994221	3	C	G	0.092	7.175387e-02	1.310382e+00	7.884757e+00	7.883119e+00	9.564216e-01	9.559836e-01	9.560802e-01
1	1:6994939	6994939	10	A	T	0.212	5.399238e-01	9.449839e-01	7.550405e+00	7.576651e+00	5.688170e-01	5.704421e-01	5.765018e-01
1	1:6999671	6999671	4	C	G	0.092	-0.0695133	1.305850e+00	7.875874e+00	7.879997e+00	9.576347e-01	9.571989e-01	9.572877e-01
1	1:7000288	7000288	5	A	G	0.093	3.441646e+00	1.045449e+00	6.238636e+00	6.283691e+00	1.304052e-03	1.353072e-03	2.426970e-03
1	1:7002353	7002353	1	T	C	0.197	5.211903e-01	9.785031e-01	7.720137e+00	7.701697e+00	5.952593e-01	5.928639e-01	5.958123e-01
1	1:7006236	7006236	4	G	A	0.092	1.058559e-01	1.308144e+00	7.882609e+00	7.882950e+00	9.356387e-01	9.349786e-01	9.351175e-01
1	1:7007567	7007567	7	A	G	0.052	4.097366e+00	1.431660e+00	6.221561e+00	6.247823e+00	4.962566e-03	5.319282e-03	8.010074e-03
1	1:7007624	7007624	6	G	A	0.051	2.340135e+00	2.113509e+00	7.574583e+00	7.522574e+00	2.703920e-01	2.670122e-01	2.724737e-01
1	1:7011675	7011675	1	G	T	0.459	-0.0879187	8.809070e-01	7.886424e+00	7.890609e+00	9.206645e-01	9.198560e-01	9.200603e-01
1	1:7013565	7013565	11	G	A	0.054	1.634329e+00	2.102889e+00	7.587224e+00	7.548419e+00	4.385676e-01	4.366292e-01	4.421957e-01
1	1:7016985	7016985	4	T	T	0.227	-1.26032	9.895439e-01	7.043969e+00	7.083282e+00	2.052348e-01	2.098118e-01	2.217013e-01
1	1:7021300	7021300	3	A	T	0.2	8.950511e-01	9.648686e-01	7.645541e+00	7.630984e+00	3.554408e-01	3.518139e-01	3.560000e-01
1	1:7026366	7026366	1	T	G	0.148	7.909657e-01	1.013860e+00	7.596265e+00	7.591140e+00	4.368245e-01	4.347362e-01	4.395369e-01
1	1:7038032	7038032	6	C	C	0.154	1.008684e+00	1.007929e+00	7.514197e+00	7.512215e+00	3.189452e-01	3.168062e-01	3.226333e-01
1	1:7038038	7038038	8	A	T	0.157	1.148479e+00	9.997629e-01	7.545904e+00	7.552046e+00	2.529245e-01	2.498043e-01	2.550105e-01
1	1:7038043	7038043	6	A	A	0.154	1.271907e+00	1.005176e+00	7.546875e+00	7.545629e+00	2.081745e-01	2.048867e-01	2.101736e-01
1	1:7053293	7053293	5	C	T	0.153	7.801124e-01	1.008156e+00	7.520984e+00	7.515555e+00	4.405574e-01	4.401722e-01	4.466559e-01
1	1:7056275	7056275	6	G	G	0.496	4.083985e-01	8.230067e-01	7.882702e+00	7.942932e+00	6.206342e-01	6.168185e-01	6.181402e-01
1	1:7064581	7064581	4	C	T	0.134	-1.25155	9.643066e-01	9.862442e+00	1.019565e+01	1.967984e-01	2.297630e-01	2.828732e-01
1	1:7067798	7067798	7	G	C	0.086	-0.292028	1.598979e+00	7.870465e+00	7.868531e+00	8.553909e-01	8.539321e-01	8.542744e-01
1	1:7067998	7067998	9	A	G	0.263	2.633452e-01	1.201985e+00	7.759842e+00	7.795333e+00	8.269475e-01	8.271892e-01	8.286495e-01
1	1:7069711	7069711	10	C	T	0.257	1.151884e-01	8.642809e-01	7.658640e+00	7.886992e+00	8.941961e-01	8.923635e-01	8.926037e-01
1	1:7070392	7070392	7	G	C	0.052	2.013380e+00	2.093055e+00	7.494478e+00	7.445473e+00	3.380013e-01	3.363919e-01	3.434198e-01
1	1:7073438	7073438	12	A	G	0.09	-0.590217	1.595240e+00	7.863126e+00	7.866884e+00	7.120393e-01	7.092265e-01	7.099719e-01
1	1:7078717	7078717	6	C	T	0.479	5.190917e-01	8.066727e-01	7.767398e+00	7.836033e+00	5.211192e-01	5.171621e-01	5.188296e-01
1	1:7083343	7083343	5	T	A	0.093	1.002585e-01	1.317120e+00	7.888874e+00	7.887943e+00	9.394498e-01	9.388589e-01	9.390126e-01
1	1:7084030	7084030	0	A	A	0.187	-1.60517	1.222410e+00	7.093538e+00	7.093892e+00	1.916285e-01	1.945402e-01	2.056480e-01
1	1:7106748	7106748	4	G	G	0.361	-0.180154	7.563700e-01	7.814826e+00	7.914629e+00	8.121427e-01	8.094728e-01	8.100620e-01
1	1:7115804	7115804	3	G	A	0.092	6.955451e-02	1.311823e+00	7.886226e+00	7.885844e+00	9.578024e-01	9.573904e-01	9.574989e-01
1	1:7131212	7131212	6	G	C	0.051	3.869734e+00	1.416261e+00	6.225216e+00	6.255400e+00	7.230487e-03	7.809045e-03	1.127968e-02
1	1:7137569	7137569	6	A	C	0.051	1.907717e+00	2.119054e+00	7.551375e+00	7.499204e+00	3.697657e-01	3.675557e-01	3.737372e-01
1	1:7147595	7147595	3	G	A	0.158	2.548132e-01	9.033583e-01	7.693945e+00	7.737929e+00	7.783693e-01	7.799723e-01	7.828099e-01
1	1:7152967	7152967	2	T	A	0.157	3.196467e-01	9.148935e-01	7.684398e+00	7.720814e+00	7.274103e-01	7.281262e-01	7.310967e-01
1	1:7154802	7154802	2	G	T	0.157	2.348265e-01	9.101809e-01	7.722001e+00	7.760575e+00	7.968453e-01	7.978090e-01	8.000707e-01
1	1:7154803	7154803	2	G	T	0.157	2.348265e-01	9.101809e-01	7.722001e+00	7.760575e+00	7.968453e-01	7.978090e-01	8.000707e-01
1	1:7155687	7155687	3	G	A	0.275	-0.547752	8.768753e-01	7.449137e+00	7.502546e+00	5.333677e-01	5.377144e-01	5.455600e-01
1	1:7167252	7167252	2	C	A	0.091	-0.124014	1.318484e+00	7.880640e+00	7.876531e+00	9.252184e-01	9.244434e-01	9.246063e-01
1	1:7172598	7172598	1	C	T	0.197	-1.6493	1.162958e+00	6.834811e+00	6.841283e+00	1.587033e-01	1.655786e-01	1.805687e-01
1	1:7176427	7176427	1	G	C	0.09	-0.161348	1.312731e+00	7.875092e+00	7.873300e+00	9.023823e-01	9.013865e-01	9.016077e-01
1	1:7198291	7198291	6	T	C	0.154	5.413830e-01	1.012825e+00	7.609321e+00	7.617114e+00	5.939574e-01	5.942646e-01	5.993011e-01
1	1:7198931	7198931	7	A	A	0.138	8.986907e-01	8.532373e-01	7.768924e+00	7.979118e+00	2.943152e-01	2.888036e-01	2.921840e-01
1	1:7201692	7201692	3	A	G	0.05	3.960044e+00	1.416630e+00	6.252057e+00	6.282198e+00	6.030294e-03	6.449255e-03	9.451289e-03
1	1:7207866	7207866	5	T	A	0.483	3.846631e-01	7.754661e-01	7.918446e+00	7.990432e+00	6.207653e-01	6.169481e-01	6.187512e-01
1	1:7214110	7214110	3	T	A	0.192	-2.09287	1.097974e+00	6.452719e+00	6.468909e+00	5.900645e-02	6.394449e-02	7.587411e-02
1	1:7219469	7219469	1	G	A	0.484	-0.0612233	7.961347e-01	7.833366e+00	7.867271e+00	9.388296e-01	9.386538e-01	9.388535e-01
1	1:7223173	7223173	3	G	A	0.05	-1.36433	1.296608e+00	7.535779e+00	7.617010e+00	2.947917e-01	2.919558e-01	2.964707e-01
1	1:7228180	7228180	2	C	G	0.223	-1.87071	9.188692e-01	6.385603e+00	6.415274e+00	4.394565e-02	4.789346e-02	5.809801e-02
1	1:7228355	7228355	3	C	T	0.05	3.858699e+00	1.423678e+00	6.207449e+00	6.234998e+00	7.697676e-03	8.357965e-03	1.203471e-02
1	1:7235936	7235936	6	A	G	0.188	-1.20398	1.168217e+00	6.871428e+00	6.904161e+00	3.047797e-01	3.227836e-01	3.462835e-01
1	1:7242833	7242833	5	T	C	0.229	-1.53698	9.163504e-01	6.457915e+00	6.500591e+00	9.606836e-02	1.053991e-01	1.218916e-01
1	1:7244183	7244183	4	T	G	0.092	-0.217557	1.312045e+00	7.883375e+00	7.881356e+00	8.685793e-01	8.672373e-01	8.675241e-01
1	1:7249110	7249110	4	G	A	0.353	6.155052e-01	7.624576e-01	7.782747e+00	7.846535e+00	4.210979e-01	4.164846e-01	4.187365e-01
1	1:7251933	7251933	3	A	T	0.417	-0.643226	7.431102e-01	7.392166e+00	7.423055e+00	3.884302e-01	3.902747e-01	3.983175e-01
1	1:7261487	7261487	6	A	G	0.094	1.503749e-01	1.318369e+00	7.890618e+00	7.889984e+00	9.093782e-01	9.084789e-01	9.086998e-01
1	1:7262403	7262403	4	C	A	0.05	4.008176e+00	1.413731e+00	6.158770e+00	6.185687e+00	5.369553e-03	5.846708e-03	8.818657e-03
1	1:7263474	7263474	3	G	A	0.117	8.974659e-01	1.089952e+00	7.735936e+00	7.750905e+00	4.119009e-01	4.076956e-01	4.104620e-01
1	1:7267337	7267337	5	C	G	0.051	7.674516e-01	1.279555e+00	7.446494e+00	7.697660e+00	5.497744e-01	5.517877e-01	5.547705e-01
1	1:7269366	7269366	4	T	G	0.092	-0.40389	1.306634e+00	7.898644e+00	7.902724e+00	7.577715e-01	7.553853e-01	7.560197e-01
1	1:7281565	7281565	8	T	A	0.052	-1.14401	1.292412e+00	7.538648e+00	7.624670e+00	3.778199e-01	3.758081e-01	3.800657e-01
1	1:7284561	7284561	7	A	T	0.121	8.975732e-01	1.094269e+00	7.679718e+00	7.692858e+00	4.136871e-01	4.100722e-01	4.133777e-01
1	1:7287293	7287293	4	A	G	0.092	3.106779e+00	1.060526e+00	6.386746e+00	6.435782e+00	4.059216e-03	4.189677e-03	6.311894e-03
1	1:7290200	7290200	2	C	A	0.116	9.639164e-01	1.093287e+00	7.723498e+00	7.735771e+00	3.797043e-01	3.754424e-01	3.785031e-01
1	1:7298530	7298530	1	A	C	0.115	6.206394e-01	1.100375e+00	7.747992e+00	7.757665e+00	5.737808e-01	5.707222e-01	5.727883e-01
1	1:7300123	7300123	4	G	C	0.05	3.890427e+00	1.412716e+00	6.094148e+00	6.121403e+00	6.798632e-03	7.556491e-03	1.123183e-02
1	1:7321101	7321101	4	G	G	0.092	-0.0678018	1.310514e+00	7.880604e+00	7.879583e+00	9.588237e-01	9.583988e-01	9.584852e-01
1	1:7322348	7322348	3	G	T	0.05	3.878041e+00	1.414503e+00	6.202082e+00	6.230764e+00	7.041379e-03	7.639051e-03	1.111329e-02
1	1:7329055	7329055	4	G	C	0.126	-0.0634681	9.797419e-01	7.851106e+00	7.901577e+00	9.484558e-01	9.470714e-01	9.474098e-01
1	1:7329926	7329926	1	T	C	0.402	-1.24798	7.490088e-01	6.863840e+00	6.873312e+00	9.826519e-02	1.009098e-01	1.112199e-01
1	1:7350361	7350361	11	A	A	0.42	-0.59875	6.845532e-01	6.963304e+00	7.085453e+00	3.834924e-01	4.037511e-01	4.244877e-01
1	1:7352451	7352451	8	A	T	0.052	4.002700e+00	1.406014e+00	6.185354e+00	6.216356e+00	5.188710e-03	5.611579e-03	8.448860e-03
1	1:7394550	7394550	8	A	G	0.096	1.825493e+00	9.494514e-01	7.920728e+00	8.117635e+00	5.687033e-02	5.425972e-02	5.861263e-02
1	1:7394610	7394610	5	G	T	0.051	1.661038e+00	2.124194e+00	7.630560e+00	7.575314e+00	4.357645e-01	4.329591e-01	4.379734e-01
1	1:7402713	7402713	11	T	A	0.054	7.070071e-01	8.356380e-01	7.313257e+00	7.714044e+00	3.991846e-01	3.989708e-01	4.020984e-01
1	1:7402718	7402718	6	T	A	0.103	1.470476e+00	1.067389e+00	7.637879e+00	7.677663e+00	1.708577e-01	1.670354e-01	1.716350e-01
1	1:7405406	7405406	6	T	T	0.444	1.572866e-01	7.380894e-01	7.886552e+00	7.978396e+00	8.316079e-01	8.286541e-01	8.304620e-01
1	1:7412828	7412828	2	T	A	0.364	1.259277e+00	7.454171e-01	7.995202e+00	8.085288e+00	9.372590e-02	9.041382e-02	9.507305e-02
1	1:7423827	7423827	6	C	T	0.06	1.102477e+00	2.131624e+00	7.913443e+00	7.877456e+00	6.059604e-01	6.022382e-01	6.033910e-01
1	1:7432406	7432406	4	A	T	0.067	8.610434e-01	1.157617e+00	7.673320e+00	7.850343e+00	4.584351e-01	4.541748e-01	4.561696e-01
1	1:7442788	7442788	8	T	G	0.4	5.044569e-03	6.747695e-01	7.759133e+00	7.880584e+00	9.940474e-01	9.935666e-01	9.935806e-01
1	1:7461040	7461040	3	A	T	0.442	-0.0411391	8.142635e-01	7.827541e+00	7.858981e+00	9.597889e-01	9.605782e-01	9.609599e-01
1	1:7471132	7471132	6	G	T	0.427	4.479045e-02	8.028154e-01	7.840366e+00	7.897842e+00	9.555997e-01	9.541436e-01	9.544188e-01
1	1:7479049	7479049	6	C	C	0.179	-2.30413	1.169511e+00	6.644932e+00	6.679682e+00	5.110311e-02	5.334583e-02	6.202059e-02
1	1:7492549	7492549	3	G	C	0.058	8.277498e-01	2.160658e+00	7.906638e+00	7.859796e+00	7.023172e-01	6.992754e-01	7.000736e-01
1	1:7494249	7494249	8	T	T	0.052	-0.638135	1.447444e+00	7.690562e+00	7.930594e+00	6.600938e-01	6.552982e-01	6.563984e-01
1	1:7494633	7494633	6	C	T	0.051	-1.48829	1.294664e+00	7.498963e+00	7.579867e+00	2.525939e-01	2.499017e-01	2.548793e-01
1	1:7499036	7499036	2	T	G	0.074	1.047822e+00	1.295648e+00	7.947621e+00	7.973956e+00	4.202611e-01	4.155959e-01	4.180849e-01
1	1:7502197	7502197	3	A	T	0.05	-1.2634	1.295199e+00	7.510680e+00	7.592551e+00	3.312840e-01	3.291961e-01	3.339294e-01
1	1:7506668	7506668	2	T	C	0.107	7.802645e-01	9.545252e-01	7.624150e+00	7.691792e+00	4.152853e-01	4.123177e-01	4.156313e-01
1	1:7507774	7507774	7	T	A	0.052	-1.32573	1.294933e+00	7.560475e+00	7.643238e+00	3.079822e-01	3.049189e-01	3.091292e-01
1	1:7516831	7516831	7	T	C	0.052	-0.271809	1.452422e+00	7.656213e+00	7.895109e+00	8.518629e-01	8.491098e-01	8.494781e-01
1	1:7521983	7521983	6	C	T	0.06	1.412205e+00	2.138861e+00	7.919682e+00	7.882974e+00	5.103418e-01	5.059974e-01	5.076443e-01
1	1:7522285	7522285	4	T	T	0.101	1.576421e+00	1.070390e+00	7.628561e+00	7.665669e+00	1.434140e-01	1.398173e-01	1.445482e-01
1	1:7522287	7522287	2	C	T	0.099	1.472795e+00	1.073925e+00	7.607898e+00	7.642332e+00	1.727843e-01	1.691090e-01	1.738594e-01
1	1:7522288	7522288	3	T	A	0.1	1.587975e+00	1.072514e+00	7.647542e+00	7.682796e+00	1.413096e-01	1.376590e-01	1.423361e-01
1	1:7522519	7522519	3	A	T	0.433	-0.00678355	7.825173e-01	7.800355e+00	7.877383e+00	9.930976e-01	9.957620e-01	9.958186e-01
1	1:7525130	7525130	4	C	T	0.05	2.051382e+00	2.111516e+00	7.629646e+00	7.578883e+00	3.332270e-01	3.295879e-01	3.343858e-01
1	1:7526614	7526614	4	T	C	0.185	-1.73515	1.174912e+00	7.170225e+00	7.209937e+00	1.423183e-01	1.424652e-01	1.504556e-01
1	1:7529910	7529910	2	T	A	0.207	-1.87835	9.569962e-01	6.112410e+00	6.147236e+00	5.196886e-02	6.057851e-02	7.655710e-02
1	1:7535586	7535586	2	G	G	0.43	-0.0661885	7.846074e-01	7.766006e+00	7.843167e+00	9.329106e-01	9.351325e-01	9.358228e-01
1	1:7535589	7535589	1	T	A	0.434	1.145366e-01	8.012990e-01	7.889955e+00	7.949786e+00	8.865764e-01	8.846375e-01	8.859657e-01
1	1:7535983	7535983	2	C	T	0.058	7.893316e-01	2.160880e+00	7.911895e+00	7.861815e+00	7.155383e-01	7.126063e-01	7.133540e-01
1	1:7558141	7558141	4	T	C	0.101	1.649649e+00	1.066261e+00	7.718088e+00	7.756911e+00	1.244423e-01	1.207687e-01	1.253057e-01
1	1:7564405	7564405	5	C	A	0.059	1.485966e+00	2.147988e+00	7.934866e+00	7.890237e+00	4.903920e-01	4.859656e-01	4.877343e-01
1	1:7570514	7570514	3	C	T	0.058	9.759231e-01	2.156774e+00	7.883164e+00	7.834946e+00	6.517248e-01	6.482192e-01	6.493108e-01
1	1:7572856	7572856	5	T	A	0.398	-0.814433	7.309020e-01	7.132881e+00	7.190653e+00	2.673654e-01	2.724411e-01	2.841008e-01
1	1:7581945	7581945	2	G	G	0.38	4.935157e-01	7.678218e-01	7.821858e+00	7.881606e+00	5.216039e-01	5.173094e-01	5.188916e-01
1	1:7608388	7608388	8	T	A	0.183	-0.578255	9.881520e-01	7.244554e+00	7.427341e+00	5.595109e-01	5.753492e-01	5.870908e-01
1	1:7610452	7610452	4	C	T	0.05	3.162759e-01	1.742411e+00	7.778249e+00	7.898366e+00	8.562661e-01	8.540779e-01	8.544545e-01
1	1:7620642	7620642	5	C	T	0.11	7.857442e-01	9.534891e-01	7.606137e+00	7.675199e+00	4.115197e-01	4.087976e-01	4.123189e-01
1	1:7637704	7637704	4	G	A	0.05	1.594745e+00	9.904492e-01	8.282850e+00	8.653175e+00	1.099767e-01	1.065354e-01	1.142222e-01
1	1:7637795	7637795	8	A	A	0.13	-0.766288	4.535286e-01	7.690152e+00	8.110565e+00	9.367705e-02	8.965980e-02	9.437136e-02
1	1:7641241	7641241	4	T	C	0.454	1.550716e-01	8.078862e-01	7.823019e+00	7.886647e+00	8.481052e-01	8.464215e-01	8.467649e-01
1	1:7643954	7643954	0	C	T	0.073	9.297050e-01	1.297878e+00	7.945682e+00	7.971664e+00	4.751697e-01	4.707552e-01	4.729173e-01
1	1:7645814	7645814	2	A	G	0.074	8.524721e-01	1.302157e+00	7.946015e+00	7.970936e+00	5.139283e-01	5.097465e-01	5.117118e-01
1	1:7651738	7651738	3	T	G	0.233	-1.89369	1.002010e+00	7.436020e+00	7.498567e+00	6.116543e-02	5.915192e-02	6.388080e-02
1	1:7658692	7658692	8	C	T	0.078	8.597349e-01	1.281094e+00	7.862951e+00	7.898456e+00	5.034396e-01	4.990077e-01	5.007085e-01
1	1:7665426	7665426	0	C	T	0.098	1.407638e+00	1.075780e+00	7.623062e+00	7.655531e+00	1.931900e-01	1.893597e-01	1.939704e-01
1	1:7665724	7665724	3	A	G	0.05	2.232530e+00	2.111303e+00	7.647898e+00	7.596812e+00	2.924275e-01	2.884257e-01	2.930639e-01
1	1:7666266	7666266	8	C	C	0.357	-0.819498	7.161441e-01	7.848939e+00	8.008519e+00	2.547498e-01	2.495277e-01	2.533044e-01
1	1:7667839	7667839	5	C	T	0.059	8.552671e-01	2.148428e+00	7.868052e+00	7.822077e+00	6.912656e-01	6.880946e-01	6.891596e-01
1	1:7673445	7673445	5	T	C	0.203	-0.748744	1.122528e+00	7.593345e+00	7.732052e+00	5.060319e-01	5.042649e-01	5.067980e-01
1	1:7675461	7675461	7	T	A	0.103	1.451171e+00	1.081421e+00	7.628151e+00	7.663494e+00	1.821376e-01	1.783146e-01	1.829283e-01
1	1:7678668	7678668	4	G	G	0.05	4.099563e+00	1.409235e+00	6.133052e+00	6.159508e+00	4.314857e-03	4.703158e-03	7.308403e-03
1	1:7680267	7680267	4	T	C	0.202	-0.510891	1.159486e+00	7.603398e+00	7.697711e+00	6.602751e-01	6.618278e-01	6.650495e-01
1	1:7681376	7681376	1	T	A	0.484	-0.992342	8.004593e-01	7.596585e+00	7.598249e+00	2.174795e-01	2.138064e-01	2.186767e-01
1	1:7682540	7682540	6	C	G	0.051	-1.25571	1.295471e+00	7.546667e+00	7.629607e+00	3.343243e-01	3.316876e-01	3.359621e-01
1	1:7684070	7684070	5	A	G	0.237	-0.821197	1.015762e+00	7.451499e+00	7.514424e+00	4.204160e-01	4.213014e-01	4.276036e-01
1	1:7689136	7689136	2	C	C	0.058	9.805391e-01	2.156572e+00	7.888164e+00	7.839810e+00	6.501577e-01	6.466433e-01	6.477129e-01
1	1:7693848	7693848	1	T	T	0.057	2.984518e+00	1.464147e+00	6.315709e+00	6.349601e+00	4.368938e-02	4.830511e-02	5.938710e-02
1	1:7694184	7694184	3	G	A	0.2	-1.50694	1.104670e+00	7.711124e+00	7.854122e+00	1.750522e-01	1.707297e-01	1.749003e-01
1	1:7697451	7697451	7	A	C	0.078	1.179610e+00	1.280516e+00	7.975124e+00	8.009744e+00	3.587796e-01	3.540251e-01	3.571081e-01
1	1:7698297	7698297	3	T	C	0.475	8.046835e-01	8.023744e-01	7.995758e+00	8.051674e+00	3.179212e-01	3.131563e-01	3.167507e-01
1	1:7709718	7709718	1	A	G	0.098	1.374365e+00	1.071835e+00	7.582125e+00	7.616047e+00	2.022046e-01	1.986238e-01	2.034371e-01
1	1:7711087	7711087	1	T	C	0.057	1.100876e+00	2.167409e+00	7.930725e+00	7.879156e+00	6.124323e-01	6.087639e-01	6.098870e-01
1	1:7712056	7712056	7	C	T	0.086	1.321455e+00	8.918449e-01	7.691330e+00	7.946406e+00	1.410173e-01	1.367158e-01	1.411176e-01
1	1:7712246	7712246	7	A	T	0.078	1.512556e+00	9.559246e-01	7.308978e+00	7.499879e+00	1.161924e-01	1.143423e-01	1.197435e-01
1	1:7712256	7712256	6	T	C	0.085	1.675976e+00	1.104586e+00	7.488846e+00	7.514968e+00	1.318022e-01	1.289758e-01	1.343795e-01
1	1:7712267	7712267	7	C	G	0.078	1.900479e+00	9.544623e-01	7.592527e+00	7.789562e+00	4.871712e-02	4.654102e-02	5.061908e-02
1	1:7712278	7712278	11	T	G	0.089	1.535274e+00	8.810907e-01	7.471221e+00	7.715362e+00	8.396705e-02	8.128009e-02	8.583786e-02
1	1:7712635	7712635	5	A	T	0.102	1.691012e+00	1.061890e+00	7.586670e+00	7.622408e+00	1.138917e-01	1.107278e-01	1.156140e-01
1	1:7726765	7726765	6	A	T	0.077	7.234330e-01	1.284037e+00	7.855901e+00	7.886385e+00	5.742015e-01	5.702404e-01	5.715459e-01
1	1:7728422	7728422	7	T	T	0.06	-0.712208	9.469422e-01	7.403301e+00	7.691870e+00	4.534433e-01	4.539002e-01	4.570690e-01
1	1:7748220	7748220	4	T	C	0.059	3.074742e+00	1.457783e+00	6.188187e+00	6.220263e+00	3.698956e-02	4.190860e-02	5.319534e-02
1	1:7753080	7753080	2	G	T	0.455	6.943126e-01	8.201951e-01	7.799426e+00	7.815316e+00	3.989331e-01	3.942598e-01	3.967553e-01
1	1:7753839	7753839	8	A	A	0.061	4.906932e-01	7.081114e-01	7.548006e+00	7.928502e+00	4.896623e-01	4.838116e-01	4.856771e-01
1	1:7758216	7758216	6	A	A	0.103	1.448451e+00	1.075200e+00	7.691319e+00	7.730988e+00	1.804509e-01	1.763429e-01	1.807015e-01
1	1:7758217	7758217	12	A	C	0.063	9.846189e-01	8.794818e-01	7.710360e+00	8.095030e+00	2.651254e-01	2.583831e-01	2.625460e-01
1	1:7758959	7758959	6	G	A	0.051	2.493927e+00	2.099746e+00	7.563250e+00	7.513396e+00	2.372669e-01	2.338711e-01	2.394034e-01
1	1:7760139	7760139	7	G	C	0.052	-0.707723	1.451680e+00	7.720949e+00	7.962202e+00	6.267723e-01	6.212142e-01	6.226836e-01
1	1:7761027	7761027	2	A	A	0.058	3.143389e+00	1.469426e+00	6.323721e+00	6.356516e+00	3.442883e-02	3.776992e-02	4.703431e-02
1	1:7761048	7761048	5	T	C	0.102	1.545590e+00	1.076907e+00	7.707258e+00	7.743852e+00	1.538066e-01	1.498462e-01	1.543073e-01
1	1:7762255	7762255	7	A	T	0.052	3.101841e-01	1.739997e+00	7.773753e+00	7.894301e+00	8.588114e-01	8.567868e-01	8.571343e-01
1	1:7763716	7763716	3	C	T	0.05	1.742712e+00	2.112904e+00	7.554539e+00	7.500685e+00	4.111112e-01	4.093892e-01	4.158406e-01
1	1:7767482	7767482	5	A	G	0.203	-1.81747	1.096481e+00	7.755429e+00	7.895795e+00	9.999903e-02	9.652870e-02	1.009990e-01
1	1:7793818	7793818	4	T	A	0.118	1.054184e+00	9.393580e-01	7.712058e+00	7.765683e+00	2.639828e-01	2.594934e-01	2.631653e-01
1	1:7814995	7814995	4	A	C	0.059	3.118882e+00	1.458782e+00	6.192193e+00	6.222946e+00	3.452751e-02	3.901026e-02	4.967298e-02
1	1:7816186	7816186	4	T	C	0.059	3.398020e+00	1.452630e+00	6.166797e+00	6.196716e+00	2.096332e-02	2.352357e-02	3.112680e-02
1	1:7822837	7822837	7	A	A	0.078	7.409446e-01	1.281415e+00	7.841698e+00	7.874033e+00	5.641876e-01	5.601950e-01	5.615505e-01
1	1:7824635	7824635	6	C	C	0.111	8.614381e-01	9.010114e-01	7.545032e+00	7.662985e+00	3.409386e-01	3.382224e-01	3.421253e-01
1	1:7831413	7831413	8	T	C	0.417	-0.128077	7.246203e-01	7.787197e+00	7.917773e+00	8.599995e-01	8.570574e-01	8.576222e-01
1	1:7833536	7833536	6	T	C	0.051	1.766948e+00	2.101070e+00	7.490655e+00	7.437987e+00	4.020207e-01	4.015428e-01	4.094184e-01
1	1:7846098	7846098	7	T	T	0.06	3.121935e+00	1.453868e+00	6.269898e+00	6.306219e+00	3.376159e-02	3.745134e-02	4.705704e-02
1	1:7853534	7853534	0	T	C	0.203	-2.34599	9.618714e-01	6.133118e+00	6.158743e+00	1.617997e-02	1.818561e-02	2.470052e-02
1	1:7866309	7866309	1	G	G	0.443	1.747975e-01	8.104859e-01	7.939826e+00	7.965349e+00	8.296081e-01	8.283142e-01	8.297727e-01
1	1:7879013	7879013	1	A	C	0.115	9.274667e-01	9.460154e-01	7.740919e+00	7.792188e+00	3.288485e-01	3.242379e-01	3.273236e-01
1	1:7907588	7907588	4	C	T	0.445	-0.0282893	7.860472e-01	7.801949e+00	7.866713e+00	9.713502e-01	9.729565e-01	9.731891e-01
1	1:7908517	7908517	9	G	G	0.079	2.190305e+00	1.575901e+00	7.218257e+00	7.216082e+00	1.671188e-01	1.671716e-01	1.756731e-01
1	1:7912270	7912270	11	T	T	0.116	1.445543e+00	8.550753e-01	8.127344e+00	8.317419e+00	9.349830e-02	9.028463e-02	9.562933e-02
1	1:7926787	7926787	2	A	T	0.198	-1.99722	1.073472e+00	6.550971e+00	6.564685e+00	6.523926e-02	6.960130e-02	8.109905e-02
1	1:7956881	7956881	8	T	C	0.426	3.816964e-01	7.512782e-01	7.611487e+00	7.764091e+00	6.123344e-01	6.115685e-01	6.134686e-01
1	1:7957944	7957944	9	C	T	0.184	-0.97297	1.045984e+00	7.115845e+00	7.239123e+00	3.541218e-01	3.640907e-01	3.770084e-01
1	1:8004273	8004273	5	C	T	0.051	-1.30279	1.297398e+00	7.540645e+00	7.622763e+00	3.173064e-01	3.145976e-01	3.189910e-01
1	1:8009751	8009751	1	G	G	0.18	-1.82395	1.181101e+00	6.869622e+00	6.889104e+00	1.251309e-01	1.291371e-01	1.410341e-01
1	1:8019649	8019649	5	T	C	0.068	7.354765e-01	1.153160e+00	7.733309e+00	7.811646e+00	5.248139e-01	5.212085e-01	5.229716e-01
1	1:8020699	8020699	3	A	G	0.2	-2.06935	1.070309e+00	6.436899e+00	6.455553e+00	5.552096e-02	6.025712e-02	7.196837e-02
1	1:8026132	8026132	4	G	A	0.496	-0.433557	7.315610e-01	7.583662e+00	7.664224e+00	5.545238e-01	5.544326e-01	5.580844e-01
1	1:8026483	8026483	2	A	T	0.066	-0.163761	9.414410e-01	7.658709e+00	7.847486e+00	8.621980e-01	8.634044e-01	8.639045e-01
1	1:8029933	8029933	2	A	G	0.43	-0.225271	8.060410e-01	7.805076e+00	7.861422e+00	7.803552e-01	7.784318e-01	7.789872e-01
1	1:8031091	8031091	4	A	T	0.059	3.162940e+00	1.457249e+00	6.270961e+00	6.306493e+00	3.192314e-02	3.535330e-02	4.455031e-02
1	1:8043903	8043903	3	G	A	0.5	-0.285761	7.416964e-01	7.521008e+00	7.615536e+00	7.007061e-01	7.080253e-01	7.146636e-01
1	1:8043940	8043940	1	T	C	0.066	8.777530e-01	1.157086e+00	7.778701e+00	7.854358e+00	4.495736e-01	4.450597e-01	4.471055e-01
1	1:8054181	8054181	5	C	C	0.051	-1.09687	6.448460e-01	8.863053e+00	9.458884e+00	9.151522e-02	9.104453e-02	1.055885e-01
1	1:8054185	8054185	5	A	A	0.051	-1.09687	6.448460e-01	8.863053e+00	9.458884e+00	9.151522e-02	9.104453e-02	1.055885e-01
1	1:8054188	8054188	4	G	G	0.05	-1.12206	6.441474e-01	8.895464e+00	9.492324e+00	8.406055e-02	8.372036e-02	9.778970e-02
1	1:8065458	8065458	6	C	T	0.393	-0.176823	7.952688e-01	7.668582e+00	7.804469e+00	8.244211e-01	8.266400e-01	8.278759e-01
1	1:8067112	8067112	1	C	C	0.066	8.009294e-01	1.157273e+00	7.764519e+00	7.839943e+00	4.902108e-01	4.860359e-01	4.878622e-01
1	1:8069053	8069053	3	T	A	0.05	-1.4196	1.294680e+00	7.508337e+00	7.589087e+00	2.750425e-01	2.724096e-01	2.772566e-01
1	1:8080341	8080341	3	G	T	0.05	-0.201374	1.323703e+00	7.809831e+00	7.871496e+00	8.793382e-01	8.783522e-01	8.786291e-01
1	1:8096813	8096813	4	A	G	0.067	1.019000e+00	1.156227e+00	7.762127e+00	7.837284e+00	3.798947e-01	3.752100e-01	3.777764e-01
1	1:8107754	8107754	4	A	G	0.05	-1.32733	1.295599e+00	7.531209e+00	7.612505e+00	3.076483e-01	3.049885e-01	3.095177e-01
1	1:8124783	8124783	8	G	A	0.07	1.057687e+00	1.154826e+00	7.815685e+00	7.895358e+00	3.615490e-01	3.565632e-01	3.592302e-01
1	1:8134074	8134074	4	T	G	0.059	3.356968e+00	1.452840e+00	6.173196e+00	6.204907e+00	2.254682e-02	2.530827e-02	3.325440e-02
1	1:8150653	8150653	3	C	G	0.192	-1.96284	1.128155e+00	6.699037e+00	6.712001e+00	8.442426e-02	8.844350e-02	9.992160e-02
1	1:8155420	8155420	1	T	G	0.057	3.165284e+00	1.460840e+00	6.302567e+00	6.335814e+00	3.221334e-02	3.543931e-02	4.446390e-02
1	1:8156227	8156227	7	A	G	0.052	2.202398e+00	1.396973e+00	6.536026e+00	6.685791e+00	1.175100e-01	1.275541e-01	1.428840e-01
1	1:8156390	8156390	5	T	T	0.068	7.687757e-01	1.159212e+00	7.726637e+00	7.803400e+00	5.084714e-01	5.048259e-01	5.067202e-01
1	1:8163263	8163263	2	A	C	0.413	1.324310e+00	7.784788e-01	7.585095e+00	7.653866e+00	9.148308e-02	8.858050e-02	9.329676e-02
1	1:8163800	8163800	4	A	A	0.429	1.660192e+00	7.664535e-01	7.446327e+00	7.522951e+00	3.226698e-02	3.081664e-02	3.465754e-02
1	1:8167103	8167103	7	A	G	0.19	-1.17672	1.167868e+00	7.275639e+00	7.319819e+00	3.156660e-01	3.185902e-01	3.280903e-01
1	1:8188677	8188677	6	T	C	0.41	-0.50052	7.251558e-01	7.866383e+00	8.008362e+00	4.913754e-01	4.861638e-01	4.885424e-01
1	1:8201107	8201107	3	A	G	0.2	-1.72499	1.078112e+00	6.730118e+00	6.754553e+00	1.122044e-01	1.178199e-01	1.311711e-01
1	1:8214406	8214406	2	G	G	0.364	-0.83627	8.034425e-01	7.591691e+00	7.666681e+00	3.000167e-01	2.965481e-01	3.005641e-01
1	1:8223592	8223592	4	T	C	0.059	2.918097e+00	1.461591e+00	6.372998e+00	6.412184e+00	4.812213e-02	5.270055e-02	6.377404e-02
1	1:8231319	8231319	4	A	T	0.202	-1.39664	1.061414e+00	6.625709e+00	6.650696e+00	1.907197e-01	2.070945e-01	2.306925e-01
1	1:8233047	8233047	5	T	T	0.059	3.294387e+00	1.488911e+00	6.378698e+00	6.409823e+00	2.880060e-02	3.110506e-02	3.883123e-02
1	1:8233053	8233053	4	A	A	0.059	2.843234e+00	1.495700e+00	6.271925e+00	6.300261e+00	5.968863e-02	6.721137e-02	8.210805e-02
1	1:8233055	8233055	3	A	A	0.058	3.018118e+00	1.496399e+00	6.324946e+00	6.353022e+00	4.591719e-02	5.073542e-02	6.217475e-02
1	1:8253447	8253447	1	G	A	0.189	-1.94681	1.231312e+00	7.263708e+00	7.279128e+00	1.164683e-01	1.152464e-01	1.220053e-01
1	1:8277759	8277759	8	T	C	0.07	-0.216118	9.912372e-01	7.747385e+00	8.040893e+00	8.277742e-01	8.165785e-01	8.204702e-01
1	1:8293072	8293072	8	T	T	0.061	3.270441e+00	1.461654e+00	6.310231e+00	6.344888e+00	2.708450e-02	2.962068e-02	3.753172e-02
1	1:8301310	8301310	4	C	A	0.176	-1.65978	1.162890e+00	7.084586e+00	7.135148e+00	1.560732e-01	1.578265e-01	1.671837e-01
1	1:8322620	8322620	1	G	A	0.057	3.061930e+00	1.463586e+00	6.287060e+00	6.319165e+00	3.852270e-02	4.271788e-02	5.316781e-02
1	1:8329633	8329633	4	G	C	0.429	-0.071231	8.348964e-01	7.798277e+00	7.879630e+00	9.321502e-01	9.314916e-01	9.316349e-01
1	1:8348645	8348645	8	A	C	0.052	2.709939e+00	1.214331e+00	6.817349e+00	7.028210e+00	2.748058e-02	2.754130e-02	3.210622e-02
1	1:8353716	8353716	7	T	A	0.052	1.951149e+00	2.099589e+00	7.457263e+00	7.405353e+00	3.545837e-01	3.539755e-01	3.620371e-01
1	1:8386392	8386392	9	T	C	0.228	5.991352e-01	1.036968e+00	7.707016e+00	7.835624e+00	5.644889e-01	5.611328e-01	5.625793e-01
1	1:8390726	8390726	11	A	G	0.223	1.508920e+00	1.050990e+00	7.405746e+00	7.492154e+00	1.536642e-01	1.513713e-01	1.570762e-01
1	1:8392219	8392219	2	T	C	0.058	3.057893e+00	1.472657e+00	6.306577e+00	6.338851e+00	3.996975e-02	4.417718e-02	5.469057e-02
1	1:8394793	8394793	12	A	T	0.054	-1.31487	1.293768e+00	7.583557e+00	7.670835e+00	3.115080e-01	3.081607e-01	3.121073e-01
1	1:8395284	8395284	6	T	C	0.051	6.778974e-02	1.167367e+00	7.769945e+00	7.872975e+00	9.537882e-01	9.542170e-01	9.543420e-01
1	1:8428278	8428278	5	C	G	0.051	-1.51825	1.297907e+00	7.604984e+00	7.688561e+00	2.443941e-01	2.405748e-01	2.447412e-01
1	1:8429189	8429189	4	A	A	0.403	9.533777e-01	8.273991e-01	7.377699e+00	7.454883e+00	2.514863e-01	2.505435e-01	2.569923e-01
1	1:8438536	8438536	2	G	T	0.223	1.241227e+00	1.151964e+00	7.904984e+00	7.955832e+00	2.834059e-01	2.784348e-01	2.818318e-01
1	1:8441215	8441215	6	T	A	0.231	1.484991e+00	1.104779e+00	7.844909e+00	7.932179e+00	1.814141e-01	1.768868e-01	1.810354e-01
1	1:8473396	8473396	11	A	G	0.286	7.521516e-01	7.774195e-01	7.427295e+00	7.614304e+00	3.352251e-01	3.341326e-01	3.385392e-01
1	1:8473975	8473975	8	A	G	0.217	-0.813788	1.165948e+00	7.792676e+00	7.907446e+00	4.865396e-01	4.818562e-01	4.836731e-01
1	1:8501440	8501440	7	A	G	0.233	1.763799e+00	1.107041e+00	7.889016e+00	7.965976e+00	1.137118e-01	1.099986e-01	1.145032e-01
1	1:8514527	8514527	6	T	A	0.222	4.029002e-01	1.245944e+00	7.886729e+00	7.934167e+00	7.469737e-01	7.442402e-01	7.451392e-01
1	1:8549845	8549845	7	G	C	0.483	1.668752e-01	7.271611e-01	7.678871e+00	7.798290e+00	8.188767e-01	8.208925e-01	8.222538e-01
1	1:8552383	8552383	8	T	A	0.348	-0.474517	6.997344e-01	7.600753e+00	7.785134e+00	4.989782e-01	4.963211e-01	4.983797e-01
1	1:8552964	8552964	1	G	C	0.221	7.946125e-01	1.153678e+00	7.685873e+00	7.737682e+00	4.922900e-01	4.891986e-01	4.917461e-01
1	1:8565788	8565788	3	C	T	0.083	1.422804e+00	1.350150e+00	7.329905e+00	7.344196e+00	2.940689e-01	2.950410e-01	3.037936e-01
1	1:8571191	8571191	5	C	C	0.229	1.381978e+00	1.128612e+00	7.927276e+00	7.990748e+00	2.231449e-01	2.183837e-01	2.223421e-01
1	1:8571193	8571193	7	A	T	0.233	1.868820e+00	1.121440e+00	8.142061e+00	8.214502e+00	9.821102e-02	9.509713e-02	1.001364e-01
1	1:8571194	8571194	7	T	T	0.25	5.928328e-01	8.612933e-01	7.640266e+00	7.796027e+00	4.925781e-01	4.894154e-01	4.914328e-01
1	1:8571196	8571196	7	T	T	0.233	1.868820e+00	1.121440e+00	8.142061e+00	8.214502e+00	9.821102e-02	9.509713e-02	1.001364e-01
1	1:8572941	8572941	5	G	A	0.051	1.837681e+00	2.109916e+00	7.512732e+00	7.461178e+00	3.854935e-01	3.842415e-01	3.913510e-01
1	1:8576591	8576591	1	A	A	0.082	1.584931e+00	1.357618e+00	7.419536e+00	7.430933e+00	2.453299e-01	2.437432e-01	2.503863e-01
1	1:8577116	8577116	7	A	G	0.267	6.574936e-01	7.627264e-01	7.391168e+00	7.555839e+00	3.903758e-01	3.915017e-01	3.969070e-01
1	1:8614710	8614710	3	C	T	0.117	3.074045e-01	1.217559e+00	7.817565e+00	7.826041e+00	8.011015e-01	7.995880e-01	8.004184e-01
1	1:8622055	8622055	5	A	G	0.178	1.392596e+00	1.070092e+00	7.793587e+00	7.900631e+00	1.956009e-01	1.909829e-01	1.950043e-01
1	1:8635026	8635026	4	A	T	0.185	2.020136e+00	1.066021e+00	7.521473e+00	7.579027e+00	6.047540e-02	5.825551e-02	6.280219e-02
1	1:8639612	8639612	4	T	C	0.05	-1.33639	1.299982e+00	7.546363e+00	7.628255e+00	3.059986e-01	3.031102e-01	3.074786e-01
1	1:8655925	8655925	5	T	T	0.051	1.127033e+00	1.309538e+00	7.618829e+00	7.768908e+00	3.911419e-01	3.875174e-01	3.902806e-01
1	1:8662778	8662778	2	A	C	0.116	4.436388e-01	1.222739e+00	7.809449e+00	7.813474e+00	7.173696e-01	7.150122e-01	7.161054e-01
1	1:8668923	8668923	4	C	T	0.05	-1.27322	1.296202e+00	7.549872e+00	7.632366e+00	3.279285e-01	3.251834e-01	3.294424e-01
1	1:8685672	8685672	7	T	C	0.431	-0.0210821	7.957437e-01	7.721428e+00	7.871569e+00	9.789073e-01	9.828711e-01	9.830204e-01
1	1:8685673	8685673	7	A	T	0.431	-0.0362871	7.815015e-01	7.693335e+00	7.864352e+00	9.630421e-01	9.673534e-01	9.676231e-01
1	1:8687019	8687019	2	A	G	0.174	2.304776e+00	1.246523e+00	7.552369e+00	7.567250e+00	6.690372e-02	6.450433e-02	6.918100e-02
1	1:8700489	8700489	3	T	G	0.217	1.773297e+00	8.971323e-01	7.192520e+00	7.268968e+00	5.035821e-02	4.927074e-02	5.445406e-02
1	1:8706596	8706596	3	T	A	0.383	1.079797e+00	8.529493e-01	7.194574e+00	7.230742e+00	2.079606e-01	2.094138e-01	2.188818e-01
1	1:8710089	8710089	2	T	A	0.388	6.442423e-01	9.628450e-01	7.683600e+00	7.697289e+00	5.047045e-01	5.018839e-01	5.048988e-01
1	1:8719098	8719098	4	A	G	0.176	2.092863e+00	1.236897e+00	7.294764e+00	7.312750e+00	9.321449e-02	9.163542e-02	9.784103e-02
1	1:8735729	8735729	3	T	A	0.117	3.527276e-01	1.217814e+00	7.819430e+00	7.824837e+00	7.725875e-01	7.707128e-01	7.715875e-01
1	1:8740287	8740287	1	T	A	0.164	6.521778e-01	1.140284e+00	7.409268e+00	7.540521e+00	5.684215e-01	5.753029e-01	5.826624e-01
1	1:8741568	8741568	2	G	C	0.074	-0.0792427	1.251146e+00	7.840787e+00	7.880012e+00	9.496034e-01	9.490906e-01	9.491964e-01
1	1:8744639	8744639	1	G	G	0.107	1.170744e-01	1.148166e+00	7.811510e+00	7.871306e+00	9.189521e-01	9.184925e-01	9.186891e-01
1	1:8756285	8756285	3	T	A	0.05	2.076661e+00	2.113045e+00	7.571634e+00	7.516234e+00	3.276759e-01	3.247087e-01	3.303884e-01
1	1:8758080	8758080	3	T	G	0.133	-0.787401	1.011520e+00	7.956228e+00	8.063235e+00	4.378333e-01	4.329572e-01	4.360760e-01
1	1:8841086	8841086	8	T	T	0.078	2.068342e-01	1.245709e+00	7.843993e+00	7.887035e+00	8.684047e-01	8.669523e-01	8.672487e-01
1	1:8850467	8850467	4	G	C	0.176	2.060230e+00	1.223632e+00	7.449582e+00	7.473184e+00	9.481763e-02	9.239844e-02	9.774696e-02
1	1:8867972	8867972	3	A	T	0.433	-0.0830808	8.614303e-01	7.747478e+00	7.838967e+00	9.233266e-01	9.258718e-01	9.266277e-01
1	1:8869225	8869225	2	G	A	0.14	-0.517168	1.079801e+00	7.830392e+00	7.827954e+00	6.328402e-01	6.294899e-01	6.306919e-01
1	1:8869603	8869603	5	C	T	0.407	4.876987e-01	8.596238e-01	7.404831e+00	7.496545e+00	5.715345e-01	5.792971e-01	5.883612e-01
1	1:8875091	8875091	3	C	T	0.075	2.601956e-02	1.244062e+00	7.838053e+00	7.880112e+00	9.833479e-01	9.831830e-01	9.832177e-01
1	1:8882246	8882246	3	A	G	0.117	5.193229e-01	1.227474e+00	7.799965e+00	7.800116e+00	6.729860e-01	6.702775e-01	6.716097e-01
1	1:8883715	8883715	12	T	A	0.216	8.445758e-01	9.135486e-01	7.465789e+00	7.604568e+00	3.570660e-01	3.558823e-01	3.604304e-01
1	1:8885839	8885839	6	T	C	0.051	2.352068e+00	2.098030e+00	7.581527e+00	7.533364e+00	2.644721e-01	2.610007e-01	2.663413e-01
1	1:8906234	8906234	0	G	T	0.171	2.139198e+00	1.256795e+00	7.418038e+00	7.426177e+00	9.130361e-02	8.905705e-02	9.457940e-02
1	1:8908742	8908742	4	T	C	0.395	1.074161e-01	8.092625e-01	7.830598e+00	7.923566e+00	8.946248e-01	8.920314e-01	8.927171e-01
1	1:8920545	8920545	5	A	T	0.076	-0.14495	1.247846e+00	7.836223e+00	7.876682e+00	9.077179e-01	9.068541e-01	9.070541e-01
1	1:8927059	8927059	2	A	A	0.388	5.670420e-01	9.679336e-01	7.694303e+00	7.693210e+00	5.590827e-01	5.567262e-01	5.597909e-01
1	1:8934166	8934166	2	C	G	0.215	1.688151e+00	8.292052e-01	7.019650e+00	7.156873e+00	4.394720e-02	4.351560e-02	4.887177e-02
1	1:8948995	8948995	1	G	A	0.066	1.677112e-01	1.349934e+00	7.875790e+00	7.891576e+00	9.013341e-01	9.002605e-01	9.005061e-01
1	1:8955081	8955081	4	G	T	0.168	2.390658e+00	1.155020e+00	7.232405e+00	7.265277e+00	4.059936e-02	3.944987e-02	4.421998e-02
1	1:8972217	8972217	1	T	C	0.066	-0.035716	1.349345e+00	7.863292e+00	7.878789e+00	9.789268e-01	9.787656e-01	9.788119e-01
1	1:8988857	8988857	7	G	G	0.172	-1.51056	8.517019e-01	8.053908e+00	8.155392e+00	7.864769e-02	7.569021e-02	8.039422e-02
1	1:8989188	8989188	11	T	C	0.357	8.640109e-01	7.074266e-01	7.631850e+00	7.865075e+00	2.243303e-01	2.196997e-01	2.234913e-01
1	1:9001382	9001382	4	T	C	0.445	1.210641e+00	8.178051e-01	7.607312e+00	7.698081e+00	1.413778e-01	1.378343e-01	1.424394e-01
1	1:9018031	9018031	6	T	A	0.051	1.200794e+00	1.310037e+00	7.685430e+00	7.838772e+00	3.611701e-01	3.565804e-01	3.592827e-01
1	1:9018707	9018707	7	G	A	0.397	5.128007e-01	8.462896e-01	7.654684e+00	7.751130e+00	5.456896e-01	5.435042e-01	5.457079e-01
1	1:9031835	9031835	3	T	G	0.15	-0.903276	1.016920e+00	7.808240e+00	7.818665e+00	3.761701e-01	3.713950e-01	3.740377e-01
1	1:9041880	9041880	4	T	C	0.168	1.062209e+00	1.403481e+00	7.788232e+00	7.799583e+00	4.506173e-01	4.462366e-01	4.484680e-01
1	1:9061155	9061155	4	C	T	0.067	7.207972e-02	1.348741e+00	7.865556e+00	7.883335e+00	9.574677e-01	9.569655e-01	9.570610e-01
1	1:9065165	9065165	4	A	G	0.42	1.440272e+00	8.321197e-01	7.994357e+00	8.079424e+00	8.602812e-02	8.286703e-02	8.747218e-02
1	1:9071522	9071522	4	A	C	0.05	1.062608e+00	1.309715e+00	7.680810e+00	7.833303e+00	4.187708e-01	4.144741e-01	4.167716e-01
1	1:9082929	9082929	6	A	G	0.145	-0.537198	9.706687e-01	7.634504e+00	7.683905e+00	5.809894e-01	5.801791e-01	5.834699e-01
1	1:9093865	9093865	3	T	A	0.05	1.216910e+00	1.312208e+00	7.643614e+00	7.793866e+00	3.555773e-01	3.514244e-01	3.543018e-01
1	1:9116524	9116524	6	A	C	0.154	-0.576343	1.012608e+00	7.768454e+00	7.780578e+00	5.702977e-01	5.669479e-01	5.687636e-01
1	1:9116568	9116568	4	A	T	0.101	-0.445183	1.247167e+00	7.887450e+00	7.898617e+00	7.217471e-01	7.189915e-01	7.197191e-01
1	1:9119625	9119625	7	C	T	0.052	1.313073e+00	1.309544e+00	7.651547e+00	7.802584e+00	3.180089e-01	3.136376e-01	3.167644e-01
1	1:9126247	9126247	3	A	G	0.067	2.544170e-01	1.342305e+00	7.881971e+00	7.902740e+00	8.499892e-01	8.483867e-01	8.488057e-01
1	1:9127552	9127552	4	T	C	0.445	7.545152e-01	8.111199e-01	7.320771e+00	7.388022e+00	3.541124e-01	3.569289e-01	3.654801e-01
1	1:9146953	9146953	7	A	G	0.164	1.958090e-01	1.082565e+00	7.679700e+00	7.839271e+00	8.567683e-01	8.580562e-01	8.586725e-01
1	1:9174515	9174515	4	C	T	0.05	1.100107e+00	1.309369e+00	7.636822e+00	7.788233e+00	4.024641e-01	3.986512e-01	4.012351e-01
1	1:9178038	9178038	12	G	T	0.459	4.667968e-01	7.202228e-01	8.234049e+00	8.458057e+00	5.181300e-01	5.170421e-01	5.312400e-01
1	1:9182383	9182383	5	A	G	0.051	-1.22517	1.464459e+00	7.627439e+00	7.657220e+00	4.044637e-01	4.014527e-01	4.051922e-01
1	1:9182919	9182919	6	C	A	0.162	1.098610e+00	1.019730e+00	7.425246e+00	7.588513e+00	2.834651e-01	2.818120e-01	2.866254e-01
1	1:9183776	9183776	4	G	A	0.168	1.339862e+00	1.161799e+00	7.278756e+00	7.364372e+00	2.510750e-01	2.519324e-01	2.598608e-01
1	1:9187774	9187774	8	T	C	0.087	-0.601347	1.164047e+00	7.842308e+00	7.887299e+00	6.063782e-01	6.026360e-01	6.037894e-01
1	1:9188877	9188877	6	A	A	0.06	7.891702e-01	1.726254e+00	7.754249e+00	7.710432e+00	6.483774e-01	6.459240e-01	6.487971e-01
1	1:9205458	9205458	4	A	T	0.176	2.085627e+00	1.220508e+00	7.450485e+00	7.481546e+00	9.004839e-02	8.766153e-02	9.291355e-02
1	1:9228611	9228611	3	G	G	0.058	1.067134e+00	1.726983e+00	7.756373e+00	7.712220e+00	5.377906e-01	5.342059e-01	5.369592e-01
1	1:9235891	9235891	4	A	G	0.084	-0.529199	1.164461e+00	7.842667e+00	7.884027e+00	6.503136e-01	6.469299e-01	6.478923e-01
1	1:9237730	9237730	8	T	T	0.078	-1.24638	1.003283e+00	7.399237e+00	7.699458e+00	2.165269e-01	2.136850e-01	2.179246e-01
1	1:9238149	9238149	3	A	T	0.167	9.130371e-01	1.088050e+00	7.202571e+00	7.302332e+00	4.030401e-01	4.121324e-01	4.247040e-01
1	1:9244897	9244897	5	C	T	0.085	-0.403873	1.166279e+00	7.821636e+00	7.861570e+00	7.297248e-01	7.272136e-01	7.279157e-01
1	1:9264635	9264635	4	A	T	0.05	-1.2662	1.296803e+00	7.548098e+00	7.630826e+00	3.308141e-01	3.281220e-01	3.323918e-01
1	1:9268036	9268036	3	T	C	0.067	-0.511331	1.283075e+00	7.773712e+00	7.812414e+00	6.909493e-01	6.886951e-01	6.898527e-01
1	1:9270865	9270865	3	T	A	0.058	-0.472176	1.125435e+00	7.672615e+00	7.865286e+00	6.755581e-01	6.728590e-01	6.737355e-01
1	1:9276521	9276521	3	C	C	0.167	2.335010e+00	1.172281e+00	7.112953e+00	7.137877e+00	4.863912e-02	4.788977e-02	5.356124e-02
1	1:9282188	9282188	3	T	G	0.05	1.456284e+00	1.062551e+00	8.150755e+00	8.399839e+00	1.730509e-01	1.687949e-01	1.753833e-01
1	1:9284411	9284411	1	T	T	0.164	8.476963e-01	1.448808e+00	7.796274e+00	7.779450e+00	5.595706e-01	5.558530e-01	5.577177e-01
1	1:9287665	9287665	5	T	C	0.051	-1.33427	1.296366e+00	7.565343e+00	7.647800e+00	3.054216e-01	3.022777e-01	3.064536e-01
1	1:9294472	9294472	12	A	G	0.054	-1.12462	1.178771e+00	7.378350e+00	7.534298e+00	3.419527e-01	3.423666e-01	3.479256e-01
1	1:9295807	9295807	2	A	T	0.074	-0.128831	1.250117e+00	7.841480e+00	7.880889e+00	9.180898e-01	9.172298e-01	9.174038e-01
1	1:9300010	9300010	3	A	T	0.392	1.184424e-01	8.219615e-01	7.844246e+00	7.925606e+00	8.856633e-01	8.832903e-01	8.840017e-01
1	1:9303219	9303219	4	T	A	0.076	3.172853e-02	1.255207e+00	7.840589e+00	7.879578e+00	9.798752e-01	9.797283e-01	9.797707e-01
1	1:9322465	9322465	4	C	T	0.16	1.773148e+00	9.705057e-01	6.763620e+00	6.913805e+00	7.015900e-02	7.236089e-02	8.093583e-02
1	1:9329499	9329499	8	T	T	0.078	3.009544e-01	1.254831e+00	7.858326e+00	7.900376e+00	8.108627e-01	8.087758e-01	8.092623e-01
1	1:9331876	9331876	8	T	A	0.235	7.006311e-01	8.460024e-01	8.008611e+00	8.139067e+00	4.092065e-01	4.043951e-01	4.085218e-01
1	1:9333368	9333368	8	C	G	0.096	3.822499e-01	1.043469e+00	7.841827e+00	7.904956e+00	7.147616e-01	7.117355e-01	7.125095e-01
1	1:9339270	9339270	3	A	A	0.125	1.681833e-01	1.132991e+00	7.861353e+00	7.876982e+00	8.822411e-01	8.810597e-01	8.813164e-01
1	1:9341858	9341858	4	C	A	0.05	1.242393e+00	1.311311e+00	7.660376e+00	7.811012e+00	3.453011e-01	3.409254e-01	3.438179e-01
1	1:9344405	9344405	4	T	C	0.05	1.110361e+00	1.311223e+00	7.661712e+00	7.813138e+00	3.987707e-01	3.946099e-01	3.971089e-01
1	1:9358946	9358946	5	A	G	0.119	-0.265092	1.067892e+00	7.755436e+00	7.878463e+00	8.043705e-01	8.024484e-01	8.028976e-01
1	1:9367916	9367916	9	G	T	0.114	2.680718e-01	1.054737e+00	7.663951e+00	7.805052e+00	7.998034e-01	8.012925e-01	8.024745e-01
1	1:9378645	9378645	4	A	T	0.084	-0.49833	1.162077e+00	7.809912e+00	7.850326e+00	6.688116e-01	6.658362e-01	6.667864e-01
1	1:9378646	9378646	5	G	T	0.085	-0.535222	1.157972e+00	7.807234e+00	7.850168e+00	6.447632e-01	6.415804e-01	6.426217e-01
1	1:9388433	9388433	6	C	C	0.231	2.154218e-01	3.625703e-01	7.334200e+00	7.742990e+00	5.535197e-01	5.559964e-01	5.582764e-01
1	1:9388436	9388436	5	A	G	0.237	9.558488e-02	3.575309e-01	7.387423e+00	7.802832e+00	7.896570e-01	7.967092e-01	7.979253e-01
1	1:9388490	9388490	6	T	T	0.274	2.460846e-01	3.586997e-01	7.330840e+00	7.736284e+00	4.939963e-01	4.950465e-01	4.975797e-01
1	1:9389573	9389573	5	T	A	0.119	7.139119e-01	9.995763e-01	7.817877e+00	7.956736e+00	4.764701e-01	4.713838e-01	4.734453e-01
1	1:9407119	9407119	1	A	G	0.344	1.365312e+00	8.388030e-01	7.300992e+00	7.359096e+00	1.061917e-01	1.045905e-01	1.106929e-01
1	1:9412201	9412201	4	G	A	0.487	9.360154e-01	8.590413e-01	6.753971e+00	6.797546e+00	2.780526e-01	2.992163e-01	3.252556e-01
1	1:9422304	9422304	3	A	T	0.425	-0.752188	8.673733e-01	7.149905e+00	7.216079e+00	3.875478e-01	3.983443e-01	4.131204e-01
1	1:9446051	9446051	4	T	T	0.176	2.404252e+00	1.235839e+00	7.505642e+00	7.523620e+00	5.404117e-02	5.199161e-02	5.652088e-02
1	1:9474905	9474905	2	A	T	0.413	1.398121e+00	9.620997e-01	7.037674e+00	7.054876e+00	1.487575e-01	1.510381e-01	1.615032e-01
1	1:9482791	9482791	3	T	A	0.05	1.523942e+00	1.077371e+00	7.427626e+00	7.669558e+00	1.597832e-01	1.568399e-01	1.614926e-01
1	1:9490449	9490449	4	T	A	0.109	3.613667e-01	9.450418e-01	7.737486e+00	7.889555e+00	7.028490e-01	6.996756e-01	7.004464e-01
1	1:9507310	9507310	3	C	G	0.408	1.959515e+00	7.997039e-01	6.552012e+00	6.623542e+00	1.570415e-02	1.620440e-02	2.070985e-02
1	1:9518431	9518431	3	T	C	0.408	2.050233e+00	8.310163e-01	6.502751e+00	6.544813e+00	1.501899e-02	1.561575e-02	2.030473e-02
1	1:9526631	9526631	3	G	A	0.108	3.714269e-01	9.099193e-01	7.676307e+00	7.842608e+00	6.838501e-01	6.818060e-01	6.827405e-01
1	1:9526946	9526946	3	T	C	0.058	1.351159e+00	1.187865e+00	7.598438e+00	7.731160e+00	2.575901e-01	2.536791e-01	2.575353e-01
1	1:9529435	9529435	5	G	T	0.051	1.540524e+00	2.117534e+00	7.601831e+00	7.551984e+00	4.683196e-01	4.664705e-01	4.721531e-01
1	1:9530397	9530397	1	C	A	0.115	4.206722e-01	9.912021e-01	7.805017e+00	7.885967e+00	6.720233e-01	6.687699e-01	6.696484e-01
1	1:9542435	9542435	6	T	C	0.06	-0.682724	9.456150e-01	7.389480e+00	7.675160e+00	4.716939e-01	4.731553e-01	4.765255e-01
1	1:9544759	9544759	5	A	A	0.076	8.930448e-01	1.206554e+00	7.906387e+00	8.010390e+00	4.606356e-01	4.556727e-01	4.582115e-01
1	1:9557621	9557621	4	A	G	0.118	1.760556e-01	9.844163e-01	7.775952e+00	7.862100e+00	8.583604e-01	8.575443e-01	8.579139e-01
1	1:9560613	9560613	3	T	G	0.225	1.888822e+00	8.473702e-01	6.970242e+00	7.039409e+00	2.765735e-02	2.729435e-02	3.195991e-02
1	1:9565301	9565301	4	T	G	0.168	1.745981e+00	1.080043e+00	7.142726e+00	7.233242e+00	1.085721e-01	1.082969e-01	1.154733e-01
1	1:9569529	9569529	1	G	A	0.115	4.287489e-01	9.895289e-01	7.817876e+00	7.898843e+00	6.655785e-01	6.621493e-01	6.630751e-01
1	1:9579767	9579767	4	C	T	0.395	1.629142e+00	9.341368e-01	6.970766e+00	6.997493e+00	8.369731e-02	8.453166e-02	9.293201e-02
1	1:9582532	9582532	2	G	A	0.347	1.701731e+00	7.384808e-01	7.381986e+00	7.468421e+00	2.290705e-02	2.180385e-02	2.523052e-02
1	1:9585361	9585361	5	T	T	0.347	1.673597e+00	7.334055e-01	7.323007e+00	7.426476e+00	2.423938e-02	2.316880e-02	2.673834e-02
1	1:9590913	9590913	3	G	T	0.075	-0.669444	1.138057e+00	8.074704e+00	8.253886e+00	5.574716e-01	5.537470e-01	5.614940e-01
1	1:9606128	9606128	5	G	C	0.119	7.308626e-01	9.868438e-01	7.887448e+00	7.977066e+00	4.603670e-01	4.554811e-01	4.577554e-01
1	1:9606133	9606133	6	G	C	0.427	1.902956e+00	7.251002e-01	7.171994e+00	7.289572e+00	9.798807e-03	9.297987e-03	1.172017e-02
1	1:9611794	9611794	4	A	G	0.059	1.292297e+00	1.186507e+00	7.568721e+00	7.701177e+00	2.782478e-01	2.746976e-01	2.785876e-01
1	1:9629258	9629258	3	A	T	0.175	1.967802e+00	1.230482e+00	7.310649e+00	7.340725e+00	1.123816e-01	1.107517e-01	1.171231e-01
1	1:9630611	9630611	3	T	C	0.5	-1.75756	8.093306e-01	6.168025e+00	6.191816e+00	3.183532e-02	3.609898e-02	4.643735e-02
1	1:9637184	9637184	6	G	A	0.496	2.094900e+00	7.572921e-01	6.377524e+00	6.462331e+00	6.559659e-03	6.850588e-03	9.588481e-03
1	1:9643225	9643225	4	C	G	0.076	6.419398e-01	9.813097e-01	7.810586e+00	8.060306e+00	5.142461e-01	5.075695e-01	5.105104e-01
1	1:9649860	9649860	2	T	G	0.223	1.174810e+00	8.368990e-01	7.150870e+00	7.268245e+00	1.629500e-01	1.637376e-01	1.717872e-01
1	1:9651108	9651108	5	A	T	0.076	1.052413e+00	1.084689e+00	8.067421e+00	8.216506e+00	3.338603e-01	3.291660e-01	3.344457e-01
1	1:9660144	9660144	3	T	G	0.058	1.207607e+00	1.190719e+00	7.641093e+00	7.776921e+00	3.125193e-01	3.083221e-01	3.115836e-01
1	1:9707998	9707998	12	C	T	0.45	8.245267e-01	7.114867e-01	6.687636e+00	6.863207e+00	2.487877e-01	2.691543e-01	2.906338e-01
1	1:9708659	9708659	7	C	A	0.103	6.195110e-01	9.496408e-01	7.630198e+00	7.783525e+00	5.154041e-01	5.127070e-01	5.147103e-01
1	1:9712375	9712375	3	G	A	0.375	-0.85736	7.525348e-01	7.073663e+00	7.170923e+00	2.568302e-01	2.630317e-01	2.749482e-01
1	1:9716612	9716612	1	G	A	0.082	-1.22606	1.192289e+00	7.637063e+00	7.650532e+00	3.058480e-01	3.020406e-01	3.061659e-01
1	1:9720667	9720667	2	C	T	0.231	1.880278e+00	8.660978e-01	7.292914e+00	7.370552e+00	3.188518e-02	3.070305e-02	3.477199e-02
1	1:9724896	9724896	3	A	G	0.083	-1.32824	1.101556e+00	7.266554e+00	7.520172e+00	2.302517e-01	2.299966e-01	2.354796e-01
1	1:9728908	9728908	2	C	T	0.413	2.168266e+00	8.138779e-01	6.412250e+00	6.460959e+00	8.771102e-03	9.160488e-03	1.264665e-02
1	1:9743317	9743317	5	G	A	0.119	4.068602e-01	9.877855e-01	7.799405e+00	7.884263e+00	6.811479e-01	6.779865e-01	6.788293e-01
1	1:9754427	9754427	12	A	G	0.405	-1.50947	7.670338e-01	6.309798e+00	6.436089e+00	5.136314e-02	5.704822e-02	6.863933e-02
1	1:9769357	9769357	3	A	G	0.117	4.574471e-01	9.870294e-01	7.811411e+00	7.895877e+00	6.438684e-01	6.402919e-01	6.412962e-01
1	1:9778796	9778796	4	T	A	0.101	1.284703e+00	9.642975e-01	7.822341e+00	7.950267e+00	1.852758e-01	1.806417e-01	1.847877e-01
1	1:9800342	9800342	8	A	G	0.217	1.382444e+00	8.370662e-01	7.778711e+00	7.958982e+00	1.012225e-01	9.763056e-02	1.021329e-01
1	1:9808734	9808734	2	A	T	0.058	1.324909e+00	1.189616e+00	7.660604e+00	7.794606e+00	2.676033e-01	2.631872e-01	2.667328e-01
1	1:9811466	9811466	4	C	T	0.084	-1.03677	1.201837e+00	7.635595e+00	7.647283e+00	3.900337e-01	3.867958e-01	3.906981e-01
1	1:9818746	9818746	6	G	A	0.162	3.595721e-01	1.299136e+00	7.704722e+00	7.806207e+00	7.824229e-01	7.826589e-01	7.838051e-01
1	1:9822546	9822546	6	T	T	0.171	1.852235e+00	1.157045e+00	7.416386e+00	7.505647e+00	1.120217e-01	1.096369e-01	1.149974e-01
1	1:9853333	9853333	4	A	C	0.059	1.431003e+00	1.186936e+00	7.620939e+00	7.754069e+00	2.303134e-01	2.262108e-01	2.301642e-01
1	1:9854553	9854553	3	A	C	0.083	1.530612e-01	1.159073e+00	7.817567e+00	7.907287e+00	8.951602e-01	8.930555e-01	8.934638e-01
1	1:9854561	9854561	6	C	T	0.128	1.929821e-01	9.786178e-01	7.823469e+00	7.889300e+00	8.440029e-01	8.422280e-01	8.425883e-01
1	1:9861868	9861868	6	G	T	0.077	8.304250e-01	1.081752e+00	7.935042e+00	8.083850e+00	4.441808e-01	4.388789e-01	4.422811e-01
1	1:9863824	9863824	3	G	G	0.117	-0.0788876	9.071523e-01	7.731304e+00	7.874551e+00	9.308457e-01	9.307866e-01	9.309433e-01
1	1:9871484	9871484	5	G	A	0.483	1.101381e+00	8.049103e-01	6.507982e+00	6.586781e+00	1.737449e-01	1.923450e-01	2.165843e-01
1	1:9873313	9873313	11	T	C	0.116	2.283356e-01	9.016792e-01	7.735341e+00	7.883383e+00	8.005173e-01	7.983709e-01	7.988320e-01
1	1:9880487	9880487	4	G	A	0.05	2.004068e+00	1.453595e+00	7.049633e+00	7.119537e+00	1.705316e-01	1.734099e-01	1.837556e-01
1	1:9889483	9889483	9	A	G	0.14	-0.0998791	8.911893e-01	7.718630e+00	7.857151e+00	9.109505e-01	9.121612e-01	9.125051e-01
1	1:9900363	9900363	4	T	A	0.084	2.561864e-01	1.160645e+00	7.837400e+00	7.925857e+00	8.256765e-01	8.230252e-01	8.237243e-01
1	1:9924041	9924041	4	T	A	0.176	1.214228e+00	1.227833e+00	7.265350e+00	7.290917e+00	3.246759e-01	3.282321e-01	3.391543e-01
1	1:9924358	9924358	2	A	G	0.083	-1.29862	1.205924e+00	7.607634e+00	7.616386e+00	2.836815e-01	2.800693e-01	2.845860e-01
1	1:9925526	9925526	2	C	T	0.347	1.145991e+00	7.344398e-01	7.424048e+00	7.514183e+00	1.212864e-01	1.188294e-01	1.242021e-01
1	1:9939508	9939508	4	T	G	0.05	2.063834e+00	2.122539e+00	7.618131e+00	7.564040e+00	3.328203e-01	3.293031e-01	3.343011e-01
1	1:9939715	9939715	2	G	T	0.124	1.893014e-01	9.651301e-01	7.808092e+00	7.875676e+00	8.448290e-01	8.433517e-01	8.436989e-01
1	1:9940130	9940130	4	G	G	0.05	1.894187e+00	2.121562e+00	7.614682e+00	7.561961e+00	3.737222e-01	3.705616e-01	3.756339e-01
1	1:9955181	9955181	4	A	C	0.118	4.606178e-01	9.699396e-01	7.766449e+00	7.847322e+00	6.357191e-01	6.326370e-01	6.337251e-01
1	1:9956240	9956240	10	T	A	0.177	2.683936e+00	1.122453e+00	7.310624e+00	7.362091e+00	1.833765e-02	1.745655e-02	2.067975e-02
1	1:9956482	9956482	4	T	C	0.059	1.043155e+00	1.728233e+00	7.745461e+00	7.699776e+00	5.472419e-01	5.438639e-01	5.468090e-01
1	1:9964023	9964023	3	G	A	0.217	2.158698e+00	8.693819e-01	6.639027e+00	6.706916e+00	1.439711e-02	1.462548e-02	1.867007e-02
1	1:9964051	9964051	1	G	T	0.205	1.354862e+00	8.479109e-01	6.743601e+00	6.858713e+00	1.126774e-01	1.179769e-01	1.302354e-01
1	1:9965652	9965652	1	C	A	0.172	1.992482e+00	1.243432e+00	7.385237e+00	7.403557e+00	1.116735e-01	1.095318e-01	1.154475e-01
1	1:9973619	9973619	5	C	A	0.356	1.273724e+00	7.015581e-01	7.172212e+00	7.284305e+00	7.191365e-02	7.093960e-02	7.680084e-02
1	1:9977126	9977126	2	T	C	0.174	2.064640e+00	1.247898e+00	7.461259e+00	7.473858e+00	1.006188e-01	9.810583e-02	1.035090e-01
1	1:9988192	9988192	3	A	G	0.083	1.710051e-01	1.161369e+00	7.818541e+00	7.908545e+00	8.831842e-01	8.810262e-01	8.814585e-01
1	1:10008727	10008727	11	C	T	0.411	1.269140e+00	6.954488e-01	6.275521e+00	6.402473e+00	7.047946e-02	7.958903e-02	9.575005e-02
1	1:10009597	10009597	9	A	T	0.228	2.347350e+00	8.660511e-01	6.707172e+00	6.784471e+00	7.696964e-03	7.641241e-03	1.026728e-02
1	1:10011027	10011027	6	A	C	0.171	2.038529e+00	1.157800e+00	7.521685e+00	7.609888e+00	8.081691e-02	7.824194e-02	8.298905e-02
1	1:10015433	10015433	2	C	C	0.165	1.775195e+00	1.178596e+00	7.475386e+00	7.555810e+00	1.346236e-01	1.318228e-01	1.370261e-01
1	1:10017718	10017718	3	T	A	0.35	1.114397e+00	7.305694e-01	7.166348e+00	7.262147e+00	1.297734e-01	1.296376e-01	1.370314e-01
1	1:10025975	10025975	6	G	T	0.12	-0.0818679	8.520405e-01	7.713512e+00	7.905748e+00	9.236124e-01	9.197898e-01	9.201724e-01
1	1:10031791	10031791	7	A	A	0.172	1.204873e+00	1.112496e+00	7.339146e+00	7.471014e+00	2.809459e-01	2.810571e-01	2.874583e-01
1	1:10044275	10044275	5	A	A	0.364	-1.18044	7.101038e-01	7.244105e+00	7.371120e+00	9.903175e-02	9.773346e-02	1.035901e-01
1	1:10050303	10050303	8	G	G	0.487	1.342624e+00	7.111486e-01	5.613508e+00	5.696284e+00	6.142544e-02	8.432688e-02	1.181827e-01
1	1:10061913	10061913	3	A	T	0.125	3.272018e-02	9.630367e-01	7.805296e+00	7.875583e+00	9.729522e-01	9.733394e-01	9.734155e-01
1	1:10090429	10090429	8	C	T	0.139	-0.201932	8.883601e-01	7.732315e+00	7.856902e+00	8.205677e-01	8.196717e-01	8.201524e-01
1	1:10090453	10090453	7	C	A	0.121	5.087988e-02	9.091452e-01	7.750351e+00	7.879397e+00	9.554624e-01	9.551194e-01	9.552128e-01
1	1:10092933	10092933	5	G	A	0.169	1.103287e+00	1.423350e+00	7.888303e+00	7.897910e+00	4.397726e-01	4.350685e-01	4.371689e-01
1	1:10095785	10095785	6	G	A	0.487	1.676463e+00	7.278676e-01	5.736000e+00	5.806587e+00	2.297176e-02	2.915500e-02	4.153071e-02
1	1:10106053	10106053	8	C	C	0.357	1.202553e+00	7.150090e-01	7.344250e+00	7.458016e+00	9.517291e-02	9.322230e-02	9.866158e-02
1	1:10106057	10106057	8	A	T	0.357	1.397995e+00	6.932008e-01	7.428523e+00	7.559439e+00	4.593799e-02	4.417236e-02	4.843151e-02
1	1:10107871	10107871	11	T	T	0.08	1.852825e-01	1.054983e+00	7.734844e+00	7.908567e+00	8.608814e-01	8.577485e-01	8.582057e-01
1	1:10114608	10114608	4	C	T	0.176	2.313499e+00	1.229963e+00	7.407854e+00	7.426870e+00	6.238232e-02	6.044903e-02	6.543808e-02
1	1:10123767	10123767	9	A	T	0.351	1.603115e+00	7.120588e-01	7.324170e+00	7.436883e+00	2.616594e-02	2.504183e-02	2.871227e-02
1	1:10137677	10137677	3	A	A	0.2	1.484178e+00	8.241137e-01	6.500794e+00	6.616172e+00	7.420332e-02	8.008294e-02	9.284777e-02
1	1:10140084	10140084	2	A	G	0.215	2.145575e+00	8.712709e-01	6.681808e+00	6.748902e+00	1.520175e-02	1.536305e-02	1.941182e-02
1	1:10151042	10151042	10	G	T	0.115	-1.02096	9.628945e-01	7.780144e+00	7.919127e+00	2.911170e-01	2.859960e-01	2.892570e-01
1	1:10159446	10159446	12	A	G	0.162	6.868064e-01	1.003645e+00	7.551009e+00	7.776670e+00	4.950867e-01	4.929291e-01	4.950679e-01
1	1:10159478	10159478	10	T	A	0.062	9.993363e-01	1.090592e+00	7.671489e+00	7.889051e+00	3.613192e-01	3.562329e-01	3.588989e-01
1	1:10164699	10164699	6	G	A	0.179	2.114136e+00	1.218788e+00	7.478596e+00	7.508527e+00	8.535425e-02	8.290158e-02	8.799344e-02
1	1:10174102	10174102	11	A	G	0.152	3.980494e-01	1.074880e+00	7.591006e+00	7.759582e+00	7.117915e-01	7.137674e-01	7.157346e-01
1	1:10175301	10175301	3	T	C	0.125	1.561023e-01	9.589398e-01	7.807312e+00	7.880645e+00	8.709582e-01	8.696220e-01	8.699030e-01
1	1:10176395	10176395	6	C	T	0.128	1.830434e-01	9.643786e-01	7.809537e+00	7.882301e+00	8.497804e-01	8.481950e-01	8.485277e-01
1	1:10179893	10179893	6	T	A	0.111	1.023789e+00	9.486265e-01	7.904409e+00	8.028359e+00	2.826304e-01	2.774388e-01	2.811236e-01
1	1:10181947	10181947	4	A	C	0.084	-0.917441	1.190190e+00	7.646212e+00	7.662033e+00	4.423068e-01	4.394106e-01	4.430249e-01
1	1:10183122	10183122	4	A	C	0.168	2.319658e+00	1.158978e+00	7.168424e+00	7.200090e+00	4.757917e-02	4.660384e-02	5.195976e-02
1	1:10197225	10197225	3	T	A	0.167	1.209868e+00	1.015723e+00	6.987300e+00	7.148974e+00	2.359301e-01	2.432890e-01	2.555375e-01
1	1:10199768	10199768	11	T	C	0.134	1.007992e+00	7.839491e-01	6.969397e+00	7.269668e+00	2.009726e-01	2.058754e-01	2.146747e-01
1	1:10221191	10221191	5	T	C	0.347	-1.85436	7.950864e-01	6.383086e+00	6.418706e+00	2.133852e-02	2.286301e-02	2.914875e-02
1	1:10222624	10222624	2	T	G	0.488	1.105975e+00	8.095838e-01	6.761883e+00	6.798598e+00	1.744401e-01	1.844839e-01	2.020866e-01
1	1:10238642	10238642	1	A	T	0.213	2.151691e+00	8.757112e-01	6.805373e+00	6.871003e+00	1.542509e-02	1.533414e-02	1.910597e-02
1	1:10239506	10239506	7	C	A	0.181	2.626616e-01	8.032666e-01	7.689936e+00	7.860373e+00	7.442390e-01	7.423813e-01	7.430419e-01
1	1:10239558	10239558	7	T	T	0.078	-1.1057	1.126171e+00	7.152163e+00	7.279878e+00	3.281473e-01	3.351947e-01	3.463029e-01
1	1:10243222	10243222	5	A	A	0.475	1.644924e+00	6.619733e-01	6.714222e+00	6.790362e+00	1.432607e-02	1.439250e-02	1.814573e-02
1	1:10254971	10254971	4	C	C	0.101	6.568038e-01	1.066438e+00	7.789652e+00	7.871731e+00	5.391269e-01	5.350101e-01	5.364982e-01
1	1:10257334	10257334	1	A	G	0.434	-1.91302	7.856081e-01	5.752451e+00	5.742612e+00	1.634714e-02	2.044100e-02	3.002801e-02
1	1:10264077	10264077	5	C	T	0.203	6.852891e-01	9.091889e-01	7.582927e+00	7.618476e+00	4.524715e-01	4.508277e-01	4.551425e-01
1	1:10312386	10312386	4	C	A	0.151	1.887338e-01	1.259377e+00	7.792852e+00	7.897097e+00	8.811224e-01	8.791953e-01	8.795162e-01
1	1:10318692	10318692	5	T	C	0.432	-2.12955	7.547594e-01	6.355153e+00	6.406802e+00	5.588825e-03	5.843157e-03	8.406026e-03
1	1:10320162	10320162	2	A	G	0.107	2.961577e-01	1.070602e+00	7.810538e+00	7.878190e+00	7.825383e-01	7.803811e-01	7.808912e-01
1	1:10331443	10331443	6	T	A	0.222	3.021447e-01	8.659449e-01	7.728021e+00	7.805384e+00	7.277565e-01	7.266306e-01	7.278079e-01
1	1:10342741	10342741	3	A	G	0.058	1.420057e+00	1.730097e+00	7.778390e+00	7.732914e+00	4.133764e-01	4.088163e-01	4.117184e-01
1	1:10364208	10364208	4	G	A	0.176	2.280237e+00	1.232978e+00	7.408818e+00	7.428215e+00	6.684433e-02	6.485286e-02	6.993971e-02
1	1:10371367	10371367	2	A	T	0.496	1.295586e+00	8.063190e-01	6.449812e+00	6.478955e+00	1.107069e-01	1.221922e-01	1.419952e-01
1	1:10394536	10394536	1	T	C	0.172	2.138130e+00	1.247367e+00	7.411580e+00	7.424411e+00	8.906816e-02	8.686579e-02	9.236583e-02
1	1:10405195	10405195	2	C	T	0.107	2.039361e-01	1.075187e+00	7.813613e+00	7.879919e+00	8.498815e-01	8.483550e-01	8.486866e-01
1	1:10451878	10451878	7	C	G	0.216	2.105670e+00	8.371786e-01	6.933517e+00	7.042838e+00	1.320771e-02	1.288714e-02	1.602661e-02
1	1:10477469	10477469	5	C	C	0.102	4.613392e-01	1.233487e+00	7.686672e+00	7.690569e+00	7.090498e-01	7.093807e-01	7.131094e-01
1	1:10490399	10490399	11	T	C	0.205	1.142955e+00	8.644480e-01	7.680476e+00	7.769329e+00	1.886027e-01	1.844258e-01	1.886214e-01
1	1:10490421	10490421	12	A	G	0.207	7.482927e-01	8.236541e-01	7.705037e+00	7.837294e+00	3.654182e-01	3.608120e-01	3.634852e-01
1	1:10491046	10491046	8	A	G	0.435	-1.45756	7.168569e-01	7.059468e+00	7.151612e+00	4.421332e-02	4.364519e-02	4.887157e-02
1	1:10491256	10491256	3	G	C	0.175	2.305385e+00	1.247463e+00	7.323743e+00	7.339151e+00	6.703569e-02	6.536282e-02	7.079991e-02
1	1:10496895	10496895	5	A	T	0.102	4.834496e-01	1.067959e+00	7.759506e+00	7.843227e+00	6.515859e-01	6.487342e-01	6.497796e-01
1	1:10497838	10497838	4	A	G	0.437	-1.45592	7.335798e-01	6.725937e+00	6.789701e+00	4.944369e-02	5.093408e-02	5.841180e-02
1	1:10508266	10508266	5	G	A	0.203	9.495356e-01	9.106158e-01	7.495038e+00	7.526787e+00	2.991476e-01	2.970570e-01	3.025943e-01
1	1:10524051	10524051	6	A	T	0.427	-1.08603	7.292131e-01	6.643090e+00	6.707461e+00	1.390061e-01	1.489061e-01	1.657092e-01
1	1:10543421	10543421	3	T	C	0.217	-0.065429	8.582646e-01	7.815068e+00	7.897913e+00	9.393588e-01	9.376114e-01	9.378749e-01
1	1:10544264	10544264	5	A	T	0.169	1.330455e+00	1.415827e+00	7.822559e+00	7.824922e+00	3.492426e-01	3.443698e-01	3.471963e-01
1	1:10547232	10547232	3	T	C	0.2	3.034860e-01	8.472375e-01	7.657270e+00	7.767954e+00	7.208129e-01	7.214225e-01	7.232228e-01
1	1:10548616	10548616	5	G	T	0.051	1.876723e+00	2.122243e+00	7.574420e+00	7.519693e+00	3.782821e-01	3.757747e-01	3.816077e-01
1	1:10560058	10560058	6	A	G	0.06	1.274829e+00	1.713452e+00	7.756243e+00	7.714940e+00	4.583113e-01	4.541558e-01	4.570518e-01
1	1:10566162	10566162	3	G	C	0.175	2.546910e+00	1.244298e+00	7.505220e+00	7.521224e+00	4.283717e-02	4.103714e-02	4.526996e-02
1	1:10570105	10570105	4	A	G	0.277	1.231046e+00	8.648671e-01	7.395944e+00	7.451186e+00	1.571957e-01	1.550505e-01	1.610436e-01
1	1:10570412	10570412	8	A	T	0.174	1.840639e+00	1.147021e+00	7.134363e+00	7.215053e+00	1.111642e-01	1.110318e-01	1.185007e-01
1	1:10572172	10572172	7	A	G	0.216	8.020941e-01	8.956682e-01	7.765261e+00	7.820775e+00	3.722841e-01	3.676269e-01	3.702897e-01
1	1:10595515	10595515	11	G	T	0.196	1.873679e+00	7.417180e-01	6.690009e+00	6.848169e+00	1.282395e-02	1.288132e-02	1.632431e-02
1	1:10601296	10601296	7	A	T	0.06	1.046950e+00	1.710432e+00	7.743970e+00	7.709582e+00	5.416220e-01	5.382540e-01	5.410428e-01
1	1:10614115	10614115	4	T	A	0.227	9.588675e-02	9.127205e-01	7.829133e+00	7.859973e+00	9.165053e-01	9.161723e-01	9.164772e-01
1	1:10615383	10615383	6	T	C	0.376	-0.857864	7.751644e-01	7.169183e+00	7.231484e+00	2.706247e-01	2.748054e-01	2.855068e-01
1	1:10627578	10627578	2	T	T	0.058	1.092607e+00	1.731687e+00	7.755221e+00	7.709316e+00	5.292634e-01	5.256137e-01	5.284210e-01
1	1:10633800	10633800	4	T	C	0.429	1.420192e+00	7.569102e-01	6.837779e+00	6.898832e+00	6.302296e-02	6.427565e-02	7.232570e-02
1	1:10636401	10636401	8	A	T	0.417	1.632071e+00	6.970923e-01	6.409357e+00	6.488300e+00	2.085437e-02	2.221086e-02	2.829801e-02
1	1:10638732	10638732	5	A	G	0.203	1.249962e-02	8.760815e-01	7.782390e+00	7.874024e+00	9.886400e-01	9.927778e-01	9.929281e-01
1	1:10646683	10646683	5	T	T	0.059	1.100880e+00	1.724211e+00	7.715084e+00	7.671210e+00	5.243656e-01	5.211914e-01	5.246336e-01
1	1:10646684	10646684	8	C	T	0.061	1.242230e+00	1.718385e+00	7.676494e+00	7.635079e+00	4.711329e-01	4.680122e-01	4.720630e-01
1	1:10646690	10646690	9	C	T	0.061	1.312620e+00	1.716900e+00	7.684220e+00	7.644396e+00	4.460404e-01	4.425847e-01	4.464678e-01
1	1:10646691	10646691	6	C	C	0.06	1.377504e+00	1.724864e+00	7.716966e+00	7.673113e+00	4.260779e-01	4.220814e-01	4.255765e-01
1	1:10646694	10646694	9	A	A	0.061	1.240860e+00	1.713796e+00	7.657654e+00	7.618102e+00	4.704377e-01	4.676114e-01	4.719778e-01
1	1:10650598	10650598	3	T	C	0.208	4.305586e-01	9.171646e-01	7.732209e+00	7.762195e+00	6.395962e-01	6.375029e-01	6.393884e-01
1	1:10654051	10654051	4	C	G	0.21	2.037739e+00	8.767906e-01	6.744746e+00	6.823264e+00	2.178858e-02	2.198847e-02	2.675199e-02
1	1:10660593	10660593	3	A	G	0.208	1.531926e+00	8.358574e-01	6.762828e+00	6.880606e+00	6.929670e-02	7.150224e-02	8.033905e-02
1	1:10662237	10662237	1	A	G	0.107	6.144044e-02	1.070564e+00	7.813581e+00	7.880852e+00	9.543286e-01	9.538026e-01	9.538988e-01
1	1:10673024	10673024	8	C	T	0.209	1.999075e-01	8.634117e-01	7.678984e+00	7.779574e+00	8.172926e-01	8.198570e-01	8.217005e-01
1	1:10675745	10675745	5	T	T	0.068	1.080887e-01	6.306419e-01	7.564929e+00	7.982186e+00	8.641998e-01	8.498091e-01	8.518891e-01
1	1:10683522	10683522	8	G	A	0.104	-0.0936295	1.014279e+00	7.744837e+00	7.869086e+00	9.266033e-01	9.269133e-01	9.271107e-01
1	1:10707283	10707283	5	T	A	0.102	-0.167255	1.017793e+00	7.743913e+00	7.863468e+00	8.697448e-01	8.692875e-01	8.696249e-01
1	1:10709491	10709491	3	A	A	0.058	1.150823e+00	1.725558e+00	7.716746e+00	7.671967e+00	5.060880e-01	5.027140e-01	5.061362e-01
1	1:10721837	10721837	4	C	T	0.429	1.523151e+00	7.248209e-01	6.350223e+00	6.405773e+00	3.767913e-02	4.119437e-02	5.105791e-02
1	1:10741058	10741058	4	T	C	0.227	2.622895e-01	9.090251e-01	7.781717e+00	7.810520e+00	7.734277e-01	7.721476e-01	7.732195e-01
1	1:10758882	10758882	4	C	A	0.429	-0.982778	7.514872e-01	6.880756e+00	6.938221e+00	1.934278e-01	2.015432e-01	2.164144e-01
1	1:10764474	10764474	2	G	A	0.223	6.117722e-03	9.050098e-01	7.847178e+00	7.878723e+00	9.946176e-01	9.950661e-01	9.950875e-01
1	1:10778464	10778464	5	T	C	0.195	8.672110e-01	8.808966e-01	7.533353e+00	7.613426e+00	3.268518e-01	3.243586e-01	3.287925e-01
1	1:10778841	10778841	9	A	G	0.053	1.950044e+00	2.090094e+00	7.547436e+00	7.502837e+00	3.526813e-01	3.503527e-01	3.563749e-01
1	1:10793335	10793335	4	A	A	0.168	1.965313e+00	1.164247e+00	7.405272e+00	7.490789e+00	9.397640e-02	9.173505e-02	9.700554e-02
1	1:10799121	10799121	3	A	G	0.225	1.390705e-01	8.998789e-01	7.830276e+00	7.867389e+00	8.774386e-01	8.764223e-01	8.767221e-01
1	1:10799855	10799855	2	A	T	0.174	2.136639e+00	1.241776e+00	7.321932e+00	7.338796e+00	8.787378e-02	8.613223e-02	9.206401e-02
1	1:10800153	10800153	5	A	C	0.492	6.682116e-01	7.563550e-01	6.834222e+00	6.932087e+00	3.787382e-01	4.073654e-01	4.371366e-01
1	1:10800154	10800154	5	T	G	0.492	4.361498e-01	7.806308e-01	7.171991e+00	7.274449e+00	5.773891e-01	6.021755e-01	6.238991e-01
1	1:10801351	10801351	3	C	G	0.092	-0.305038	1.338791e+00	7.903141e+00	7.902587e+00	8.201505e-01	8.184021e-01	8.188803e-01
1	1:10801490	10801490	2	T	C	0.099	3.657726e-01	1.240129e+00	7.739864e+00	7.739993e+00	7.685398e-01	7.683915e-01	7.710565e-01
1	1:10812215	10812215	7	C	T	0.224	4.953139e-01	8.338795e-01	7.721566e+00	7.836681e+00	5.536294e-01	5.501122e-01	5.516059e-01
1	1:10820006	10820006	1	A	G	0.164	2.218158e+00	1.174432e+00	7.202067e+00	7.226650e+00	6.132512e-02	6.020616e-02	6.600276e-02
1	1:10824666	10824666	3	G	C	0.175	2.270725e+00	1.232400e+00	7.604894e+00	7.633846e+00	6.784663e-02	6.531622e-02	6.986338e-02
1	1:10827616	10827616	10	G	G	0.478	1.937687e+00	7.565087e-01	7.200686e+00	7.304937e+00	1.165485e-02	1.107517e-02	1.369173e-02
1	1:10827619	10827619	9	A	G	0.474	1.975746e+00	7.691200e-01	7.150386e+00	7.235204e+00	1.141910e-02	1.089062e-02	1.354327e-02
1	1:10827620	10827620	9	C	C	0.474	1.975746e+00	7.691200e-01	7.150386e+00	7.235204e+00	1.141910e-02	1.089062e-02	1.354327e-02
1	1:10827623	10827623	8	G	G	0.478	2.025323e+00	7.703244e-01	7.221118e+00	7.300500e+00	9.669657e-03	9.144410e-03	1.152620e-02
1	1:10827630	10827630	6	T	T	0.487	2.362420e+00	7.409385e-01	6.982868e+00	7.046039e+00	1.821288e-03	1.700836e-03	2.676771e-03
1	1:10827633	10827633	6	T	T	0.479	1.975819e+00	7.223605e-01	6.446292e+00	6.526757e+00	7.171538e-03	7.409238e-03	1.029701e-02
1	1:10827635	10827635	6	C	C	0.479	1.975819e+00	7.223605e-01	6.446292e+00	6.526757e+00	7.171538e-03	7.409238e-03	1.029701e-02
1	1:10827660	10827660	5	A	T	0.212	7.685167e-01	8.682929e-01	7.811003e+00	7.877371e+00	3.778640e-01	3.729734e-01	3.755092e-01
1	1:10827905	10827905	5	A	A	0.051	9.964134e-01	7.060824e-01	8.072345e+00	8.599675e+00	1.607559e-01	1.547752e-01	1.628989e-01
1	1:10828379	10828379	3	A	T	0.167	6.704277e-01	1.430586e+00	7.780378e+00	7.769336e+00	6.401712e-01	6.373582e-01	6.391460e-01
1	1:10847611	10847611	5	A	A	0.449	1.618297e+00	7.084078e-01	6.797955e+00	6.879554e+00	2.408977e-02	2.418911e-02	2.898527e-02
1	1:10895938	10895938	4	C	G	0.092	-0.0251812	1.340449e+00	7.886235e+00	7.881404e+00	9.850430e-01	9.849126e-01	9.849465e-01
1	1:10902659	10902659	4	G	A	0.227	2.586500e-01	9.018648e-01	7.788939e+00	7.820133e+00	7.747601e-01	7.733275e-01	7.742594e-01
1	1:10905200	10905200	7	T	C	0.474	1.307785e+00	7.245085e-01	6.761948e+00	6.859498e+00	7.355134e-02	7.603343e-02	8.505135e-02
1	1:10909230	10909230	3	C	T	0.217	-0.40678	8.738359e-01	7.933815e+00	8.004739e+00	6.424021e-01	6.388438e-01	6.408096e-01
1	1:10914505	10914505	6	T	A	0.06	1.249867e+00	1.723804e+00	7.769208e+00	7.725409e+00	4.698130e-01	4.656138e-01	4.683525e-01
1	1:10914510	10914510	8	G	A	0.061	1.304710e+00	1.719552e+00	7.755838e+00	7.717833e+00	4.494776e-01	4.452809e-01	4.481736e-01
1	1:10917893	10917893	7	C	G	0.112	4.103681e-01	9.328104e-01	7.930432e+00	8.083906e+00	6.607751e-01	6.561114e-01	6.597954e-01
1	1:10928376	10928376	3	T	C	0.175	2.748517e+00	1.241473e+00	7.605304e+00	7.624625e+00	2.870860e-02	2.720683e-02	3.077899e-02
1	1:10932692	10932692	1	A	G	0.172	2.281080e+00	1.243003e+00	7.387846e+00	7.402424e+00	6.894155e-02	6.700243e-02	7.222974e-02
1	1:10939852	10939852	3	C	T	0.058	1.244846e+00	1.728502e+00	7.724038e+00	7.679110e+00	4.727981e-01	4.690530e-01	4.723794e-01
1	1:10944329	10944329	4	G	C	0.471	1.528729e+00	7.627666e-01	6.699628e+00	6.758420e+00	4.728280e-02	4.884974e-02	5.643471e-02
1	1:10944395	10944395	4	C	C	0.059	1.231456e+00	1.730968e+00	7.752251e+00	7.709757e+00	4.781894e-01	4.741961e-01	4.771003e-01
1	1:10959430	10959430	4	A	T	0.059	1.154403e+00	1.727399e+00	7.756702e+00	7.711020e+00	5.052214e-01	5.013684e-01	5.041906e-01
1	1:10960890	10960890	6	T	T	0.051	5.800325e-01	1.223498e+00	7.482761e+00	7.793334e+00	6.362991e-01	6.369151e-01	6.383928e-01
1	1:10965018	10965018	4	G	T	0.471	1.494052e+00	7.272112e-01	6.228873e+00	6.278630e+00	4.208117e-02	4.738478e-02	5.932065e-02
1	1:10969625	10969625	4	T	A	0.05	1.721409e+00	2.112090e+00	7.596483e+00	7.544017e+00	4.166586e-01	4.142261e-01	4.197769e-01
1	1:10972388	10972388	8	A	G	0.148	2.069904e-01	1.143671e+00	7.664879e+00	7.796224e+00	8.566800e-01	8.607475e-01	8.623674e-01
1	1:10973165	10973165	5	C	T	0.169	6.854724e-01	1.409807e+00	7.779975e+00	7.791379e+00	6.276926e-01	6.247569e-01	6.262908e-01
1	1:10974447	10974447	6	A	G	0.214	7.515324e-01	9.108988e-01	7.640870e+00	7.678398e+00	4.109697e-01	4.078084e-01	4.112672e-01
1	1:10982203	10982203	2	T	C	0.107	1.229682e-01	1.065987e+00	7.809367e+00	7.880370e+00	9.083540e-01	9.074019e-01	9.075973e-01
1	1:10991335	10991335	7	T	A	0.198	5.602629e-01	8.576844e-01	7.731753e+00	7.824035e+00	5.148491e-01	5.110859e-01	5.128325e-01
1	1:10999053	10999053	4	G	C	0.059	1.314369e+00	1.725491e+00	7.739790e+00	7.695657e+00	4.476995e-01	4.436169e-01	4.467728e-01
1	1:11015804	11015804	6	G	C	0.197	3.927127e-01	8.259884e-01	7.651959e+00	7.786116e+00	6.353265e-01	6.340314e-01	6.356019e-01
1	1:11018920	11018920	1	T	C	0.139	4.166879e-01	9.772935e-01	7.781649e+00	7.847079e+00	6.705963e-01	6.677900e-01	6.687478e-01
1	1:11035055	11035055	7	T	A	0.069	4.255643e-02	1.354620e+00	7.864981e+00	7.881573e+00	9.749897e-01	9.746844e-01	9.747389e-01
1	1:11052886	11052886	7	G	G	0.19	3.676068e-01	8.022931e-01	7.689636e+00	7.859845e+00	6.476341e-01	6.447417e-01	6.457387e-01
1	1:11057008	11057008	4	A	A	0.227	6.914209e-01	7.967735e-01	7.658462e+00	7.732357e+00	3.872348e-01	3.835337e-01	3.865683e-01
1	1:11057490	11057490	4	G	T	0.218	4.007180e-01	7.795245e-01	7.653025e+00	7.762473e+00	6.081515e-01	6.067614e-01	6.086901e-01
1	1:11058511	11058511	4	T	C	0.084	1.835157e-01	1.132367e+00	7.826018e+00	7.926987e+00	8.715260e-01	8.687566e-01	8.694745e-01
1	1:11068162	11068162	12	G	G	0.207	-0.106003	5.352078e-01	7.495082e+00	7.794113e+00	8.433315e-01	8.524189e-01	8.540418e-01
1	1:11068166	11068166	12	A	A	0.216	-0.369835	5.349622e-01	7.377567e+00	7.656523e+00	4.906827e-01	4.933093e-01	4.969763e-01
1	1:11083296	11083296	9	C	T	0.456	-0.934471	7.091099e-01	7.000913e+00	7.123121e+00	1.900574e-01	1.947306e-01	2.053481e-01
1	1:11084843	11084843	5	T	T	0.059	1.449383e+00	1.716947e+00	7.739890e+00	7.697702e+00	4.002441e-01	3.959016e-01	3.991924e-01
1	1:11107772	11107772	3	G	A	0.05	1.944509e+00	2.129680e+00	7.554865e+00	7.499555e+00	3.630307e-01	3.606725e-01	3.668059e-01
1	1:11111132	11111132	7	T	T	0.198	5.691279e-02	8.996507e-01	7.809436e+00	7.873519e+00	9.496631e-01	9.496225e-01	9.497505e-01
1	1:11112189	11112189	9	G	T	0.193	3.110615e-01	7.278471e-01	7.651185e+00	7.873031e+00	6.698680e-01	6.669159e-01	6.678026e-01
1	1:11122629	11122629	5	G	A	0.068	5.856390e-02	1.428543e+00	7.789498e+00	7.867742e+00	9.673670e-01	9.688398e-01	9.690354e-01
1	1:11134802	11134802	3	A	G	0.058	8.981361e-01	1.725711e+00	7.752402e+00	7.709917e+00	6.037050e-01	6.007974e-01	6.035890e-01
1	1:11137830	11137830	3	G	T	0.117	-0.0239874	9.108383e-01	7.748736e+00	7.877466e+00	9.790331e-01	9.797568e-01	9.798082e-01
1	1:11145277	11145277	2	G	A	0.066	-0.0579742	1.154523e+00	7.844990e+00	7.876331e+00	9.600340e-01	9.597915e-01	9.598846e-01
1	1:11158837	11158837	9	G	A	0.175	1.204024e+00	1.319814e+00	7.898675e+00	7.973324e+00	3.634418e-01	3.583912e-01	3.612411e-01
1	1:11169525	11169525	3	G	A	0.058	1.054301e+00	1.727673e+00	7.746412e+00	7.703938e+00	5.428452e-01	5.394289e-01	5.423061e-01
1	1:11172602	11172602	8	A	C	0.052	6.344105e-01	1.278691e+00	7.500980e+00	7.754249e+00	6.206952e-01	6.220518e-01	6.240746e-01
1	1:11177663	11177663	10	G	G	0.469	-0.82511	7.138277e-01	6.935215e+00	7.037699e+00	2.500015e-01	2.603394e-01	2.753379e-01
1	1:11177669	11177669	9	G	A	0.447	-1.17544	7.186605e-01	6.522063e+00	6.590997e+00	1.045237e-01	1.135052e-01	1.292157e-01
1	1:11177672	11177672	10	A	A	0.46	-0.917855	7.265386e-01	6.853128e+00	6.936321e+00	2.089007e-01	2.189635e-01	2.346717e-01
1	1:11187996	11187996	8	C	T	0.365	-0.546925	7.135006e-01	7.188308e+00	7.308933e+00	4.448499e-01	4.569957e-01	4.701469e-01
1	1:11195682	11195682	4	A	T	0.235	7.237255e-01	7.779890e-01	7.537779e+00	7.607018e+00	3.540931e-01	3.518714e-01	3.563522e-01
1	1:11201203	11201203	7	C	T	0.198	2.258464e-01	8.001472e-01	7.773498e+00	7.922107e+00	7.782294e-01	7.748117e-01	7.755320e-01
1	1:11219645	11219645	9	A	A	0.132	5.458197e-01	8.294019e-01	7.487589e+00	7.820688e+00	5.117315e-01	5.092802e-01	5.110500e-01
1	1:11225021	11225021	11	G	G	0.446	8.706014e-01	6.764852e-01	7.691302e+00	7.824176e+00	2.005688e-01	1.961677e-01	2.001802e-01
1	1:11232184	11232184	3	C	C	0.092	3.130353e-01	9.781477e-01	7.871617e+00	8.009297e+00	7.494985e-01	7.451796e-01	7.473959e-01
1	1:11232385	11232385	3	A	G	0.167	1.083877e+00	1.402295e+00	7.930610e+00	7.944972e+00	4.410706e-01	4.364466e-01	4.386585e-01
1	1:11232986	11232986	3	G	A	0.425	2.263887e-02	7.283026e-01	7.814586e+00	7.877845e+00	9.752534e-01	9.753237e-01	9.753805e-01
1	1:11235290	11235290	5	C	C	0.407	-0.681034	7.471457e-01	7.418327e+00	7.472574e+00	3.638365e-01	3.643102e-01	3.710045e-01
1	1:11235928	11235928	3	C	G	0.133	-0.102163	9.252310e-01	7.789675e+00	7.869943e+00	9.122605e-01	9.118900e-01	9.121068e-01
1	1:11247080	11247080	6	C	C	0.094	-0.466464	9.573847e-01	7.615985e+00	7.767727e+00	6.269790e-01	6.263663e-01	6.281836e-01
1	1:11253031	11253031	1	C	C	0.098	-0.440127	1.043206e+00	7.685069e+00	7.773505e+00	6.738480e-01	6.729210e-01	6.746036e-01
1	1:11265974	11265974	9	C	C	0.193	6.332963e-01	8.073628e-01	7.761892e+00	7.905082e+00	4.343378e-01	4.294032e-01	4.315514e-01
1	1:11277106	11277106	9	T	C	0.202	5.237746e-01	8.450716e-01	7.834618e+00	7.925433e+00	5.365555e-01	5.320888e-01	5.336791e-01
1	1:11277257	11277257	6	A	G	0.051	1.275922e+00	1.625822e+00	7.851789e+00	7.857090e+00	4.341129e-01	4.294111e-01	4.315569e-01
1	1:11277286	11277286	4	A	A	0.403	-0.623994	7.554490e-01	7.435926e+00	7.479722e+00	4.104347e-01	4.115799e-01	4.185331e-01
1	1:11277601	11277601	2	C	G	0.339	-0.490525	7.915311e-01	7.550179e+00	7.598357e+00	5.366096e-01	5.373619e-01	5.424027e-01
1	1:11280568	11280568	5	A	A	0.237	3.577936e-01	7.780807e-01	7.719608e+00	7.801658e+00	6.464554e-01	6.443212e-01	6.456971e-01
1	1:11293973	11293973	3	A	T	0.15	2.325120e-01	1.287383e+00	7.804888e+00	7.850826e+00	8.569772e-01	8.561683e-01	8.566374e-01
1	1:11302511	11302511	5	T	C	0.068	1.980473e-01	1.337337e+00	7.867737e+00	7.890703e+00	8.825176e-01	8.812317e-01	8.815104e-01
1	1:11307247	11307247	5	T	C	0.203	3.328451e-01	8.847815e-01	7.838901e+00	7.890638e+00	7.074352e-01	7.044791e-01	7.052349e-01
1	1:11312442	11312442	9	G	T	0.105	8.433134e-01	7.380674e-01	8.021337e+00	8.430665e+00	2.554619e-01	2.486458e-01	2.563039e-01
1	1:11318414	11318414	2	A	C	0.165	1.186949e+00	1.440993e+00	7.836197e+00	7.824022e+00	4.117293e-01	4.069740e-01	4.093502e-01
1	1:11328934	11328934	6	C	C	0.094	-1.80712	1.140976e+00	7.139318e+00	7.206503e+00	1.158414e-01	1.157661e-01	1.233325e-01
1	1:11369710	11369710	3	A	G	0.058	1.178030e+00	1.728418e+00	7.786692e+00	7.743438e+00	4.968163e-01	4.926543e-01	4.951042e-01
1	1:11378250	11378250	7	T	A	0.431	-0.0393242	7.382968e-01	7.794765e+00	7.870742e+00	9.576098e-01	9.581447e-01	9.582879e-01
1	1:11381610	11381610	5	C	G	0.246	3.318513e-01	8.036865e-01	7.760543e+00	7.820405e+00	6.804024e-01	6.780944e-01	6.791998e-01
1	1:11388175	11388175	11	G	C	0.062	9.722819e-01	1.712984e+00	7.747977e+00	7.715314e+00	5.713614e-01	5.682285e-01	5.709156e-01
1	1:11389756	11389756	4	T	A	0.244	2.622678e-01	8.100865e-01	7.764856e+00	7.818199e+00	7.466841e-01	7.451956e-01	7.461844e-01
1	1:11395157	11395157	6	A	T	0.402	-0.348425	7.698712e-01	7.623884e+00	7.681508e+00	6.516643e-01	6.526097e-01	6.561825e-01
1	1:11401006	11401006	6	C	A	0.222	-0.250607	7.820622e-01	7.723296e+00	7.846341e+00	7.491850e-01	7.476094e-01	7.483306e-01
1	1:11402709	11402709	3	A	G	0.417	-0.470027	7.341448e-01	7.892532e+00	7.965904e+00	5.232286e-01	5.187337e-01	5.206137e-01
1	1:11406402	11406402	7	A	C	0.422	2.991420e-02	7.227832e-01	7.778819e+00	7.884993e+00	9.670552e-01	9.659166e-01	9.660054e-01
1	1:11415010	11415010	7	A	C	0.138	-0.44454	1.200884e+00	7.565815e+00	7.753818e+00	7.118973e-01	7.146607e-01	7.167368e-01
1	1:11419525	11419525	5	A	C	0.051	1.032113e+00	9.794928e-01	7.838147e+00	8.262609e+00	2.941097e-01	2.862470e-01	2.918328e-01
1	1:11428871	11428871	8	A	C	0.061	6.129980e-02	7.330530e-01	7.465123e+00	7.859530e+00	9.334947e-01	9.404430e-01	9.407565e-01
1	1:11446846	11446846	6	A	T	0.128	-0.359602	1.564745e+00	7.808786e+00	7.882301e+00	8.186234e-01	8.167496e-01	8.171613e-01
1	1:11450321	11450321	5	C	A	0.059	1.071817e+00	1.721262e+00	7.756662e+00	7.715979e+00	5.346584e-01	5.310577e-01	5.337592e-01
1	1:11454274	11454274	4	G	A	0.42	-1.14258	7.469893e-01	8.288202e+00	8.383289e+00	1.287318e-01	1.258545e-01	1.317658e-01
1	1:11455348	11455348	6	T	G	0.137	-1.03648	1.261810e+00	7.577740e+00	7.701538e+00	4.130223e-01	4.105014e-01	4.136885e-01
1	1:11457481	11457481	6	C	T	0.402	-0.0161092	6.811137e-01	7.728277e+00	7.869670e+00	9.811697e-01	9.874731e-01	9.877274e-01
1	1:11468951	11468951	4	C	C	0.42	-0.257761	7.364968e-01	7.721233e+00	7.789548e+00	7.269608e-01	7.261415e-01	7.275504e-01
1	1:11469849	11469849	5	C	A	0.136	-0.261929	1.488238e+00	7.785896e+00	7.835619e+00	8.605888e-01	8.603792e-01	8.610517e-01
1	1:11470328	11470328	3	C	T	0.05	1.823926e+00	2.113552e+00	7.589750e+00	7.538407e+00	3.898627e-01	3.872415e-01	3.927754e-01
1	1:11477950	11477950	8	G	A	0.426	-1.27472	7.624618e-01	6.293416e+00	6.326893e+00	9.713962e-02	1.104840e-01	1.318448e-01
1	1:11479261	11479261	4	C	A	0.403	8.180437e-01	7.370621e-01	7.845523e+00	7.969176e+00	2.692556e-01	2.641280e-01	2.676681e-01
1	1:11482247	11482247	4	T	A	0.151	6.534601e-01	1.245439e+00	7.697166e+00	7.798274e+00	6.007639e-01	5.983189e-01	5.998641e-01
1	1:11482273	11482273	4	G	T	0.067	1.426640e-01	1.421831e+00	7.769459e+00	7.846287e+00	9.202418e-01	9.215907e-01	9.221404e-01
1	1:11501926	11501926	5	T	T	0.407	3.836035e-01	7.636867e-01	7.646606e+00	7.728985e+00	6.163661e-01	6.156098e-01	6.180487e-01
1	1:11543815	11543815	7	G	C	0.155	4.878327e-01	1.080074e+00	7.669093e+00	7.875905e+00	6.523180e-01	6.490774e-01	6.500314e-01
1	1:11564889	11564889	1	T	G	0.164	5.603464e-01	1.432659e+00	7.822662e+00	7.816045e+00	6.963939e-01	6.936785e-01	6.947876e-01
1	1:11590147	11590147	2	A	G	0.165	9.204349e-01	1.420240e+00	7.873537e+00	7.871305e+00	5.181586e-01	5.138533e-01	5.154583e-01
1	1:11596125	11596125	8	C	A	0.157	3.012428e-01	1.222598e+00	7.710041e+00	7.822800e+00	8.057935e-01	8.060011e-01	8.068776e-01
1	1:11602794	11602794	4	A	A	0.202	4.784190e-01	8.941521e-01	7.768320e+00	7.811392e+00	5.935949e-01	5.903712e-01	5.918343e-01
1	1:11611312	11611312	4	C	G	0.21	2.691664e-01	8.793104e-01	7.815337e+00	7.864422e+00	7.600464e-01	7.578350e-01	7.584360e-01
1	1:11611625	11611625	4	G	A	0.202	5.886420e-01	8.490984e-01	7.845695e+00	7.916714e+00	4.894779e-01	4.848633e-01	4.866848e-01
1	1:11612519	11612519	7	G	G	0.06	7.483119e-01	1.713390e+00	7.746222e+00	7.707202e+00	6.630758e-01	6.609725e-01	6.639693e-01
1	1:11613496	11613496	5	T	C	0.398	-0.859186	7.399830e-01	6.941598e+00	7.022459e+00	2.478913e-01	2.579211e-01	2.731617e-01
1	1:11616502	11616502	2	C	G	0.14	-0.00122797	9.233670e-01	7.808220e+00	7.880190e+00	9.989411e-01	9.988499e-01	9.988523e-01
1	1:11616503	11616503	2	T	G	0.14	-0.00259679	9.232961e-01	7.806459e+00	7.880257e+00	9.977606e-01	9.975908e-01	9.975959e-01
1	1:11620272	11620272	6	C	G	0.256	9.066348e-01	7.843527e-01	7.860301e+00	7.974035e+00	2.499985e-01	2.449719e-01	2.486727e-01
1	1:11623376	11623376	7	T	T	0.466	8.436975e-01	7.271253e-01	6.804842e+00	6.902310e+00	2.482031e-01	2.635106e-01	2.835469e-01
1	1:11627879	11627879	4	G	G	0.059	1.223225e+00	1.723504e+00	7.758211e+00	7.713199e+00	4.792364e-01	4.751871e-01	4.780397e-01
1	1:11629632	11629632	5	T	A	0.254	6.214226e-01	8.504073e-01	7.715766e+00	7.744537e+00	4.663535e-01	4.626976e-01	4.652483e-01
1	1:11630187	11630187	6	G	C	0.197	-0.0537898	7.758382e-01	7.731543e+00	7.901267e+00	9.448405e-01	9.412175e-01	9.415396e-01
1	1:11632081	11632081	12	T	C	0.063	1.292949e+00	1.701905e+00	7.773379e+00	7.746931e+00	4.489073e-01	4.445968e-01	4.472061e-01
1	1:11635079	11635079	7	T	C	0.216	4.513035e-02	8.796553e-01	7.812447e+00	7.871964e+00	9.591674e-01	9.594361e-01	9.595643e-01
1	1:11641718	11641718	6	G	C	0.171	4.517556e-01	1.395167e+00	7.761699e+00	7.782604e+00	7.466482e-01	7.454719e-01	7.470230e-01
1	1:11651705	11651705	7	A	G	0.052	9.076944e-01	1.223256e+00	7.433786e+00	7.742381e+00	4.595064e-01	4.586396e-01	4.612241e-01
1	1:11662917	11662917	4	A	T	0.067	2.226919e-01	1.422270e+00	7.760371e+00	7.838130e+00	8.758408e-01	8.763577e-01	8.769961e-01
1	1:11665992	11665992	7	T	A	0.069	3.613092e-01	1.340992e+00	7.885617e+00	7.909268e+00	7.880545e-01	7.858582e-01	7.864528e-01
1	1:11678299	11678299	3	T	G	0.108	-0.579984	1.695496e+00	7.710933e+00	7.732516e+00	7.328891e-01	7.328897e-01	7.355531e-01
1	1:11678646	11678646	6	G	G	0.051	8.558078e-01	1.234023e+00	7.495748e+00	7.794851e+00	4.893185e-01	4.871568e-01	4.891886e-01
1	1:11678648	11678648	6	G	G	0.06	1.180836e+00	1.726541e+00	7.800235e+00	7.760654e+00	4.953260e-01	4.910752e-01	4.933583e-01
1	1:11679126	11679126	3	C	T	0.05	1.394493e+00	2.333095e+00	7.661250e+00	7.620386e+00	5.511564e-01	5.492707e-01	5.538393e-01
1	1:11685968	11685968	2	A	A	0.099	6.276151e-01	1.045687e+00	7.692274e+00	7.797076e+00	5.494994e-01	5.465316e-01	5.482785e-01
1	1:11687626	11687626	2	T	T	0.058	6.750564e-01	1.194123e+00	7.905293e+00	8.102736e+00	5.729058e-01	5.670961e-01	5.708136e-01
1	1:11687629	11687629	3	G	G	0.058	-0.573856	1.195040e+00	7.760917e+00	7.953655e+00	6.319536e-01	6.270703e-01	6.284353e-01
1	1:11688047	11688047	3	G	A	0.05	1.349965e+00	2.344845e+00	7.607320e+00	7.561624e+00	5.658763e-01	5.655530e-01	5.719153e-01
1	1:11696049	11696049	1	T	G	0.27	4.251725e-01	8.890773e-01	7.633734e+00	7.653570e+00	6.333581e-01	6.337360e-01	6.379807e-01
1	1:11725518	11725518	6	A	T	0.051	9.910418e-01	1.572628e+00	7.574830e+00	7.601113e+00	5.297639e-01	5.297040e-01	5.346714e-01
1	1:11727061	11727061	3	T	C	0.275	7.235282e-01	8.864067e-01	7.467889e+00	7.489220e+00	4.159620e-01	4.164109e-01	4.232531e-01
1	1:11733210	11733210	7	G	A	0.155	4.251027e-01	8.579329e-01	7.687455e+00	7.841916e+00	6.211485e-01	6.183463e-01	6.195145e-01
1	1:11733522	11733522	7	G	A	0.06	1.325777e+00	1.712597e+00	7.733833e+00	7.697575e+00	4.403625e-01	4.363106e-01	4.394677e-01
1	1:11734765	11734765	5	A	G	0.102	-1.53154	1.705956e+00	7.398561e+00	7.399127e+00	3.710975e-01	3.723305e-01	3.808516e-01
1	1:11737735	11737735	3	G	A	0.417	-0.607455	8.729218e-01	7.975399e+00	7.999517e+00	4.878341e-01	4.836699e-01	4.859889e-01
1	1:11744808	11744808	6	C	T	0.051	1.214179e+00	2.332547e+00	7.659034e+00	7.624404e+00	6.036398e-01	6.026529e-01	6.074723e-01
1	1:11748587	11748587	5	T	A	0.085	-1.08276	1.098659e+00	7.345188e+00	7.602983e+00	3.263315e-01	3.262666e-01	3.307888e-01
1	1:11750237	11750237	2	T	G	0.066	-0.0149816	1.429657e+00	7.805165e+00	7.884731e+00	9.916562e-01	9.897295e-01	9.898044e-01
1	1:11752334	11752334	1	T	C	0.098	-1.74825	1.734530e+00	7.333861e+00	7.322584e+00	3.155086e-01	3.169452e-01	3.264440e-01
1	1:11765073	11765073	5	G	T	0.059	9.063169e-01	1.718825e+00	7.736710e+00	7.694581e+00	5.989587e-01	5.962432e-01	5.993349e-01
1	1:11766909	11766909	6	C	C	0.094	-1.58109	1.338438e+00	7.291634e+00	7.459282e+00	2.398015e-01	2.398211e-01	2.460102e-01
1	1:11771587	11771587	2	T	A	0.099	-1.22409	1.737225e+00	7.443635e+00	7.439855e+00	4.823973e-01	4.853749e-01	4.945366e-01
1	1:11775881	11775881	12	A	A	0.153	8.543917e-01	4.477020e-01	8.259166e+00	8.746375e+00	5.870942e-02	5.598242e-02	6.210036e-02
1	1:11782101	11782101	8	G	A	0.061	1.254683e+00	1.704997e+00	7.759732e+00	7.723314e+00	4.632244e-01	4.590831e-01	4.618703e-01
1	1:11788808	11788808	4	C	G	0.067	3.578733e-01	1.465668e+00	7.766346e+00	7.775834e+00	8.075121e-01	8.072968e-01	8.091672e-01
1	1:11795062	11795062	3	A	G	0.408	-0.877844	8.307418e-01	7.022729e+00	7.015615e+00	2.927544e-01	3.030137e-01	3.207310e-01
1	1:11808463	11808463	12	T	T	0.162	5.610990e-02	4.186936e-01	7.359843e+00	7.801773e+00	8.936158e-01	9.169800e-01	9.190659e-01
1	1:11827748	11827748	4	C	G	0.059	2.159920e-01	1.824362e+00	7.870434e+00	7.890471e+00	9.059525e-01	9.049014e-01	9.051317e-01
1	1:11857194	11857194	11	C	G	0.277	1.271021e+00	7.744905e-01	8.172056e+00	8.328824e+00	1.033723e-01	1.001827e-01	1.056235e-01
1	1:11857354	11857354	7	A	G	0.198	1.064501e+00	8.070489e-01	7.865969e+00	7.978236e+00	1.896585e-01	1.850001e-01	1.891634e-01
1	1:11859973	11859973	3	T	C	0.292	7.084748e-01	8.932969e-01	7.528646e+00	7.541471e+00	4.292713e-01	4.284874e-01	4.342598e-01
1	1:11863399	11863399	3	A	G	0.2	7.141361e-01	8.663279e-01	7.726894e+00	7.787086e+00	4.113767e-01	4.071477e-01	4.096807e-01
1	1:11871493	11871493	3	G	T	0.383	-1.03891	8.638560e-01	7.973729e+00	8.003403e+00	2.314626e-01	2.267889e-01	2.307274e-01
1	1:11880294	11880294	3	A	G	0.2	-0.250534	9.803637e-01	7.878259e+00	7.912180e+00	7.987303e-01	7.965547e-01	7.971484e-01
1	1:11884678	11884678	5	C	T	0.347	-0.868969	8.219508e-01	6.994954e+00	7.036886e+00	2.925250e-01	3.038324e-01	3.206735e-01
1	1:11910255	11910255	6	C	T	0.487	1.025486e+00	8.420799e-01	7.360752e+00	7.418297e+00	2.256688e-01	2.246396e-01	2.311613e-01
1	1:11910328	11910328	1	A	G	0.098	-1.05532	1.363228e+00	8.110665e+00	8.110227e+00	4.403631e-01	4.373041e-01	4.410572e-01
1	1:11911024	11911024	7	A	G	0.336	-0.728435	7.707360e-01	6.905664e+00	7.000169e+00	3.464831e-01	3.666538e-01	3.886643e-01
1	1:11914197	11914197	3	A	G	0.342	-0.612477	8.444637e-01	7.131494e+00	7.140048e+00	4.696778e-01	4.876297e-01	5.100827e-01
1	1:11916440	11916440	4	A	T	0.269	-0.700846	7.803339e-01	8.033771e+00	8.145902e+00	3.708968e-01	3.662477e-01	3.705736e-01
1	1:11921132	11921132	3	A	G	0.058	1.182542e+00	1.738208e+00	7.730049e+00	7.682401e+00	4.976001e-01	4.939730e-01	4.972240e-01
1	1:11931641	11931641	11	C	T	0.054	1.286855e+00	1.569905e+00	7.530666e+00	7.556694e+00	4.139975e-01	4.128873e-01	4.182491e-01
1	1:11932372	11932372	5	G	G	0.161	-0.42481	1.132360e+00	7.884334e+00	7.912256e+00	7.082025e-01	7.052693e-01	7.060985e-01
1	1:11932375	11932375	1	G	G	0.156	-0.732694	1.153579e+00	7.974174e+00	7.987730e+00	5.265310e-01	5.226396e-01	5.246851e-01
1	1:11937008	11937008	4	G	A	0.059	1.059245e+00	1.106516e+00	7.766430e+00	7.827202e+00	3.403350e-01	3.355805e-01	3.384698e-01
1	1:11940127	11940127	5	G	A	0.492	-0.0282342	8.574162e-01	7.859938e+00	7.909655e+00	9.737851e-01	9.716381e-01	9.724783e-01
1	1:11944225	11944225	6	A	C	0.274	-0.435792	8.943365e-01	7.971097e+00	8.047791e+00	6.269420e-01	6.235381e-01	6.262754e-01
1	1:11944289	11944289	7	G	C	0.172	-0.523112	7.963756e-01	7.619130e+00	7.830668e+00	5.125148e-01	5.091135e-01	5.108439e-01
1	1:11954220	11954220	3	A	A	0.142	-0.49292	5.074482e-01	7.758240e+00	8.156865e+00	3.333018e-01	3.254657e-01	3.298726e-01
1	1:11954223	11954223	6	A	A	0.162	1.088919e-01	4.884374e-01	7.504562e+00	7.872090e+00	8.239586e-01	8.229554e-01	8.233600e-01
1	1:11970915	11970915	3	G	G	0.1	-1.19445	1.722949e+00	7.431573e+00	7.434483e+00	4.894749e-01	4.931245e-01	5.026161e-01
1	1:11972212	11972212	3	G	C	0.05	1.261313e+00	1.578891e+00	7.543462e+00	7.564482e+00	4.259365e-01	4.247518e-01	4.300106e-01
1	1:11980177	11980177	10	A	G	0.168	3.608818e-01	9.609210e-01	7.780853e+00	7.868673e+00	7.079029e-01	7.052109e-01	7.059661e-01
1	1:11990389	11990389	4	A	G	0.05	6.163873e-01	1.278539e+00	7.497255e+00	7.750381e+00	6.306039e-01	6.324146e-01	6.344917e-01
1	1:11993398	11993398	5	A	C	0.492	5.417640e-01	8.221569e-01	7.321541e+00	7.389422e+00	5.111770e-01	5.205117e-01	5.322112e-01
1	1:11993399	11993399	4	T	T	0.496	6.560996e-01	8.567321e-01	7.364671e+00	7.391669e+00	4.452768e-01	4.498742e-01	4.597526e-01
1	1:11993401	11993401	4	T	T	0.496	6.560996e-01	8.567321e-01	7.364671e+00	7.391669e+00	4.452768e-01	4.498742e-01	4.597526e-01
1	1:11993402	11993402	5	A	A	0.492	3.812479e-01	8.368558e-01	7.523644e+00	7.582059e+00	6.495144e-01	6.547822e-01	6.616191e-01
1	1:11993408	11993408	4	T	T	0.496	2.957164e-01	8.399637e-01	7.602593e+00	7.658355e+00	7.254067e-01	7.295841e-01	7.346396e-01
1	1:11999547	11999547	5	G	G	0.059	1.252309e+00	1.734236e+00	7.773748e+00	7.728495e+00	4.716200e-01	4.673916e-01	4.700907e-01
1	1:12002672	12002672	11	A	G	0.357	-0.300041	7.623457e-01	7.354805e+00	7.497784e+00	6.945870e-01	7.140020e-01	7.267612e-01
1	1:12015370	12015370	11	A	G	0.054	1.735821e+00	1.561193e+00	7.665924e+00	7.697243e+00	2.684046e-01	2.642400e-01	2.681903e-01
1	1:12015868	12015868	7	G	G	0.276	-0.232018	8.015026e-01	7.883648e+00	7.997653e+00	7.727107e-01	7.690327e-01	7.710586e-01
1	1:12024059	12024059	10	T	G	0.062	7.368256e-01	1.709734e+00	7.731383e+00	7.696538e+00	6.672649e-01	6.655410e-01	6.688300e-01
1	1:12031127	12031127	9	C	C	0.061	1.004828e+00	1.706879e+00	7.697465e+00	7.663902e+00	5.571644e-01	5.546707e-01	5.583148e-01
1	1:12032057	12032057	3	T	C	0.292	5.594849e-02	9.292076e-01	7.853602e+00	7.860265e+00	9.520869e-01	9.519602e-01	9.522777e-01
1	1:12032305	12032305	4	C	T	0.059	1.074379e+00	1.734404e+00	7.739629e+00	7.694145e+00	5.367838e-01	5.333856e-01	5.364315e-01
1	1:12037008	12037008	2	A	G	0.058	1.093554e+00	1.734055e+00	7.784574e+00	7.737458e+00	5.294690e-01	5.255315e-01	5.279511e-01
1	1:12037489	12037489	6	G	A	0.291	-0.158672	8.565316e-01	7.894608e+00	8.002824e+00	8.533432e-01	8.499236e-01	8.527740e-01
1	1:12054930	12054930	3	T	G	0.3	-0.370793	9.350620e-01	8.003830e+00	8.025516e+00	6.924024e-01	6.905261e-01	6.929403e-01
1	1:12056166	12056166	3	T	A	0.058	9.278347e-01	1.730579e+00	7.784400e+00	7.738544e+00	5.928452e-01	5.894185e-01	5.917123e-01
1	1:12060231	12060231	6	A	G	0.291	-0.364523	8.726968e-01	7.740281e+00	7.848374e+00	6.769091e-01	6.743254e-01	6.752563e-01
1	1:12066721	12066721	5	G	A	0.059	9.377139e-01	1.726900e+00	7.757188e+00	7.716787e+00	5.881258e-01	5.850044e-01	5.876561e-01
1	1:12082657	12082657	1	A	G	0.189	-1.19414	1.015982e+00	7.877068e+00	7.906866e+00	2.421614e-01	2.373259e-01	2.409792e-01
1	1:12083993	12083993	7	T	C	0.31	3.114798e-01	8.736201e-01	7.835299e+00	7.908642e+00	7.220578e-01	7.190238e-01	7.197909e-01
1	1:12085582	12085582	6	C	T	0.308	-0.932528	8.818086e-01	8.112430e+00	8.187964e+00	2.923822e-01	2.882722e-01	2.931820e-01
1	1:12108534	12108534	3	C	T	0.192	-1.38599	1.015788e+00	8.064430e+00	8.099061e+00	1.749593e-01	1.708591e-01	1.754860e-01
1	1:12109841	12109841	4	A	T	0.05	1.370207e+00	2.111121e+00	7.586165e+00	7.538280e+00	5.175409e-01	5.168648e-01	5.233570e-01
1	1:12113356	12113356	6	A	G	0.316	-0.351022	8.246219e-01	7.706354e+00	7.785530e+00	6.711002e-01	6.696381e-01	6.711776e-01
1	1:12114702	12114702	8	G	T	0.391	-1.48462	8.480821e-01	6.398780e+00	6.395821e+00	8.255683e-02	9.128234e-02	1.080636e-01
1	1:12114969	12114969	2	A	G	0.182	-0.892212	9.169815e-01	7.720961e+00	7.807678e+00	3.325005e-01	3.279166e-01	3.309201e-01
1	1:12114970	12114970	2	A	G	0.182	-0.892212	9.169815e-01	7.720961e+00	7.807678e+00	3.325005e-01	3.279166e-01	3.309201e-01
1	1:12128490	12128490	3	A	G	0.3	-0.644689	9.287047e-01	8.070041e+00	8.095373e+00	4.888992e-01	4.857277e-01	4.892303e-01
1	1:12145843	12145843	3	C	T	0.192	-1.19453	1.014957e+00	7.877739e+00	7.915351e+00	2.415333e-01	2.366927e-01	2.403588e-01
1	1:12147004	12147004	3	C	A	0.492	2.717336e-01	9.143099e-01	8.038178e+00	8.071028e+00	7.668229e-01	7.670113e-01	7.713726e-01
1	1:12157241	12157241	8	G	A	0.104	-1.86822	1.707475e+00	7.544994e+00	7.557275e+00	2.760653e-01	2.730956e-01	2.781889e-01
1	1:12169865	12169865	3	G	G	0.058	8.467235e-01	1.728887e+00	7.781940e+00	7.738450e+00	6.251971e-01	6.221043e-01	6.243846e-01
1	1:12177207	12177207	4	G	A	0.319	-0.685448	8.663792e-01	7.956741e+00	8.009218e+00	4.303962e-01	4.257481e-01	4.284217e-01
1	1:12184687	12184687	4	A	G	0.319	-0.892414	8.694947e-01	8.147403e+00	8.213241e+00	3.067695e-01	3.030451e-01	3.082639e-01
1	1:12211587	12211587	4	A	G	0.303	-0.216552	8.808097e-01	7.859815e+00	7.919039e+00	8.062106e-01	8.038438e-01	8.044870e-01
1	1:12224251	12224251	5	G	A	0.068	1.145696e-01	1.340006e+00	7.861553e+00	7.880382e+00	9.320058e-01	9.313027e-01	9.314463e-01
1	1:12224679	12224679	3	G	C	0.317	-1.32919	7.857618e-01	7.978393e+00	8.056645e+00	9.329822e-02	8.998450e-02	9.460188e-02
1	1:12226342	12226342	10	A	G	0.31	7.532639e-02	8.993354e-01	7.782987e+00	7.842195e+00	9.333874e-01	9.351421e-01	9.358615e-01
1	1:12226376	12226376	6	T	C	0.103	1.911163e+00	1.238494e+00	7.639562e+00	7.670489e+00	1.254095e-01	1.219426e-01	1.266706e-01
1	1:12230488	12230488	6	A	A	0.077	-0.548925	1.699339e+00	7.746811e+00	7.751785e+00	7.472356e-01	7.464869e-01	7.487141e-01
1	1:12230878	12230878	3	G	A	0.308	-0.564828	9.503064e-01	8.061088e+00	8.077436e+00	5.533784e-01	5.507813e-01	5.539936e-01
1	1:12231329	12231329	4	A	G	0.101	1.758989e+00	1.233333e+00	7.507385e+00	7.535132e+00	1.563834e-01	1.533766e-01	1.587093e-01
1	1:12231741	12231741	6	C	T	0.47	-0.184664	8.742074e-01	7.859509e+00	7.906122e+00	8.330582e-01	8.310922e-01	8.315699e-01
1	1:12247298	12247298	9	T	T	0.061	1.693794e+00	1.709255e+00	7.728008e+00	7.687960e+00	3.236853e-01	3.191680e-01	3.228953e-01
1	1:12247300	12247300	8	A	A	0.061	1.626116e+00	1.715228e+00	7.777222e+00	7.737261e+00	3.449952e-01	3.402448e-01	3.434921e-01
1	1:12247305	12247305	7	A	C	0.06	1.347728e+00	1.715447e+00	7.756389e+00	7.715119e+00	4.336128e-01	4.293126e-01	4.322938e-01
1	1:12247309	12247309	9	G	G	0.061	1.229177e+00	1.706836e+00	7.659202e+00	7.620905e+00	4.728217e-01	4.699997e-01	4.743162e-01
1	1:12248782	12248782	3	G	A	0.325	-0.0643135	8.688127e-01	7.775703e+00	7.823221e+00	9.411131e-01	9.446246e-01	9.462394e-01
1	1:12261019	12261019	3	A	T	0.317	-0.786855	8.469470e-01	7.931450e+00	7.969656e+00	3.547133e-01	3.497976e-01	3.527022e-01
1	1:12263716	12263716	9	T	C	0.289	-0.151873	8.895205e-01	7.874211e+00	7.962989e+00	8.647164e-01	8.618696e-01	8.634448e-01
1	1:12269661	12269661	5	T	A	0.051	1.914494e+00	2.114650e+00	7.573079e+00	7.521594e+00	3.670805e-01	3.644807e-01	3.702350e-01
1	1:12270310	12270310	8	T	T	0.313	-1.16705	8.234363e-01	6.966317e+00	7.023346e+00	1.589671e-01	1.629624e-01	1.743090e-01
1	1:12270312	12270312	8	T	G	0.313	-1.24678	8.199403e-01	6.993775e+00	7.056900e+00	1.309769e-01	1.332215e-01	1.428488e-01
1	1:12271020	12271020	3	A	G	0.308	-0.6014	7.924625e-01	7.566401e+00	7.655494e+00	4.493882e-01	4.478021e-01	4.516003e-01
1	1:12272710	12272710	9	A	A	0.281	-0.68974	8.342560e-01	8.581922e+00	8.787327e+00	4.099931e-01	4.174185e-01	4.401539e-01
1	1:12277053	12277053	6	G	G	0.171	-0.146355	1.000444e+00	7.792390e+00	7.860191e+00	8.839358e-01	8.834518e-01	8.837911e-01
1	1:12278673	12278673	4	C	T	0.454	-1.46734	8.557156e-01	8.251477e+00	8.315629e+00	8.895006e-02	8.627560e-02	9.160289e-02
1	1:12279058	12279058	1	A	G	0.098	-1.32726	1.740456e+00	7.409102e+00	7.401637e+00	4.471919e-01	4.502726e-01	4.600491e-01
1	1:12282286	12282286	9	T	C	0.061	1.597341e+00	1.706995e+00	7.769127e+00	7.733309e+00	3.512596e-01	3.465690e-01	3.498054e-01
1	1:12282942	12282942	5	T	C	0.441	-0.858629	8.480239e-01	8.048225e+00	8.104367e+00	3.133165e-01	3.088325e-01	3.128609e-01
1	1:12283180	12283180	8	T	T	0.052	1.757285e+00	1.197181e+00	7.734409e+00	8.060310e+00	1.447390e-01	1.400087e-01	1.445980e-01
1	1:12286579	12286579	3	T	C	0.283	-0.740748	9.198657e-01	8.177347e+00	8.232234e+00	4.222386e-01	4.199254e-01	4.257673e-01
1	1:12286582	12286582	4	A	G	0.395	1.006781e-01	8.538148e-01	7.944667e+00	7.987166e+00	9.063300e-01	9.060594e-01	9.092995e-01
1	1:12296069	12296069	12	T	T	0.459	-0.117336	7.718111e-01	7.725357e+00	7.854076e+00	8.794185e-01	8.798092e-01	8.802159e-01
1	1:12300635	12300635	10	C	A	0.389	-0.545965	7.089910e-01	7.336062e+00	7.506868e+00	4.427656e-01	4.473890e-01	4.539311e-01
1	1:12320381	12320381	4	A	A	0.462	-0.420362	8.798093e-01	7.855591e+00	7.889612e+00	6.336633e-01	6.301304e-01	6.311665e-01
1	1:12323910	12323910	10	C	C	0.124	1.411230e+00	9.288049e-01	7.798138e+00	8.102997e+00	1.312695e-01	1.267250e-01	1.314841e-01
1	1:12324879	12324879	10	A	T	0.088	-0.132993	1.090858e+00	7.520294e+00	7.829326e+00	9.031674e-01	9.127810e-01	9.137406e-01
1	1:12359812	12359812	6	T	T	0.299	-1.11318	7.877048e-01	6.973357e+00	7.062713e+00	1.601670e-01	1.640321e-01	1.747067e-01
1	1:12374366	12374366	6	T	A	0.47	-0.314602	8.194186e-01	7.811557e+00	7.900095e+00	7.017016e-01	6.985134e-01	6.993131e-01
1	1:12389990	12389990	7	T	T	0.103	-1.69794	1.692435e+00	7.273800e+00	7.285522e+00	3.177399e-01	3.208257e-01	3.312776e-01
1	1:12391965	12391965	7	C	A	0.069	6.491484e-01	1.340679e+00	7.903680e+00	7.923620e+00	6.291236e-01	6.255997e-01	6.267646e-01
1	1:12401408	12401408	5	C	T	0.059	1.001749e+00	1.721967e+00	7.747380e+00	7.706949e+00	5.618196e-01	5.585739e-01	5.614007e-01
1	1:12404795	12404795	5	A	T	0.051	-1.96674	1.209721e+00	9.684828e+00	1.022519e+01	1.065983e-01	1.175513e-01	1.482056e-01
1	1:12415782	12415782	1	C	T	0.098	-1.58417	1.741074e+00	7.378647e+00	7.369528e+00	3.646954e-01	3.662948e-01	3.754703e-01
1	1:12418036	12418036	11	T	T	0.366	3.459282e-01	3.530290e-01	7.806495e+00	8.213158e+00	3.290975e-01	3.208344e-01	3.260246e-01
1	1:12424761	12424761	4	A	A	0.101	-1.2545	1.727781e+00	7.380916e+00	7.383031e+00	4.691936e-01	4.740849e-01	4.850379e-01
1	1:12426539	12426539	7	G	A	0.112	-0.712191	1.194790e+00	8.043386e+00	8.074293e+00	5.522346e-01	5.493169e-01	5.524650e-01
1	1:12443861	12443861	3	T	C	0.3	-1.4366	8.794934e-01	8.904169e+00	9.004065e+00	1.049755e-01	1.064919e-01	1.175019e-01
1	1:12443900	12443900	4	A	A	0.387	9.444322e-02	8.511729e-01	7.934303e+00	7.973703e+00	9.118346e-01	9.113651e-01	9.140390e-01
1	1:12444190	12444190	3	A	A	0.05	9.471761e-01	1.578120e+00	7.574479e+00	7.598804e+00	5.495002e-01	5.498751e-01	5.550449e-01
1	1:12445134	12445134	6	A	G	0.068	3.235295e-01	1.338686e+00	7.896642e+00	7.919441e+00	8.094397e-01	8.074794e-01	8.081196e-01
1	1:12446237	12446237	3	C	A	0.067	2.218507e-01	1.351231e+00	7.881112e+00	7.897417e+00	8.698601e-01	8.684769e-01	8.688198e-01
1	1:12446535	12446535	4	G	A	0.05	1.789234e+00	2.103895e+00	7.546693e+00	7.497115e+00	3.967610e-01	3.950011e-01	4.014247e-01
1	1:12446688	12446688	6	C	C	0.333	-0.576963	7.795703e-01	7.680019e+00	7.787751e+00	4.606710e-01	4.570493e-01	4.592876e-01
1	1:12446691	12446691	6	G	A	0.35	-0.76477	8.052485e-01	7.824510e+00	7.922863e+00	3.441415e-01	3.390444e-01	3.418831e-01
1	1:12446693	12446693	6	T	G	0.333	-0.576963	7.795703e-01	7.680019e+00	7.787751e+00	4.606710e-01	4.570493e-01	4.592876e-01
1	1:12446697	12446697	7	T	T	0.112	-0.964054	1.158779e+00	7.541310e+00	7.686348e+00	4.070724e-01	4.050278e-01	4.083780e-01
1	1:12447733	12447733	2	C	C	0.322	-1.01218	8.077132e-01	7.908349e+00	7.954724e+00	2.125678e-01	2.078710e-01	2.118259e-01
1	1:12450649	12450649	2	G	A	0.306	-0.622565	9.406602e-01	8.134094e+00	8.140909e+00	5.093329e-01	5.074968e-01	5.118440e-01
1	1:12450936	12450936	5	A	G	0.144	3.880668e-01	1.291805e+00	7.787201e+00	7.860243e+00	7.643825e-01	7.623740e-01	7.629780e-01
1	1:12452872	12452872	3	A	G	0.05	2.363656e+00	2.110470e+00	7.540246e+00	7.484879e+00	2.649461e-01	2.619090e-01	2.678378e-01
1	1:12471708	12471708	8	A	G	0.452	-0.713447	8.103923e-01	7.449884e+00	7.538150e+00	3.804029e-01	3.803135e-01	3.860833e-01
1	1:12484302	12484302	6	G	C	0.299	3.212573e-01	8.582522e-01	7.764558e+00	7.837144e+00	7.088246e-01	7.066426e-01	7.075341e-01
1	1:12486399	12486399	5	G	A	0.051	1.220821e+00	1.217576e+00	7.511962e+00	7.830702e+00	3.180232e-01	3.137874e-01	3.168389e-01
1	1:12495709	12495709	3	T	C	0.108	-0.649178	1.217879e+00	8.024522e+00	8.046270e+00	5.949839e-01	5.922725e-01	5.949527e-01
1	1:12507047	12507047	7	A	G	0.448	1.439789e-02	7.898640e-01	7.791982e+00	7.883108e+00	9.854867e-01	9.844333e-01	9.844803e-01
1	1:12507085	12507085	7	A	T	0.319	-0.167343	7.785475e-01	7.751906e+00	7.828524e+00	8.301742e-01	8.300717e-01	8.308587e-01
1	1:12509126	12509126	2	G	C	0.083	-1.19451	1.192334e+00	7.627302e+00	7.640829e+00	3.184284e-01	3.147818e-01	3.189527e-01
1	1:12525311	12525311	10	G	A	0.062	-0.26402	8.505773e-01	7.369126e+00	7.791783e+00	7.567903e-01	7.635784e-01	7.649655e-01
1	1:12542522	12542522	4	T	C	0.101	-1.03439	1.730683e+00	7.495264e+00	7.497828e+00	5.511737e-01	5.543811e-01	5.627577e-01
1	1:12548165	12548165	12	A	G	0.207	4.744331e-01	8.456543e-01	7.786731e+00	7.912374e+00	5.758180e-01	5.715319e-01	5.728808e-01
1	1:12549395	12549395	5	T	T	0.441	-1.08095	7.984432e-01	7.960632e+00	8.065997e+00	1.783174e-01	1.738318e-01	1.783272e-01
1	1:12554732	12554732	10	A	A	0.106	-2.00225	1.661898e+00	7.383005e+00	7.404354e+00	2.306333e-01	2.293835e-01	2.362011e-01
1	1:12562087	12562087	11	A	G	0.33	-0.641241	7.886507e-01	7.411021e+00	7.511010e+00	4.177655e-01	4.195817e-01	4.258726e-01
1	1:12565319	12565319	6	T	C	0.214	-0.295229	9.365597e-01	7.962136e+00	8.031264e+00	7.531322e-01	7.508780e-01	7.536928e-01
1	1:12565521	12565521	6	A	G	0.496	4.019774e-01	8.323252e-01	7.993050e+00	8.090406e+00	6.299989e-01	6.266800e-01	6.303795e-01
1	1:12572331	12572331	3	A	G	0.05	1.559044e+00	2.123736e+00	7.607552e+00	7.554299e+00	4.643053e-01	4.622712e-01	4.678760e-01
1	1:12574477	12574477	2	T	C	0.289	-0.39163	9.971523e-01	8.054242e+00	8.040315e+00	6.951959e-01	6.945275e-01	6.972992e-01
1	1:12578600	12578600	6	A	G	0.051	1.718611e+00	1.235197e+00	7.769641e+00	8.079877e+00	1.666674e-01	1.616034e-01	1.661716e-01
1	1:12579150	12579150	11	C	A	0.455	2.619209e-01	6.977989e-01	7.708452e+00	7.925881e+00	7.080551e-01	7.036063e-01	7.045304e-01
1	1:12579200	12579200	6	T	C	0.085	-1.18422	9.838132e-01	7.965592e+00	8.197054e+00	2.310526e-01	2.256557e-01	2.307460e-01
1	1:12582917	12582917	9	A	T	0.307	6.948552e-01	9.255913e-01	7.797050e+00	7.841106e+00	4.542817e-01	4.498085e-01	4.518507e-01
1	1:12586825	12586825	4	G	A	0.303	-1.57055	7.847543e-01	8.347411e+00	8.449071e+00	4.759509e-02	4.579599e-02	5.060865e-02
1	1:12595179	12595179	6	A	G	0.051	1.554971e+00	1.576046e+00	7.630164e+00	7.656949e+00	3.257938e-01	3.221459e-01	3.261209e-01
1	1:12602567	12602567	6	C	T	0.103	-1.42551	1.714820e+00	7.577024e+00	7.588863e+00	4.074492e-01	4.053295e-01	4.100341e-01
1	1:12602936	12602936	9	T	C	0.088	4.214482e-02	1.131559e+00	7.621235e+00	7.915373e+00	9.703511e-01	9.577631e-01	9.586082e-01
1	1:12609280	12609280	3	A	C	0.058	1.216108e+00	1.732667e+00	7.782747e+00	7.738201e+00	4.841077e-01	4.798904e-01	4.824414e-01
1	1:12626668	12626668	3	T	C	0.083	-1.17669	1.197583e+00	7.649868e+00	7.664061e+00	3.277857e-01	3.239536e-01	3.278666e-01
1	1:12627400	12627400	8	T	C	0.409	-0.82409	7.623542e-01	6.981917e+00	7.074665e+00	2.818554e-01	2.927722e-01	3.082081e-01
1	1:12628181	12628181	4	A	G	0.101	-1.43274	1.728364e+00	7.357607e+00	7.356083e+00	4.087610e-01	4.123386e-01	4.228139e-01
1	1:12631324	12631324	6	A	G	0.103	-1.25016	1.720533e+00	7.419477e+00	7.425228e+00	4.688671e-01	4.722807e-01	4.816982e-01
1	1:12642812	12642812	3	A	G	0.483	2.659734e-01	9.261227e-01	8.034089e+00	8.061809e+00	7.744579e-01	7.747088e-01	7.788142e-01
1	1:12643918	12643918	7	G	T	0.448	-0.304228	8.119154e-01	7.769144e+00	7.884515e+00	7.085361e-01	7.055738e-01	7.063185e-01
1	1:12650494	12650494	7	A	A	0.302	-0.391401	8.942685e-01	7.930106e+00	8.031097e+00	6.624005e-01	6.586152e-01	6.610829e-01
1	1:12653175	12653175	5	A	G	0.093	-1.2943	1.331886e+00	7.320257e+00	7.487945e+00	3.330973e-01	3.347230e-01	3.409459e-01
1	1:12661367	12661367	6	T	A	0.051	1.949292e+00	2.106396e+00	7.556010e+00	7.505671e+00	3.565917e-01	3.541547e-01	3.601247e-01
1	1:12662603	12662603	7	G	A	0.103	-1.54758	1.699802e+00	7.414152e+00	7.431026e+00	3.643956e-01	3.650553e-01	3.726796e-01
1	1:12700163	12700163	8	C	G	0.2	4.236159e-01	9.155343e-01	8.155925e+00	8.354052e+00	6.444118e-01	6.436152e-01	6.575867e-01
1	1:12711255	12711255	5	T	C	0.059	5.853976e-01	1.725593e+00	7.791202e+00	7.749618e+00	7.350137e-01	7.329626e-01	7.351978e-01
1	1:12741624	12741624	0	G	A	0.098	-1.63779	1.742462e+00	7.371095e+00	7.360190e+00	3.491269e-01	3.505123e-01	3.596704e-01
1	1:12763165	12763165	5	T	T	0.449	-0.409901	8.194551e-01	7.579665e+00	7.666145e+00	6.178344e-01	6.192736e-01	6.231877e-01
1	1:12766166	12766166	3	A	G	0.067	-0.733766	1.614075e+00	7.698243e+00	7.728259e+00	6.502082e-01	6.490204e-01	6.515049e-01
1	1:12839758	12839758	8	T	C	0.087	-0.885911	1.177010e+00	7.578455e+00	7.600973e+00	4.531046e-01	4.515919e-01	4.562525e-01
1	1:12869838	12869838	6	C	G	0.462	-0.0110512	8.292682e-01	7.791882e+00	7.876452e+00	9.893893e-01	9.912273e-01	9.912871e-01
1	1:12875045	12875045	3	A	A	0.175	-0.303629	4.511406e-01	7.323013e+00	7.662273e+00	5.022146e-01	5.059446e-01	5.095856e-01
1	1:12890097	12890097	7	T	C	0.06	9.087611e-01	1.715507e+00	7.762415e+00	7.723182e+00	5.972676e-01	5.941715e-01	5.967159e-01
1	1:12890460	12890460	6	G	G	0.103	-1.93961	1.722419e+00	7.373345e+00	7.380670e+00	2.623521e-01	2.617736e-01	2.692751e-01
1	1:12891840	12891840	7	C	G	0.319	-0.833159	8.506687e-01	8.044727e+00	8.094527e+00	3.293282e-01	3.248677e-01	3.287550e-01
1	1:12895124	12895124	12	G	A	0.306	-0.372544	7.830405e-01	7.806456e+00	7.920168e+00	6.350987e-01	6.311335e-01	6.322599e-01
1	1:12896368	12896368	7	T	C	0.103	-1.13688	1.703645e+00	7.410242e+00	7.421076e+00	5.058370e-01	5.109220e-01	5.213272e-01
1	1:12898129	12898129	2	A	G	0.083	3.363488e+00	1.239829e+00	6.466366e+00	6.509258e+00	7.643422e-03	7.881805e-03	1.095681e-02
1	1:12899948	12899948	7	T	C	0.293	-0.828376	8.537535e-01	8.410081e+00	8.574960e+00	3.338450e-01	3.340604e-01	3.463273e-01
1	1:12901139	12901139	2	T	A	0.314	-1.06299	8.444169e-01	7.948805e+00	7.982812e+00	2.105094e-01	2.058836e-01	2.099160e-01
1	1:12902365	12902365	3	A	G	0.1	-0.912321	1.731755e+00	7.521123e+00	7.524365e+00	5.992842e-01	6.030114e-01	6.113076e-01
1	1:12903077	12903077	5	T	C	0.051	-0.159015	1.483022e+00	7.846493e+00	7.866000e+00	9.147891e-01	9.141468e-01	9.143892e-01
1	1:12912715	12912715	3	C	T	0.05	1.320850e+00	1.573645e+00	7.629630e+00	7.654687e+00	4.029241e-01	3.998738e-01	4.036372e-01
1	1:12917043	12917043	1	A	C	0.09	-1.70334	1.155206e+00	7.392619e+00	7.398104e+00	1.429462e-01	1.407984e-01	1.470344e-01
1	1:12922759	12922759	5	A	T	0.407	-1.07711	7.928308e-01	7.015719e+00	7.075529e+00	1.768135e-01	1.806612e-01	1.914071e-01
1	1:12922785	12922785	11	C	C	0.321	-0.268348	8.061447e-01	7.817996e+00	7.900159e+00	7.398023e-01	7.369358e-01	7.376135e-01
1	1:12922805	12922805	6	T	C	0.077	1.561828e+00	1.119434e+00	6.498053e+00	6.626263e+00	1.655129e-01	1.831356e-01	2.058693e-01
1	1:12924938	12924938	3	T	C	0.058	1.213376e+00	1.730387e+00	7.757110e+00	7.711812e+00	4.845141e-01	4.805097e-01	4.833683e-01
1	1:12925269	12925269	4	T	C	0.05	1.361040e+00	1.578159e+00	7.545201e+00	7.567382e+00	3.901612e-01	3.883923e-01	3.934816e-01
1	1:12926147	12926147	6	T	G	0.103	-0.455715	1.728726e+00	7.688658e+00	7.698155e+00	7.925264e-01	7.950505e-01	7.995777e-01
1	1:12927461	12927461	6	T	C	0.291	-0.205297	9.113103e-01	7.910047e+00	7.961858e+00	8.221438e-01	8.200897e-01	8.214355e-01
1	1:12931788	12931788	6	A	A	0.085	-1.12606	1.073442e+00	7.358274e+00	7.683629e+00	2.962587e-01	2.945846e-01	2.984479e-01
1	1:12932950	12932950	12	A	G	0.108	-1.13057	1.655989e+00	7.407016e+00	7.448120e+00	4.960899e-01	5.008711e-01	5.100705e-01
1	1:12936133	12936133	6	T	T	0.462	-1.22871	8.029710e-01	7.947808e+00	8.051028e+00	1.285751e-01	1.246362e-01	1.292635e-01
1	1:12937047	12937047	6	G	A	0.282	3.399552e-02	8.630763e-01	7.770228e+00	7.873438e+00	9.686453e-01	9.695984e-01	9.697008e-01
1	1:12950404	12950404	5	A	G	0.059	1.451158e+00	1.723595e+00	7.747066e+00	7.704020e+00	4.014843e-01	3.970900e-01	4.003148e-01
1	1:12950943	12950943	4	A	G	0.101	-1.56943	1.722463e+00	7.556486e+00	7.563589e+00	3.640262e-01	3.617286e-01	3.667739e-01
1	1:12958061	12958061	4	T	C	0.092	-1.29261	1.151956e+00	7.316855e+00	7.323206e+00	2.640406e-01	2.645695e-01	2.732891e-01
1	1:12968115	12968115	2	C	T	0.099	-1.83185	1.729160e+00	7.456251e+00	7.456115e+00	2.915330e-01	2.899881e-01	2.964827e-01
1	1:12978843	12978843	7	A	A	0.181	2.631132e-01	5.269222e-01	7.565429e+00	7.854120e+00	6.184468e-01	6.156962e-01	6.168291e-01
1	1:13004259	13004259	6	A	C	0.325	-0.124431	7.923889e-01	7.723973e+00	7.815525e+00	8.754810e-01	8.776900e-01	8.788413e-01
1	1:13006554	13006554	4	T	C	0.16	-0.609205	1.124446e+00	7.885722e+00	7.922402e+00	5.889649e-01	5.850580e-01	5.863839e-01
1	1:13014505	13014505	8	T	G	0.096	6.198731e-01	1.300320e+00	8.028331e+00	8.010172e+00	6.344298e-01	6.322607e-01	6.343170e-01
1	1:13027056	13027056	6	G	A	0.103	-1.31293	1.711774e+00	7.586604e+00	7.597572e+00	4.445759e-01	4.427806e-01	4.474280e-01
1	1:13028271	13028271	4	A	G	0.101	-1.08981	1.728225e+00	7.493229e+00	7.503154e+00	5.294927e-01	5.321040e-01	5.399058e-01
1	1:13028865	13028865	3	C	G	0.317	-0.287097	8.065442e-01	7.703302e+00	7.781514e+00	7.224907e-01	7.220168e-01	7.235537e-01
1	1:13030302	13030302	6	A	G	0.085	5.394145e-01	1.039722e+00	7.859340e+00	8.262957e+00	6.048432e-01	5.927171e-01	6.014305e-01
1	1:13032997	13032997	7	A	A	0.319	-0.306688	7.988848e-01	7.519957e+00	7.600742e+00	7.017295e-01	7.093957e-01	7.165962e-01
1	1:13037560	13037560	5	A	T	0.322	-0.379233	8.126767e-01	7.685191e+00	7.767673e+00	6.415917e-01	6.402083e-01	6.420012e-01
1	1:13043991	13043991	4	G	A	0.311	-0.476089	9.119837e-01	7.757261e+00	7.838987e+00	6.025991e-01	5.993280e-01	6.005895e-01
1	1:13045044	13045044	7	A	T	0.095	-1.25334	1.345139e+00	7.449191e+00	7.625674e+00	3.533175e-01	3.521603e-01	3.563587e-01
1	1:13047731	13047731	10	G	A	0.053	7.933395e-01	1.572468e+00	7.567245e+00	7.597116e+00	6.148145e-01	6.170739e-01	6.229531e-01
1	1:13067434	13067434	6	G	A	0.077	-0.138411	9.426219e-01	7.439532e+00	7.823124e+00	8.835054e-01	8.944957e-01	8.955262e-01
1	1:13068036	13068036	2	A	G	0.099	-1.22409	1.737225e+00	7.443635e+00	7.439855e+00	4.823973e-01	4.853749e-01	4.945366e-01
1	1:13082533	13082533	6	T	C	0.103	-1.29298	1.753740e+00	7.472476e+00	7.471037e+00	4.623868e-01	4.638381e-01	4.716775e-01
1	1:13084675	13084675	3	G	A	0.183	-0.775793	1.117818e+00	7.924721e+00	7.919354e+00	4.889968e-01	4.845986e-01	4.864294e-01
1	1:13087329	13087329	12	A	G	0.171	-0.384868	9.585493e-01	7.694407e+00	7.823365e+00	6.887520e-01	6.870973e-01	6.881546e-01
1	1:13099458	13099458	4	C	C	0.059	-0.69339	9.469537e-01	7.389508e+00	7.676754e+00	4.654426e-01	4.667093e-01	4.700630e-01
1	1:13100765	13100765	5	A	G	0.356	-2.07684	7.976350e-01	7.002545e+00	7.059093e+00	1.037522e-02	1.000903e-02	1.271556e-02
1	1:13102332	13102332	3	C	G	0.092	-1.03118	1.275936e+00	7.293251e+00	7.519967e+00	4.205744e-01	4.252847e-01	4.314323e-01
1	1:13107858	13107858	5	G	A	0.322	-0.120161	9.289368e-01	7.822826e+00	7.860717e+00	8.972933e-01	8.967154e-01	8.970312e-01
1	1:13109016	13109016	9	T	T	0.158	6.417707e-01	4.627616e-01	7.046368e+00	7.399050e+00	1.680438e-01	1.695089e-01	1.760560e-01
1	1:13109018	13109018	8	T	T	0.165	3.852801e-01	4.434929e-01	7.279432e+00	7.664230e+00	3.867092e-01	3.877536e-01	3.914594e-01
1	1:13111206	13111206	2	A	G	0.099	-1.48189	1.729591e+00	7.375048e+00	7.369605e+00	3.932566e-01	3.957765e-01	4.054888e-01
1	1:13112716	13112716	5	A	G	0.102	-1.47266	1.705529e+00	7.407941e+00	7.416409e+00	3.895928e-01	3.910456e-01	3.993543e-01
1	1:13119261	13119261	3	G	C	0.05	1.314922e+00	1.574351e+00	7.604228e+00	7.629286e+00	4.052427e-01	4.026105e-01	4.067129e-01
1	1:13120032	13120032	8	T	C	0.096	-1.11509	1.329877e+00	7.462365e+00	7.632343e+00	4.034076e-01	4.028756e-01	4.069158e-01
1	1:13147532	13147532	4	T	C	0.336	1.780217e-01	9.910115e-01	7.907171e+00	7.920232e+00	8.577386e-01	8.563886e-01	8.569894e-01
1	1:13151924	13151924	7	C	A	0.31	7.695302e-02	9.097135e-01	7.824696e+00	7.887731e+00	9.327268e-01	9.316844e-01	9.318493e-01
1	1:13153404	13153404	3	A	G	0.183	-1.10345	1.090713e+00	7.904213e+00	7.913216e+00	3.137096e-01	3.087541e-01	3.118204e-01
1	1:13165971	13165971	8	G	G	0.339	1.072271e+00	9.275545e-01	8.188180e+00	8.245623e+00	2.499506e-01	2.463977e-01	2.518632e-01
1	1:13167960	13167960	5	G	T	0.373	-0.687155	8.234542e-01	7.350798e+00	7.414808e+00	4.056561e-01	4.092287e-01	4.178933e-01
1	1:13170153	13170153	3	C	T	0.05	1.376045e+00	1.576529e+00	7.575415e+00	7.598423e+00	3.844833e-01	3.820966e-01	3.866720e-01
1	1:13188885	13188885	7	A	C	0.06	4.663300e-01	1.116330e+00	7.555054e+00	7.698770e+00	6.768812e-01	6.802821e-01	6.835587e-01
1	1:13194584	13194584	2	A	C	0.455	7.474902e-01	9.738752e-01	8.109707e+00	8.129333e+00	4.442545e-01	4.412086e-01	4.452295e-01
1	1:13195572	13195572	7	A	G	0.069	-0.533296	1.211487e+00	7.659035e+00	7.837981e+00	6.605778e-01	6.584958e-01	6.595328e-01
1	1:13237830	13237830	9	T	T	0.342	-0.250032	9.885068e-01	7.920796e+00	7.942428e+00	8.007447e-01	7.988834e-01	7.998302e-01
1	1:13237968	13237968	9	T	G	0.061	-1.28566	1.355655e+00	7.739391e+00	7.745886e+00	3.448316e-01	3.403266e-01	3.435293e-01
1	1:13246556	13246556	11	A	G	0.107	-1.25553	1.750646e+00	7.477875e+00	7.477997e+00	4.746454e-01	4.762479e-01	4.840684e-01
1	1:13247479	13247479	12	A	G	0.18	1.197043e-02	1.058671e+00	7.817209e+00	7.878468e+00	9.909971e-01	9.915740e-01	9.916005e-01
1	1:13256136	13256136	8	A	A	0.47	-1.24127	8.290356e-01	7.562892e+00	7.612684e+00	1.369347e-01	1.336696e-01	1.385908e-01
1	1:13258285	13258285	8	T	C	0.122	-2.49553	1.261097e+00	6.559754e+00	6.609879e+00	5.010370e-02	5.301714e-02	6.238566e-02
1	1:13259464	13259464	6	G	A	0.35	8.396953e-01	7.257243e-01	6.879430e+00	6.976196e+00	2.495333e-01	2.619276e-01	2.795510e-01
1	1:13289892	13289892	3	G	T	0.1	-1.63652	1.711869e+00	7.345642e+00	7.346183e+00	3.409868e-01	3.428248e-01	3.521991e-01
1	1:13291409	13291409	7	C	A	0.328	4.394860e-01	9.273050e-01	8.002269e+00	8.059108e+00	6.363975e-01	6.336476e-01	6.366184e-01
1	1:13291715	13291715	6	T	C	0.154	7.934236e-01	1.083217e+00	7.953445e+00	7.957442e+00	4.652983e-01	4.608913e-01	4.630171e-01
1	1:13291784	13291784	7	A	A	0.328	-0.757709	8.507758e-01	7.963301e+00	8.128789e+00	3.749062e-01	3.695289e-01	3.735464e-01
1	1:13293720	13293720	3	C	T	0.342	-0.570342	1.003471e+00	7.880108e+00	7.886231e+00	5.708378e-01	5.668697e-01	5.681917e-01
1	1:13294694	13294694	10	T	G	0.088	-0.657169	8.379161e-01	7.102939e+00	7.400645e+00	4.344028e-01	4.479305e-01	4.576251e-01
1	1:13295247	13295247	7	T	G	0.052	2.198075e+00	2.093115e+00	7.614046e+00	7.571609e+00	2.957443e-01	2.920902e-01	2.969826e-01
1	1:13299124	13299124	5	A	G	0.305	-0.674522	8.364929e-01	7.597077e+00	7.682485e+00	4.216119e-01	4.190879e-01	4.224494e-01
1	1:13300002	13300002	10	A	G	0.08	-0.293716	9.607743e-01	7.422699e+00	7.775617e+00	7.603527e-01	7.675367e-01	7.692638e-01
1	1:13301350	13301350	3	G	G	0.108	-2.34173	1.395648e+00	6.902258e+00	6.942942e+00	9.595180e-02	9.798814e-02	1.075727e-01
1	1:13302759	13302759	11	T	C	0.286	5.797024e-02	6.910742e-01	7.610998e+00	7.904194e+00	9.332871e-01	9.276329e-01	9.279940e-01
1	1:13303247	13303247	5	A	G	0.5	-0.0166823	9.123646e-01	7.836470e+00	7.895073e+00	9.854418e-01	9.829524e-01	9.833241e-01
1	1:13305159	13305159	7	A	G	0.112	-1.93331	1.040017e+00	6.580196e+00	6.747221e+00	6.546707e-02	6.936455e-02	7.898828e-02
1	1:13305680	13305680	8	C	A	0.052	9.405200e-01	1.576037e+00	7.603671e+00	7.632268e+00	5.517807e-01	5.513484e-01	5.556737e-01
1	1:13308675	13308675	5	A	G	0.297	-0.0863941	8.275128e-01	7.711246e+00	7.829355e+00	9.170231e-01	9.211117e-01	9.221333e-01
1	1:13310454	13310454	4	A	G	0.345	-0.405859	1.033491e+00	7.975358e+00	7.953594e+00	6.952265e-01	6.929078e-01	6.941123e-01
1	1:13316078	13316078	5	T	G	0.102	-1.07281	1.761599e+00	7.540560e+00	7.540001e+00	5.436667e-01	5.450132e-01	5.517975e-01
1	1:13316721	13316721	4	G	G	0.336	-1.18077	9.460950e-01	8.070336e+00	8.128233e+00	2.144255e-01	2.101267e-01	2.147235e-01
1	1:13319672	13319672	5	C	T	0.347	-0.771906	1.000776e+00	8.082905e+00	8.098032e+00	4.420283e-01	4.386086e-01	4.421359e-01
1	1:13319715	13319715	6	A	T	0.094	4.406937e-01	1.298625e+00	7.977424e+00	7.954337e+00	7.349312e-01	7.331174e-01	7.342740e-01
1	1:13329415	13329415	4	T	C	0.118	-2.83721	1.235371e+00	6.368136e+00	6.407966e+00	2.335848e-02	2.515387e-02	3.203205e-02
1	1:13338918	13338918	3	T	C	0.067	2.839460e-01	1.475766e+00	7.781226e+00	7.787525e+00	8.477469e-01	8.478779e-01	8.496617e-01
1	1:13339459	13339459	7	T	G	0.19	-1.07325	9.983506e-01	7.823381e+00	7.920427e+00	2.845017e-01	2.794571e-01	2.827732e-01
1	1:13344344	13344344	7	A	A	0.345	8.410178e-01	9.530639e-01	8.112705e+00	8.168778e+00	3.792909e-01	3.756573e-01	3.802223e-01
1	1:13347496	13347496	1	T	G	0.074	2.129223e+00	1.005385e+00	6.060473e+00	6.239883e+00	3.623681e-02	4.225974e-02	5.400103e-02
1	1:13359290	13359290	4	G	A	0.319	-0.46188	9.365307e-01	7.924283e+00	7.973759e+00	6.227776e-01	6.191669e-01	6.207573e-01
1	1:13359291	13359291	4	C	A	0.319	-0.46188	9.365307e-01	7.924283e+00	7.973759e+00	6.227776e-01	6.191669e-01	6.207573e-01
1	1:13359305	13359305	3	G	A	0.325	-1.04614	9.680488e-01	8.102049e+00	8.139351e+00	2.819930e-01	2.778557e-01	2.822635e-01
1	1:13359306	13359306	2	C	T	0.331	-0.48575	1.042915e+00	7.948314e+00	7.915820e+00	6.422231e-01	6.390219e-01	6.400962e-01
1	1:13359312	13359312	2	T	C	0.331	-0.48575	1.042915e+00	7.948314e+00	7.915820e+00	6.422231e-01	6.390219e-01	6.400962e-01
1	1:13359314	13359314	2	C	A	0.331	-0.48575	1.042915e+00	7.948314e+00	7.915820e+00	6.422231e-01	6.390219e-01	6.400962e-01
1	1:13359316	13359316	2	G	A	0.331	-0.48575	1.042915e+00	7.948314e+00	7.915820e+00	6.422231e-01	6.390219e-01	6.400962e-01
1	1:13359324	13359324	3	A	A	0.333	-0.422948	1.047411e+00	7.949793e+00	7.925466e+00	6.870704e-01	6.843358e-01	6.853084e-01
1	1:13361343	13361343	4	A	A	0.118	-2.57932	1.247850e+00	6.326602e+00	6.362485e+00	4.086572e-02	4.499927e-02	5.560293e-02
1	1:13361450	13361450	7	G	C	0.121	-2.7418	1.243999e+00	6.292613e+00	6.329370e+00	2.941516e-02	3.235586e-02	4.108753e-02
1	1:13366329	13366329	10	T	C	0.336	3.450961e-01	9.063020e-01	7.917149e+00	7.997449e+00	7.040388e-01	7.007335e-01	7.025813e-01
1	1:13369320	13369320	7	A	T	0.06	-1.46948	1.350399e+00	7.757239e+00	7.766108e+00	2.786762e-01	2.740051e-01	2.775651e-01
1	1:13369974	13369974	3	T	A	0.367	-1.40462	8.496875e-01	6.874484e+00	6.902916e+00	1.009022e-01	1.035328e-01	1.139477e-01
1	1:13375748	13375748	6	G	T	0.077	1.758738e-01	9.787013e-01	7.620527e+00	7.886825e+00	8.576878e-01	8.555697e-01	8.558919e-01
1	1:13376639	13376639	5	A	T	0.466	6.434091e-01	9.547686e-01	8.159934e+00	8.247740e+00	5.016665e-01	4.999620e-01	5.067362e-01
1	1:13379264	13379264	4	A	T	0.059	-0.600531	9.475022e-01	7.431415e+00	7.719660e+00	5.274046e-01	5.285354e-01	5.311811e-01
1	1:13379265	13379265	3	A	C	0.058	-0.636604	9.478863e-01	7.418372e+00	7.705991e+00	5.031163e-01	5.041977e-01	5.070764e-01
1	1:13379267	13379267	6	G	C	0.06	-0.65218	9.473044e-01	7.405998e+00	7.693572e+00	4.924819e-01	4.937896e-01	4.968627e-01
1	1:13379444	13379444	9	T	C	0.386	-1.5696	8.268067e-01	6.363318e+00	6.385655e+00	6.002631e-02	6.626378e-02	8.025230e-02
1	1:13385817	13385817	7	C	A	0.336	2.290641e-01	9.552890e-01	7.909689e+00	7.948587e+00	8.109025e-01	8.089061e-01	8.099584e-01
1	1:13385818	13385818	7	T	G	0.336	2.290641e-01	9.552890e-01	7.909689e+00	7.948587e+00	8.109025e-01	8.089061e-01	8.099584e-01
1	1:13394722	13394722	10	T	C	0.053	2.089878e+00	2.093727e+00	7.637653e+00	7.599310e+00	3.201929e-01	3.164206e-01	3.209831e-01
1	1:13395649	13395649	5	T	A	0.059	-1.6382	1.342929e+00	7.745186e+00	7.754772e+00	2.248869e-01	2.203788e-01	2.243719e-01
1	1:13395858	13395858	9	T	C	0.193	-1.25086	9.838863e-01	8.184141e+00	8.281160e+00	2.060444e-01	2.023402e-01	2.080274e-01
1	1:13401622	13401622	2	C	G	0.314	-0.562942	8.657882e-01	7.459486e+00	7.489893e+00	5.167911e-01	5.202393e-01	5.283300e-01
1	1:13402351	13402351	7	G	A	0.491	-0.0438302	9.389242e-01	7.828414e+00	7.888050e+00	9.628442e-01	9.618462e-01	9.619685e-01
1	1:13405003	13405003	6	T	G	0.342	5.125812e-01	9.346944e-01	7.950175e+00	8.034662e+00	5.844315e-01	5.804526e-01	5.829223e-01
1	1:13410639	13410639	3	A	G	0.058	-1.72743	1.352368e+00	7.795507e+00	7.801605e+00	2.039298e-01	1.993863e-01	2.034112e-01
1	1:13421171	13421171	6	C	T	0.154	5.410247e-01	1.086470e+00	7.863979e+00	7.859917e+00	6.194121e-01	6.158175e-01	6.169335e-01
1	1:13422210	13422210	10	G	A	0.496	6.934026e-01	8.372501e-01	8.233514e+00	8.383700e+00	4.091932e-01	4.072262e-01	4.161605e-01
1	1:13427746	13427746	4	A	A	0.109	-2.22411	1.388500e+00	6.950112e+00	6.999155e+00	1.118051e-01	1.139028e-01	1.236177e-01
1	1:13434575	13434575	2	A	C	0.455	6.727774e-01	1.008957e+00	8.234985e+00	8.258617e+00	5.061662e-01	5.066044e-01	5.137232e-01
1	1:13435445	13435445	2	G	A	0.19	-0.85708	1.113086e+00	7.809773e+00	7.797650e+00	4.427987e-01	4.382629e-01	4.405526e-01
1	1:13435538	13435538	5	A	G	0.186	-0.117716	1.014478e+00	7.787406e+00	7.843983e+00	9.078165e-01	9.084406e-01	9.090110e-01
1	1:13438407	13438407	11	C	C	0.107	-1.68407	1.156800e+00	7.128945e+00	7.290331e+00	1.480383e-01	1.486503e-01	1.559399e-01
1	1:13442391	13442391	4	G	T	0.479	-1.66544	9.007017e-01	8.844322e+00	8.975601e+00	6.689144e-02	6.684491e-02	7.474592e-02
1	1:13453375	13453375	3	G	G	0.483	-0.830144	9.586308e-01	7.896631e+00	7.888688e+00	3.882211e-01	3.833513e-01	3.858109e-01
1	1:13456038	13456038	3	C	A	0.1	-0.794389	1.359758e+00	8.027237e+00	8.028459e+00	5.601643e-01	5.571427e-01	5.595645e-01
1	1:13461870	13461870	11	T	A	0.107	-1.90475	1.159897e+00	7.078922e+00	7.242901e+00	1.031517e-01	1.032865e-01	1.101161e-01
1	1:13463788	13463788	7	C	A	0.095	-0.765672	1.001773e+00	7.126098e+00	7.394315e+00	4.461666e-01	4.597246e-01	4.699956e-01
1	1:13466725	13466725	7	A	A	0.172	-0.356033	4.484979e-01	7.377948e+00	7.734785e+00	4.288457e-01	4.279789e-01	4.307970e-01
1	1:13533004	13533004	10	T	T	0.221	5.112100e-01	4.015989e-01	7.659215e+00	8.045717e+00	2.054808e-01	1.996830e-01	2.039397e-01
1	1:13545568	13545568	9	C	T	0.474	-0.720879	8.873867e-01	7.793246e+00	7.883188e+00	4.181796e-01	4.133817e-01	4.156220e-01
1	1:13550118	13550118	8	C	A	0.496	1.499433e-03	8.462548e-01	7.757549e+00	7.880434e+00	9.985892e-01	9.977716e-01	9.977771e-01
1	1:13550835	13550835	4	A	G	0.05	1.291123e+00	1.577871e+00	7.571633e+00	7.595230e+00	4.148122e-01	4.128787e-01	4.175414e-01
1	1:13554421	13554421	4	G	A	0.176	-1.64275	1.009613e+00	7.809210e+00	7.896161e+00	1.063147e-01	1.027422e-01	1.072122e-01
1	1:13560526	13560526	6	T	C	0.325	-0.482404	9.080331e-01	7.708989e+00	7.808989e+00	5.962105e-01	5.934874e-01	5.949591e-01
1	1:13561106	13561106	6	G	C	0.368	-1.72652	8.133926e-01	7.184797e+00	7.256020e+00	3.582408e-02	3.484257e-02	3.935220e-02
1	1:13561338	13561338	4	T	C	0.109	-1.67325	1.387400e+00	6.943101e+00	6.991139e+00	2.301587e-01	2.389660e-01	2.549982e-01
1	1:13562488	13562488	4	T	C	0.378	-1.18755	8.345162e-01	6.811886e+00	6.858786e+00	1.572980e-01	1.645951e-01	1.796575e-01
1	1:13566727	13566727	7	T	T	0.06	1.484538e+00	1.722016e+00	7.764144e+00	7.723717e+00	3.903418e-01	3.857893e-01	3.888826e-01
1	1:13566732	13566732	8	A	G	0.061	1.523344e+00	1.720678e+00	7.787450e+00	7.750608e+00	3.777421e-01	3.730268e-01	3.759867e-01
1	1:13566733	13566733	7	A	G	0.06	1.484538e+00	1.722016e+00	7.764144e+00	7.723717e+00	3.903418e-01	3.857893e-01	3.888826e-01
1	1:13566734	13566734	7	T	C	0.06	1.484538e+00	1.722016e+00	7.764144e+00	7.723717e+00	3.903418e-01	3.857893e-01	3.888826e-01
1	1:13566737	13566737	7	A	T	0.06	1.484538e+00	1.722016e+00	7.764144e+00	7.723717e+00	3.903418e-01	3.857893e-01	3.888826e-01
1	1:13576235	13576235	7	A	G	0.112	-1.53453	1.391466e+00	7.261872e+00	7.320590e+00	2.722944e-01	2.741778e-01	2.830022e-01
1	1:13578637	13578637	9	C	C	0.351	2.350574e-01	9.383803e-01	7.808684e+00	7.877962e+00	8.026312e-01	8.006751e-01	8.011293e-01
1	1:13587301	13587301	3	G	A	0.342	-0.335057	1.031438e+00	7.872564e+00	7.845515e+00	7.458596e-01	7.432640e-01	7.440006e-01
1	1:13587326	13587326	3	T	A	0.342	-0.595666	1.032223e+00	7.963812e+00	7.942410e+00	5.649635e-01	5.612717e-01	5.628067e-01
1	1:13587428	13587428	3	T	C	0.308	-1.18027	8.641559e-01	6.957414e+00	6.974789e+00	1.745331e-01	1.795654e-01	1.927702e-01
1	1:13589966	13589966	10	A	A	0.487	-0.601319	8.183287e-01	7.687501e+00	7.830521e+00	4.638751e-01	4.598731e-01	4.618840e-01
1	1:13592920	13592920	1	T	A	0.107	-2.21355	1.398591e+00	6.975577e+00	7.016843e+00	1.161003e-01	1.180317e-01	1.277190e-01
1	1:13599636	13599636	6	T	C	0.068	3.298147e-01	8.802940e-01	7.594675e+00	7.957075e+00	7.085660e-01	7.015909e-01	7.028218e-01
1	1:13603123	13603123	4	A	C	0.336	-0.192333	9.820034e-01	7.854232e+00	7.862762e+00	8.450503e-01	8.435725e-01	8.439662e-01
1	1:13604211	13604211	3	T	C	0.342	-0.88323	1.020952e+00	8.050328e+00	8.061876e+00	3.886933e-01	3.845631e-01	3.878630e-01
1	1:13612580	13612580	5	C	A	0.492	-0.505928	9.776010e-01	7.849774e+00	7.851547e+00	6.057379e-01	6.020764e-01	6.032753e-01
1	1:13612956	13612956	2	T	C	0.182	-0.664503	1.032931e+00	7.808341e+00	7.846884e+00	5.212349e-01	5.171012e-01	5.187311e-01
1	1:13616933	13616933	8	G	C	0.443	-0.249634	8.897791e-01	7.617809e+00	7.728093e+00	7.795289e-01	7.840963e-01	7.873210e-01
1	1:13617409	13617409	7	A	G	0.353	4.840833e-01	9.814320e-01	7.916766e+00	7.958929e+00	6.227358e-01	6.191276e-01	6.205696e-01
1	1:13623190	13623190	3	C	G	0.108	-1.97281	1.394255e+00	7.054433e+00	7.102966e+00	1.596486e-01	1.620398e-01	1.722277e-01
1	1:13635816	13635816	8	G	C	0.339	1.619086e-01	9.460104e-01	7.897297e+00	7.941194e+00	8.643926e-01	8.627039e-01	8.636968e-01
1	1:13636580	13636580	4	A	G	0.303	-1.55884	7.885938e-01	8.403066e+00	8.590511e+00	5.034572e-02	4.857374e-02	5.370601e-02
1	1:13638439	13638439	8	A	C	0.391	-1.47025	7.944918e-01	6.811768e+00	6.880088e+00	6.667279e-02	6.831437e-02	7.672078e-02
1	1:13643737	13643737	9	C	G	0.114	-2.34082	1.364596e+00	7.173321e+00	7.240328e+00	8.883320e-02	8.803670e-02	9.452474e-02
1	1:13647366	13647366	3	C	T	0.05	1.180386e+00	1.577607e+00	7.574543e+00	7.598059e+00	4.557835e-01	4.543961e-01	4.590928e-01
1	1:13649783	13649783	3	A	T	0.05	9.990870e-01	1.576564e+00	7.595612e+00	7.620805e+00	5.274650e-01	5.267986e-01	5.312808e-01
1	1:13653134	13653134	11	T	C	0.295	-0.196732	7.402772e-01	7.561942e+00	7.815644e+00	7.908804e-01	7.934440e-01	7.944323e-01
1	1:13655452	13655452	7	T	C	0.371	-1.09292	7.785224e-01	6.677028e+00	6.767946e+00	1.629284e-01	1.742902e-01	1.923997e-01
1	1:13655516	13655516	9	T	A	0.333	-0.113288	8.843786e-01	7.770908e+00	7.861079e+00	8.982836e-01	8.982392e-01	8.985493e-01
1	1:13655859	13655859	6	T	C	0.103	-1.31493	1.131317e+00	7.138836e+00	7.344332e+00	2.474015e-01	2.507828e-01	2.588108e-01
1	1:13656228	13656228	3	A	G	0.108	-2.33615	1.388220e+00	6.904827e+00	6.944428e+00	9.498527e-02	9.694841e-02	1.064835e-01
1	1:13657926	13657926	5	T	C	0.093	8.187990e-01	1.295408e+00	8.062410e+00	8.040446e+00	5.285284e-01	5.256619e-01	5.282885e-01
1	1:13669142	13669142	7	C	T	0.052	1.092425e+00	1.574624e+00	7.570578e+00	7.599837e+00	4.891572e-01	4.884182e-01	4.932047e-01
1	1:13669145	13669145	5	A	G	0.458	-0.913626	9.185214e-01	7.922327e+00	8.007386e+00	3.218818e-01	3.168118e-01	3.201027e-01
1	1:13669481	13669481	8	A	A	0.496	-0.551108	8.790733e-01	8.022354e+00	8.101392e+00	5.318932e-01	5.282745e-01	5.318601e-01
1	1:13680166	13680166	4	T	C	0.454	-0.742382	1.015612e+00	7.548665e+00	7.543699e+00	4.662107e-01	4.656268e-01	4.716201e-01
1	1:13685821	13685821	8	C	C	0.052	1.298706e+00	1.571345e+00	7.550655e+00	7.576208e+00	4.101511e-01	4.085607e-01	4.135407e-01
1	1:13699580	13699580	2	C	G	0.339	-1.00451	1.034810e+00	8.075744e+00	8.056345e+00	3.336222e-01	3.294482e-01	3.329696e-01
1	1:13707501	13707501	5	A	G	0.051	1.061270e+00	1.577569e+00	7.607257e+00	7.633254e+00	5.024049e-01	5.010226e-01	5.051470e-01
1	1:13733153	13733153	6	T	C	0.094	2.954541e-01	1.285950e+00	7.928241e+00	7.909587e+00	8.186697e-01	8.171072e-01	8.176388e-01
1	1:13733632	13733632	8	T	C	0.348	-0.140927	9.307945e-01	7.842497e+00	7.908192e+00	8.799082e-01	8.780559e-01	8.784853e-01
1	1:13804489	13804489	6	A	G	0.342	-0.22431	9.284852e-01	7.752263e+00	7.839863e+00	8.095090e-01	8.087595e-01	8.094103e-01
1	1:13807147	13807147	4	C	C	0.109	-2.00959	1.389158e+00	6.919872e+00	6.968473e+00	1.505875e-01	1.550730e-01	1.672684e-01
1	1:13812900	13812900	3	T	T	0.058	1.180861e+00	1.723724e+00	7.754849e+00	7.710868e+00	4.946141e-01	4.907075e-01	4.935527e-01
1	1:13812905	13812905	2	A	A	0.058	1.129124e+00	1.727267e+00	7.747442e+00	7.701664e+00	5.145419e-01	5.108592e-01	5.137993e-01
1	1:13813008	13813008	3	A	C	0.192	-0.528362	1.103531e+00	7.812752e+00	7.807156e+00	6.329507e-01	6.297290e-01	6.310926e-01
1	1:13814750	13814750	7	T	C	0.353	-1.32763	7.925984e-01	6.282935e+00	6.369621e+00	9.650901e-02	1.099590e-01	1.307341e-01
1	1:13815866	13815866	6	C	T	0.376	4.539414e-01	8.643830e-01	7.817109e+00	7.871592e+00	6.004314e-01	5.967338e-01	5.979153e-01
1	1:13856790	13856790	7	T	C	0.362	5.229551e-02	9.967224e-01	7.817469e+00	7.859253e+00	9.582427e-01	9.592402e-01	9.596083e-01
1	1:13859364	13859364	6	T	C	0.103	-1.4762	1.696653e+00	7.389686e+00	7.403786e+00	3.859867e-01	3.878563e-01	3.964876e-01
1	1:13859775	13859775	8	T	C	0.496	-0.792802	8.565090e-01	8.130171e+00	8.239946e+00	3.564860e-01	3.527019e-01	3.582730e-01
1	1:13861673	13861673	6	C	T	0.35	3.269322e-02	9.207825e-01	7.765059e+00	7.870186e+00	9.717348e-01	9.736810e-01	9.738358e-01
1	1:13873187	13873187	4	T	G	0.109	-1.97048	1.391605e+00	6.985451e+00	7.029795e+00	1.593513e-01	1.630037e-01	1.744559e-01
1	1:13873483	13873483	4	C	G	0.05	1.276427e+00	1.576684e+00	7.606078e+00	7.631986e+00	4.197797e-01	4.172808e-01	4.213464e-01
1	1:13873603	13873603	1	T	G	0.09	6.829032e-02	1.305971e+00	7.916229e+00	7.884564e+00	9.583832e-01	9.581431e-01	9.582422e-01
1	1:13873623	13873623	2	G	A	0.198	4.593840e-02	1.065021e+00	7.857911e+00	7.876321e+00	9.656660e-01	9.654329e-01	9.655159e-01
1	1:13875041	13875041	4	C	T	0.101	-1.63061	1.715771e+00	7.398796e+00	7.396826e+00	3.438215e-01	3.443875e-01	3.525639e-01
[truncated: 15,438 more rows]

## Sheet: Fig.2b
Fig.2b: GWAS results for leaf B variation in Santo Antão accessions grown in standard potting mix when adding top SNP at chr2 region (chr2:19374681) as covariate. GWAS results using all markers are included in Fig.2a source data.
chr	rs	ps	n_miss	allele1	allele0	af	beta	se	l_remle	l_mle	p_wald	p_lrt	p_score
1	1:24018	24018	1	T	G	0.057	1.966922e+00	1.418486e+00	2.883075e+00	2.692682e+00	1.681236e-01	1.628352e-01	1.754669e-01
1	1:34055	34055	4	G	T	0.252	-0.710579	7.320928e-01	2.901548e+00	2.787668e+00	3.336935e-01	3.303097e-01	3.453103e-01
1	1:44608	44608	5	T	C	0.466	4.901218e-01	6.116142e-01	3.351080e+00	3.217091e+00	4.245084e-01	4.222784e-01	4.256803e-01
1	1:44919	44919	3	T	T	0.267	-0.20481	7.490445e-01	3.164393e+00	3.026926e+00	7.849942e-01	7.733177e-01	7.784277e-01
1	1:55758	55758	3	A	G	0.45	-0.454919	5.837890e-01	3.208708e+00	3.063423e+00	4.373652e-01	4.288266e-01	4.314604e-01
1	1:56014	56014	6	C	T	0.06	2.042895e+00	1.414887e+00	2.905539e+00	2.716882e+00	1.513850e-01	1.458830e-01	1.567305e-01
1	1:56571	56571	7	C	T	0.086	1.061866e-01	8.216626e-01	3.227935e+00	3.113724e+00	8.973890e-01	8.938457e-01	8.941521e-01
1	1:59491	59491	5	A	T	0.059	4.588574e-01	1.340696e+00	3.339313e+00	3.120388e+00	7.327591e-01	7.287216e-01	7.293938e-01
1	1:59617	59617	5	A	T	0.254	-0.350662	7.487754e-01	3.010442e+00	2.894004e+00	6.404093e-01	6.352418e-01	6.515723e-01
1	1:60923	60923	2	T	C	0.058	1.778760e+00	1.424311e+00	2.904907e+00	2.712636e+00	2.141483e-01	2.080314e-01	2.219192e-01
1	1:73205	73205	5	G	A	0.059	1.852509e+00	1.418177e+00	2.893988e+00	2.703268e+00	1.939622e-01	1.882607e-01	2.016515e-01
1	1:77981	77981	3	G	G	0.408	-0.382407	5.644499e-01	3.210952e+00	3.078501e+00	4.994020e-01	4.915642e-01	4.936347e-01
1	1:85613	85613	7	C	C	0.052	1.950412e-01	1.312363e+00	3.355972e+00	3.159783e+00	8.821042e-01	8.983308e-01	9.001817e-01
1	1:94267	94267	4	C	G	0.05	1.604070e+00	1.168528e+00	3.124473e+00	3.039771e+00	1.723975e-01	1.659604e-01	1.704461e-01
1	1:96483	96483	7	G	C	0.052	1.503521e+00	1.616751e+00	3.128684e+00	2.897024e+00	3.542565e-01	3.416971e-01	3.497546e-01
1	1:97194	97194	4	A	A	0.143	7.465752e-01	7.273403e-01	3.182130e+00	3.041476e+00	3.067463e-01	2.983092e-01	3.020420e-01
1	1:97944	97944	4	C	T	0.252	-1.31399	7.249820e-01	2.856346e+00	2.747194e+00	7.241775e-02	6.936022e-02	7.645165e-02
1	1:110635	110635	3	A	G	0.25	-0.863021	7.228266e-01	2.858123e+00	2.750684e+00	2.348511e-01	2.319469e-01	2.454921e-01
1	1:118413	118413	3	T	G	0.05	1.439012e+00	1.611499e+00	3.162375e+00	2.929243e+00	3.736634e-01	3.609301e-01	3.676889e-01
1	1:140712	140712	3	A	T	0.092	2.114331e+00	8.755687e-01	2.656559e+00	2.584262e+00	1.725287e-02	1.656400e-02	2.066250e-02
1	1:145311	145311	2	T	A	0.058	1.927817e+00	1.417495e+00	2.890544e+00	2.699838e+00	1.763743e-01	1.708622e-01	1.835733e-01
1	1:145710	145710	0	G	A	0.057	1.805539e+00	1.422973e+00	2.908531e+00	2.716387e+00	2.069501e-01	2.007890e-01	2.141474e-01
1	1:146776	146776	2	A	A	0.058	1.808858e+00	1.421771e+00	2.903586e+00	2.713000e+00	2.057417e-01	1.997429e-01	2.132220e-01
1	1:158355	158355	2	G	A	0.496	2.229826e-02	6.030408e-01	3.281931e+00	3.116905e+00	9.705653e-01	9.646756e-01	9.648408e-01
1	1:174835	174835	7	C	T	0.052	1.791794e+00	1.605645e+00	3.170386e+00	2.938920e+00	2.666801e-01	2.561966e-01	2.620618e-01
1	1:175351	175351	10	G	A	0.053	1.862833e+00	1.610562e+00	3.122407e+00	2.892242e+00	2.497188e-01	2.393887e-01	2.465095e-01
1	1:177607	177607	6	A	G	0.137	4.208179e-01	7.207727e-01	3.232404e+00	3.101595e+00	5.604219e-01	5.536386e-01	5.551268e-01
1	1:180727	180727	2	A	G	0.248	-1.50496	7.691889e-01	2.904926e+00	2.774936e+00	5.272246e-02	4.970772e-02	5.550464e-02
1	1:182491	182491	3	C	T	0.125	2.599358e-01	7.422670e-01	3.192182e+00	3.050359e+00	7.268087e-01	7.169510e-01	7.197208e-01
1	1:190461	190461	4	T	C	0.059	1.910206e+00	1.418250e+00	2.895126e+00	2.706085e+00	1.805586e-01	1.749464e-01	1.875956e-01
1	1:193203	193203	1	C	G	0.057	1.721725e+00	1.423842e+00	2.908494e+00	2.715954e+00	2.289590e-01	2.226714e-01	2.370813e-01
1	1:201395	201395	4	A	G	0.059	2.102102e+00	1.412645e+00	2.879740e+00	2.691399e+00	1.393580e-01	1.344346e-01	1.456680e-01
1	1:208804	208804	8	T	A	0.243	-1.10303	6.970747e-01	2.823891e+00	2.728495e+00	1.161982e-01	1.133357e-01	1.229569e-01
1	1:209079	209079	3	C	T	0.058	1.611043e+00	1.419414e+00	2.908886e+00	2.718437e+00	2.586348e-01	2.523100e-01	2.680368e-01
1	1:239698	239698	1	A	G	0.057	7.337188e-01	1.288119e+00	3.214685e+00	3.028649e+00	5.700104e-01	5.587786e-01	5.620709e-01
1	1:242180	242180	2	G	T	0.248	-1.56322	7.697285e-01	2.957614e+00	2.825888e+00	4.447729e-02	4.154701e-02	4.648021e-02
1	1:244584	244584	2	C	T	0.496	2.247994e-01	5.824854e-01	3.282226e+00	3.122104e+00	7.002309e-01	6.962387e-01	6.970200e-01
1	1:256109	256109	8	C	A	0.061	1.971533e+00	1.411942e+00	2.914636e+00	2.726917e+00	1.651936e-01	1.593829e-01	1.704447e-01
1	1:256628	256628	4	G	A	0.059	2.027375e+00	1.416171e+00	2.909351e+00	2.720417e+00	1.548608e-01	1.492416e-01	1.601322e-01
1	1:280201	280201	2	T	C	0.058	1.806143e+00	1.418466e+00	2.894120e+00	2.703054e+00	2.053702e-01	1.996059e-01	2.135419e-01
1	1:292058	292058	2	A	G	0.058	1.979140e+00	1.418568e+00	2.878503e+00	2.688540e+00	1.655420e-01	1.603764e-01	1.730616e-01
1	1:298218	298218	7	T	T	0.259	-1.0072	7.694057e-01	2.929805e+00	2.798914e+00	1.930145e-01	1.875501e-01	1.973209e-01
1	1:309285	309285	5	G	G	0.398	3.754471e-01	6.304878e-01	3.316519e+00	3.171972e+00	5.526396e-01	5.501643e-01	5.521239e-01
1	1:309416	309416	7	A	G	0.241	-1.22069	6.983688e-01	2.927831e+00	2.830413e+00	8.303617e-02	7.919842e-02	8.542786e-02
1	1:318528	318528	2	A	A	0.058	1.815585e+00	1.423326e+00	2.907655e+00	2.715882e+00	2.045633e-01	1.984449e-01	2.117295e-01
1	1:323318	323318	5	G	G	0.254	-1.04504	7.596345e-01	2.908839e+00	2.782027e+00	1.714737e-01	1.665735e-01	1.763686e-01
1	1:337400	337400	9	A	G	0.061	2.053724e+00	1.407900e+00	2.917393e+00	2.731375e+00	1.472562e-01	1.416585e-01	1.518663e-01
1	1:341431	341431	5	G	C	0.059	1.829479e+00	1.412820e+00	2.874934e+00	2.687999e+00	1.978361e-01	1.926754e-01	2.071065e-01
1	1:362990	362990	3	T	G	0.25	-1.32849	7.587059e-01	2.861606e+00	2.733425e+00	8.250196e-02	7.912904e-02	8.687098e-02
1	1:371021	371021	2	G	G	0.496	-0.143996	5.849278e-01	3.263706e+00	3.102723e+00	8.059653e-01	7.999893e-01	8.006654e-01
1	1:371081	371081	2	A	C	0.479	2.404233e-01	6.008965e-01	3.347524e+00	3.179654e+00	6.897886e-01	6.929842e-01	6.949646e-01
1	1:376665	376665	1	C	G	0.09	7.318259e-01	8.036091e-01	2.955195e+00	2.839891e+00	3.642929e-01	3.589784e-01	3.707889e-01
1	1:387550	387550	3	C	A	0.233	-1.16081	7.124449e-01	2.709853e+00	2.613013e+00	1.058646e-01	1.054049e-01	1.180301e-01
1	1:396372	396372	2	A	C	0.132	3.538169e-01	7.223615e-01	3.233594e+00	3.101594e+00	6.251656e-01	6.187601e-01	6.199620e-01
1	1:399654	399654	4	T	A	0.496	-0.0390142	5.814148e-01	3.267846e+00	3.116495e+00	9.466120e-01	9.425200e-01	9.427061e-01
1	1:414873	414873	6	G	C	0.051	-0.0640657	1.302120e+00	3.298445e+00	3.105762e+00	9.608409e-01	9.470930e-01	9.478056e-01
1	1:419645	419645	3	T	A	0.083	-0.289823	9.153336e-01	3.249712e+00	3.116226e+00	7.520736e-01	7.478545e-01	7.484804e-01
1	1:420893	420893	7	C	C	0.052	-0.202326	1.305402e+00	3.272605e+00	3.076480e+00	8.770883e-01	8.620993e-01	8.641809e-01
1	1:438223	438223	0	T	G	0.244	-1.54897	7.711060e-01	2.863548e+00	2.732974e+00	4.680709e-02	4.420946e-02	5.010888e-02
1	1:439520	439520	4	C	C	0.252	-1.27409	7.601893e-01	2.762736e+00	2.640617e+00	9.633802e-02	9.436470e-02	1.054456e-01
1	1:443607	443607	2	A	C	0.058	2.079555e+00	1.416769e+00	2.895686e+00	2.705602e+00	1.447706e-01	1.394884e-01	1.504619e-01
1	1:453305	453305	10	G	T	0.053	1.915537e-01	1.312199e+00	3.347136e+00	3.153975e+00	8.841828e-01	8.971106e-01	8.984972e-01
1	1:464483	464483	6	A	G	0.077	2.857819e-01	8.444569e-01	3.177128e+00	3.068009e+00	7.356374e-01	7.282581e-01	7.301510e-01
1	1:466690	466690	4	T	T	0.05	2.211234e+00	1.261974e+00	2.856647e+00	2.731567e+00	8.229334e-02	7.901320e-02	8.663465e-02
1	1:472309	472309	3	G	C	0.058	1.847603e+00	1.421860e+00	2.891971e+00	2.700760e+00	1.962884e-01	1.906100e-01	2.042484e-01
1	1:477943	477943	7	C	G	0.405	8.043781e-01	6.198037e-01	3.542257e+00	3.421734e+00	1.968469e-01	1.976967e-01	2.062679e-01
1	1:490466	490466	6	A	A	0.128	7.598017e-01	7.484653e-01	3.174100e+00	3.046063e+00	3.120786e-01	3.038361e-01	3.074693e-01
1	1:490489	490489	5	A	A	0.127	7.044333e-01	7.517006e-01	3.172034e+00	3.043253e+00	3.505793e-01	3.421031e-01	3.455616e-01
1	1:491797	491797	3	G	C	0.25	-1.28394	7.679273e-01	2.934234e+00	2.804319e+00	9.713841e-02	9.275495e-02	9.981955e-02
1	1:506104	506104	4	T	A	0.143	6.235865e-01	7.323491e-01	3.210234e+00	3.064078e+00	3.961944e-01	3.876696e-01	3.905296e-01
1	1:506567	506567	4	G	C	0.059	2.090512e+00	1.412143e+00	2.881915e+00	2.693497e+00	1.413918e-01	1.364100e-01	1.476541e-01
1	1:514606	514606	4	T	C	0.05	1.442646e+00	1.619146e+00	3.155426e+00	2.921390e+00	3.747166e-01	3.618544e-01	3.689624e-01
1	1:522626	522626	2	G	G	0.058	2.022301e+00	1.419156e+00	2.916198e+00	2.724987e+00	1.567523e-01	1.509632e-01	1.617394e-01
1	1:522730	522730	5	A	A	0.051	1.546162e+00	1.602634e+00	3.127882e+00	2.898615e+00	3.366038e-01	3.244967e-01	3.322746e-01
1	1:533281	533281	5	G	C	0.415	2.669922e-01	6.069050e-01	3.330012e+00	3.179984e+00	6.607833e-01	6.622758e-01	6.642522e-01
1	1:537325	537325	6	A	T	0.06	1.987998e+00	1.421389e+00	2.899899e+00	2.709620e+00	1.645029e-01	1.589245e-01	1.706181e-01
1	1:562658	562658	0	G	G	0.48	3.673719e-01	6.096336e-01	3.365137e+00	3.188540e+00	5.479047e-01	5.475517e-01	5.499148e-01
1	1:577257	577257	5	T	G	0.051	1.303676e+00	1.605826e+00	3.140093e+00	2.909763e+00	4.184900e-01	4.048093e-01	4.130452e-01
1	1:577552	577552	1	T	C	0.164	8.070580e-03	7.094034e-01	3.275609e+00	3.121361e+00	9.909419e-01	9.884664e-01	9.884957e-01
1	1:580590	580590	6	C	C	0.154	-0.363891	6.702453e-01	3.375710e+00	3.275899e+00	5.881905e-01	5.953196e-01	6.019372e-01
1	1:581874	581874	4	G	A	0.168	3.027336e-01	7.032276e-01	3.294664e+00	3.144577e+00	6.676103e-01	6.653174e-01	6.663751e-01
1	1:585247	585247	3	T	C	0.058	6.617605e-01	1.338599e+00	3.340885e+00	3.122109e+00	6.219501e-01	6.168618e-01	6.179567e-01
1	1:592468	592468	4	T	C	0.471	1.349732e-01	5.884721e-01	3.276290e+00	3.122525e+00	8.189779e-01	8.163275e-01	8.167430e-01
1	1:599574	599574	3	C	G	0.225	-1.76078	7.536334e-01	2.877567e+00	2.761334e+00	2.112958e-02	1.953194e-02	2.330768e-02
1	1:600738	600738	2	T	C	0.066	1.315855e+00	1.237066e+00	3.046042e+00	2.872027e+00	2.896051e-01	2.805603e-01	2.890219e-01
1	1:617111	617111	5	C	T	0.068	1.573668e+00	1.231536e+00	3.032394e+00	2.860757e+00	2.037830e-01	1.960865e-01	2.037544e-01
1	1:630337	630337	7	C	A	0.164	5.026262e-01	6.817631e-01	3.343790e+00	3.226006e+00	4.624127e-01	4.612078e-01	4.647628e-01
1	1:634616	634616	9	A	G	0.096	-0.318485	8.553722e-01	3.275735e+00	3.143469e+00	7.102997e-01	7.085061e-01	7.094190e-01
1	1:638123	638123	7	G	A	0.052	1.263002e+00	1.601589e+00	3.134891e+00	2.905539e+00	4.319051e-01	4.179426e-01	4.266632e-01
1	1:638536	638536	11	A	T	0.42	-0.136277	5.890787e-01	3.260818e+00	3.131813e+00	8.174452e-01	8.166301e-01	8.171045e-01
1	1:639191	639191	10	T	T	0.053	1.242809e+00	1.594627e+00	3.142867e+00	2.916612e+00	4.372943e-01	4.235009e-01	4.316234e-01
1	1:660962	660962	1	A	G	0.492	3.025458e-01	6.168429e-01	3.334548e+00	3.160106e+00	6.246938e-01	6.233839e-01	6.248520e-01
1	1:676556	676556	10	T	T	0.221	-1.26395	6.694375e-01	2.828677e+00	2.765670e+00	6.143028e-02	5.896001e-02	6.530114e-02
1	1:690131	690131	3	A	G	0.05	1.149526e+00	1.606760e+00	3.157487e+00	2.925955e+00	4.757323e-01	4.609964e-01	4.690646e-01
1	1:697492	697492	3	A	G	0.242	-1.3123	7.512428e-01	2.741212e+00	2.624865e+00	8.322302e-02	8.160345e-02	9.193360e-02
1	1:698050	698050	4	G	T	0.244	-0.99956	7.238703e-01	2.813245e+00	2.706853e+00	1.698899e-01	1.676085e-01	1.804984e-01
1	1:700773	700773	3	C	T	0.058	5.826289e-01	1.341224e+00	3.351152e+00	3.130746e+00	6.647775e-01	6.614084e-01	6.623429e-01
1	1:705513	705513	4	G	A	0.059	1.485614e+00	1.097239e+00	3.158730e+00	3.041551e+00	1.782948e-01	1.715295e-01	1.759930e-01
1	1:706080	706080	1	T	A	0.246	-1.3985	7.697376e-01	2.819278e+00	2.690241e+00	7.173459e-02	6.896753e-02	7.704113e-02
1	1:710934	710934	2	C	A	0.24	-1.72578	7.407611e-01	2.848331e+00	2.737299e+00	2.149099e-02	1.995445e-02	2.388424e-02
1	1:711805	711805	4	A	G	0.05	1.448568e+00	1.614099e+00	3.142264e+00	2.909210e+00	3.712775e-01	3.584025e-01	3.660609e-01
1	1:717122	717122	2	T	C	0.24	-1.40452	7.524808e-01	2.719470e+00	2.604147e+00	6.441050e-02	6.301140e-02	7.230515e-02
1	1:746633	746633	8	A	T	0.07	1.189012e+00	1.223525e+00	2.997600e+00	2.829822e+00	3.331086e-01	3.247405e-01	3.362987e-01
1	1:746634	746634	5	A	G	0.068	1.320227e+00	1.226674e+00	3.044177e+00	2.873606e+00	2.839675e-01	2.751189e-01	2.834096e-01
1	1:749288	749288	3	C	C	0.067	1.293494e+00	1.231512e+00	3.033926e+00	2.862999e+00	2.956768e-01	2.868040e-01	2.957808e-01
1	1:768414	768414	7	T	A	0.069	1.609002e+00	1.228300e+00	3.069224e+00	2.898247e+00	1.927176e-01	1.849937e-01	1.915527e-01
1	1:768589	768589	4	G	A	0.067	1.438296e+00	1.229289e+00	3.038652e+00	2.867889e+00	2.443106e-01	2.359853e-01	2.439661e-01
1	1:771374	771374	10	G	G	0.071	1.811346e+00	1.144485e+00	2.710775e+00	2.527894e+00	1.161280e-01	1.151123e-01	1.307039e-01
1	1:783920	783920	4	C	C	0.067	1.538777e+00	1.232371e+00	3.035227e+00	2.863912e+00	2.142305e-01	2.063455e-01	2.140715e-01
1	1:784657	784657	2	T	C	0.066	1.378988e+00	1.235815e+00	3.060503e+00	2.887709e+00	2.667146e-01	2.578459e-01	2.653967e-01
1	1:785129	785129	10	T	T	0.159	1.249039e-02	7.761862e-01	3.296338e+00	3.121919e+00	9.871877e-01	9.864883e-01	9.865166e-01
1	1:785131	785131	11	C	T	0.161	6.143431e-02	7.701986e-01	3.296778e+00	3.124136e+00	9.365576e-01	9.369918e-01	9.371325e-01
1	1:789724	789724	5	A	A	0.051	1.294640e+00	1.606515e+00	3.155183e+00	2.924205e+00	4.219127e-01	4.082727e-01	4.157514e-01
1	1:791674	791674	4	T	A	0.353	1.347467e-02	6.481769e-01	3.268141e+00	3.121275e+00	9.834488e-01	9.815251e-01	9.815677e-01
1	1:801647	801647	2	T	A	0.099	-0.196227	8.722367e-01	3.314780e+00	3.163722e+00	8.223852e-01	8.292078e-01	8.307704e-01
1	1:815482	815482	3	A	G	0.058	3.447085e-02	1.053177e+00	3.195666e+00	3.111873e+00	9.739440e-01	9.676663e-01	9.681187e-01
1	1:819229	819229	4	C	T	0.42	2.914777e-01	5.950290e-01	3.344607e+00	3.193361e+00	6.251312e-01	6.270274e-01	6.294910e-01
1	1:828419	828419	2	C	T	0.149	-0.156554	7.834539e-01	3.311400e+00	3.128181e+00	8.419556e-01	8.413196e-01	8.416992e-01
1	1:831293	831293	3	C	A	0.15	3.910680e-02	7.889635e-01	3.307076e+00	3.122199e+00	9.605496e-01	9.601178e-01	9.602012e-01
1	1:843746	843746	5	C	G	0.059	1.762448e+00	1.144603e+00	3.034166e+00	2.902000e+00	1.262446e-01	1.205018e-01	1.264802e-01
1	1:850448	850448	3	T	G	0.15	-0.0607496	7.807851e-01	3.300983e+00	3.121214e+00	9.381121e-01	9.366015e-01	9.367362e-01
1	1:858722	858722	4	T	A	0.067	1.521445e+00	1.233948e+00	3.065526e+00	2.893219e+00	2.199896e-01	2.117821e-01	2.186970e-01
1	1:868357	868357	5	G	A	0.068	1.258322e+00	1.230632e+00	3.034799e+00	2.865284e+00	3.086009e-01	2.996322e-01	3.087315e-01
1	1:892266	892266	4	T	C	0.37	8.728104e-01	6.490354e-01	3.281878e+00	3.151316e+00	1.812323e-01	1.752466e-01	1.794432e-01
1	1:894927	894927	5	A	G	0.051	1.456421e+00	1.607222e+00	3.158530e+00	2.928153e+00	3.666601e-01	3.541537e-01	3.609083e-01
1	1:897282	897282	3	T	C	0.05	-0.0252238	1.309616e+00	3.307909e+00	3.112063e+00	9.846653e-01	9.697915e-01	9.702507e-01
1	1:901672	901672	3	G	A	0.15	1.489049e-02	7.853656e-01	3.305504e+00	3.122266e+00	9.849046e-01	9.852452e-01	9.852762e-01
1	1:903259	903259	6	C	C	0.051	-0.248366	1.300741e+00	3.276333e+00	3.084078e+00	8.488936e-01	8.375434e-01	8.389489e-01
1	1:923451	923451	11	A	A	0.062	1.601205e+00	1.050571e+00	3.246991e+00	3.156487e+00	1.301077e-01	1.248542e-01	1.293279e-01
1	1:926954	926954	10	T	C	0.354	-0.331856	6.391849e-01	3.281139e+00	3.149798e+00	6.045875e-01	6.014003e-01	6.027551e-01
1	1:927886	927886	2	G	A	0.066	1.416862e+00	1.233090e+00	3.054265e+00	2.882190e+00	2.528273e-01	2.442070e-01	2.518063e-01
1	1:931379	931379	7	G	A	0.052	1.744527e+00	1.598576e+00	3.133533e+00	2.904762e+00	2.773271e-01	2.664703e-01	2.734252e-01
1	1:954429	954429	4	T	C	0.05	1.747402e+00	1.242124e+00	3.008396e+00	2.886140e+00	1.620755e-01	1.559630e-01	1.625048e-01
1	1:959113	959113	2	A	C	0.058	2.064474e+00	1.129702e+00	2.890948e+00	2.765306e+00	7.011685e-02	6.673063e-02	7.340821e-02
1	1:971199	971199	9	T	A	0.07	1.565246e+00	1.232536e+00	3.055974e+00	2.887044e+00	2.065632e-01	1.986909e-01	2.056685e-01
1	1:975263	975263	5	G	G	0.263	-1.21682	8.154094e-01	3.000372e+00	2.866595e+00	1.382512e-01	1.324369e-01	1.392493e-01
1	1:976707	976707	8	G	G	0.33	1.102181e+00	6.442203e-01	3.422832e+00	3.292321e+00	8.968785e-02	8.646918e-02	9.158378e-02
1	1:978683	978683	9	C	G	0.263	-0.810321	7.547522e-01	3.014636e+00	2.906198e+00	2.851450e-01	2.781324e-01	2.853051e-01
1	1:979443	979443	4	C	A	0.168	-0.49104	7.874101e-01	3.361183e+00	3.172120e+00	5.340649e-01	5.321736e-01	5.341824e-01
1	1:987050	987050	5	T	T	0.458	3.487258e-01	6.000737e-01	3.291362e+00	3.137681e+00	5.622372e-01	5.574470e-01	5.588788e-01
1	1:991246	991246	6	T	G	0.077	-1.23742	9.069536e-01	3.156313e+00	3.034743e+00	1.750044e-01	1.681944e-01	1.727466e-01
1	1:993680	993680	5	A	A	0.051	1.520765e+00	1.618191e+00	3.150640e+00	2.917656e+00	3.492115e-01	3.368291e-01	3.438937e-01
1	1:996058	996058	3	C	C	0.483	7.580407e-01	6.050811e-01	3.512935e+00	3.350705e+00	2.127173e-01	2.124121e-01	2.191800e-01
1	1:1001010	1001010	2	C	T	0.364	1.508557e+00	6.649276e-01	3.619998e+00	3.470871e+00	2.507022e-02	2.403955e-02	2.814459e-02
1	1:1005686	1005686	3	G	T	0.083	-0.817762	9.410271e-01	3.288221e+00	3.133424e+00	3.865762e-01	3.800456e-01	3.825581e-01
1	1:1015352	1015352	4	A	T	0.345	4.258670e-01	6.493312e-01	3.201392e+00	3.060208e+00	5.131730e-01	5.043438e-01	5.067627e-01
1	1:1016334	1016334	2	G	T	0.058	4.346984e-01	1.342081e+00	3.336818e+00	3.116423e+00	7.465784e-01	7.419670e-01	7.426097e-01
1	1:1017935	1017935	8	T	A	0.47	5.929799e-01	5.843724e-01	3.268674e+00	3.134130e+00	3.122764e-01	3.054615e-01	3.085641e-01
1	1:1019184	1019184	2	C	A	0.479	6.549959e-01	6.040785e-01	3.503167e+00	3.335799e+00	2.804102e-01	2.817148e-01	2.885543e-01
1	1:1043076	1043076	5	A	G	0.466	5.010195e-01	6.154099e-01	3.376011e+00	3.211532e+00	4.171870e-01	4.150024e-01	4.183419e-01
1	1:1051938	1051938	6	T	A	0.094	-0.740893	9.394367e-01	3.308443e+00	3.159310e+00	4.318682e-01	4.268044e-01	4.291609e-01
1	1:1052730	1052730	4	A	G	0.16	-0.673746	7.625361e-01	3.238480e+00	3.075100e+00	3.787010e-01	3.702456e-01	3.730765e-01
1	1:1052905	1052905	3	A	G	0.475	8.570459e-01	5.970494e-01	3.519907e+00	3.365772e+00	1.537550e-01	1.523790e-01	1.589751e-01
1	1:1063963	1063963	2	C	G	0.256	-0.994468	8.426017e-01	2.990953e+00	2.841937e+00	2.402410e-01	2.330072e-01	2.421504e-01
1	1:1083014	1083014	3	T	C	0.258	-1.12401	8.481351e-01	3.049976e+00	2.901111e+00	1.875997e-01	1.803606e-01	1.869602e-01
1	1:1084611	1084611	5	A	A	0.441	1.001289e+00	5.958889e-01	3.557748e+00	3.408299e+00	9.549497e-02	9.401666e-02	1.004221e-01
1	1:1090987	1090987	2	A	G	0.165	-0.488034	7.891148e-01	3.307261e+00	3.120983e+00	5.374461e-01	5.313260e-01	5.328409e-01
1	1:1094266	1094266	5	G	T	0.169	-0.537022	7.802923e-01	3.362407e+00	3.175699e+00	4.926348e-01	4.901083e-01	4.923553e-01
1	1:1095234	1095234	5	T	A	0.373	-0.454921	6.729764e-01	3.356202e+00	3.224476e+00	5.003518e-01	5.004118e-01	5.039851e-01
1	1:1096053	1096053	6	T	C	0.47	-0.218156	5.882917e-01	3.362650e+00	3.206269e+00	7.114178e-01	7.202339e-01	7.235647e-01
1	1:1105664	1105664	4	A	G	0.252	-1.08743	8.026880e-01	2.865655e+00	2.738412e+00	1.780490e-01	1.741165e-01	1.857855e-01
1	1:1110950	1110950	2	C	G	0.165	-0.697496	7.836932e-01	3.378064e+00	3.189315e+00	3.752408e-01	3.715067e-01	3.745830e-01
1	1:1120171	1120171	4	A	C	0.067	1.565597e+00	1.229269e+00	3.039340e+00	2.868734e+00	2.052667e-01	1.974997e-01	2.049735e-01
1	1:1128410	1128410	3	G	A	0.158	-0.662885	7.608188e-01	3.214952e+00	3.053384e+00	3.853421e-01	3.763203e-01	3.794227e-01
1	1:1136198	1136198	3	A	G	0.05	1.521069e+00	1.605423e+00	3.135731e+00	2.904574e+00	3.453101e-01	3.329883e-01	3.405874e-01
1	1:1149464	1149464	4	A	C	0.462	5.250752e-01	6.019493e-01	3.408485e+00	3.244478e+00	3.847914e-01	3.839534e-01	3.882101e-01
1	1:1150636	1150636	7	C	T	0.078	-0.480649	1.025801e+00	3.330447e+00	3.163565e+00	6.402343e-01	6.396396e-01	6.411396e-01
1	1:1157646	1157646	3	T	C	0.05	1.430733e+00	1.606487e+00	3.152804e+00	2.920791e+00	3.749274e-01	3.621121e-01	3.692722e-01
1	1:1168096	1168096	5	C	G	0.271	-0.361679	7.672373e-01	3.082030e+00	2.947089e+00	6.382075e-01	6.285301e-01	6.383441e-01
1	1:1176386	1176386	8	G	A	0.061	2.086789e+00	1.124195e+00	2.869405e+00	2.746690e+00	6.587069e-02	6.276850e-02	6.951392e-02
1	1:1178252	1178252	2	C	T	0.488	-0.782315	6.096144e-01	3.306763e+00	3.145242e+00	2.018618e-01	1.957381e-01	1.997668e-01
1	1:1186604	1186604	6	C	T	0.068	1.513866e+00	1.226163e+00	3.004302e+00	2.835598e+00	2.193781e-01	2.118090e-01	2.205758e-01
1	1:1197161	1197161	6	A	C	0.487	-0.525674	5.872902e-01	3.160883e+00	3.028321e+00	3.725338e-01	3.636937e-01	3.673677e-01
1	1:1198186	1198186	2	G	T	0.058	1.699592e+00	1.127278e+00	3.058509e+00	2.929056e+00	1.342609e-01	1.282577e-01	1.339221e-01
1	1:1199942	1199942	7	T	C	0.052	1.639396e+00	1.608131e+00	3.125113e+00	2.895508e+00	3.100443e-01	2.984530e-01	3.060582e-01
1	1:1203504	1203504	2	A	G	0.083	-1.06009	9.430598e-01	3.308195e+00	3.155090e+00	2.632146e-01	2.570300e-01	2.606058e-01
1	1:1205070	1205070	3	A	G	0.158	-0.851197	7.606538e-01	3.294027e+00	3.128663e+00	2.653608e-01	2.585777e-01	2.620638e-01
1	1:1217694	1217694	4	C	C	0.395	6.207487e-01	5.662991e-01	3.401071e+00	3.268964e+00	2.752082e-01	2.724655e-01	2.775112e-01
1	1:1224511	1224511	9	C	T	0.053	1.499275e+00	1.613778e+00	3.164679e+00	2.933940e+00	3.547299e-01	3.425172e-01	3.489343e-01
1	1:1224888	1224888	4	T	A	0.487	-0.773581	5.799306e-01	3.222475e+00	3.097347e+00	1.847563e-01	1.781571e-01	1.823197e-01
1	1:1238750	1238750	2	T	C	0.083	-0.799883	9.373946e-01	3.280014e+00	3.126501e+00	3.951907e-01	3.884303e-01	3.908670e-01
1	1:1241537	1241537	3	A	A	0.058	1.263547e+00	1.053891e+00	3.228301e+00	3.137410e+00	2.329150e-01	2.264008e-01	2.301675e-01
1	1:1249107	1249107	6	A	T	0.171	-0.530906	7.783446e-01	3.333035e+00	3.149780e+00	4.964926e-01	4.920145e-01	4.938891e-01
1	1:1259582	1259582	3	C	T	0.05	9.895282e-02	1.309795e+00	3.335371e+00	3.138150e+00	9.399042e-01	9.563050e-01	9.570981e-01
1	1:1275788	1275788	3	C	T	0.383	4.837056e-01	5.710144e-01	3.399856e+00	3.259235e+00	3.986263e-01	3.984371e-01	4.031695e-01
1	1:1277388	1277388	2	G	C	0.066	1.414154e+00	1.232815e+00	3.031687e+00	2.860174e+00	2.536248e-01	2.452325e-01	2.536437e-01
1	1:1294800	1294800	4	C	C	0.261	-0.758056	7.217686e-01	3.080751e+00	2.972491e+00	2.957021e-01	2.878774e-01	2.929938e-01
1	1:1315200	1315200	6	C	T	0.222	-1.03993	6.966362e-01	3.909331e+00	3.728709e+00	1.381183e-01	1.492156e-01	1.645794e-01
1	1:1315856	1315856	3	T	T	0.225	-0.299337	7.204932e-01	3.326063e+00	3.133600e+00	6.785458e-01	6.755039e-01	6.764055e-01
1	1:1337944	1337944	8	G	A	0.287	3.624539e-01	6.163190e-01	3.173692e+00	3.050272e+00	5.575739e-01	5.490028e-01	5.515906e-01
1	1:1347853	1347853	5	C	T	0.297	1.187325e+00	6.363897e-01	3.457978e+00	3.321817e+00	6.452235e-02	6.192125e-02	6.688560e-02
1	1:1370281	1370281	5	T	C	0.102	4.187885e-01	9.513285e-01	3.344183e+00	3.218895e+00	6.605738e-01	6.660696e-01	6.699025e-01
1	1:1379541	1379541	8	T	A	0.243	-0.739276	7.041895e-01	2.928220e+00	2.850520e+00	2.959080e-01	2.916655e-01	3.016746e-01
1	1:1383434	1383434	4	A	T	0.227	-0.305567	7.175997e-01	3.340668e+00	3.150756e+00	6.710027e-01	6.701199e-01	6.712650e-01
1	1:1389380	1389380	3	T	C	0.292	8.334232e-01	6.743340e-01	3.492847e+00	3.326706e+00	2.189020e-01	2.179072e-01	2.241811e-01
1	1:1406199	1406199	1	T	C	0.459	6.770022e-01	6.094243e-01	3.435333e+00	3.256465e+00	2.688375e-01	2.664147e-01	2.711370e-01
1	1:1410376	1410376	2	A	C	0.331	-0.129231	7.031820e-01	3.252800e+00	3.106832e+00	8.544963e-01	8.490993e-01	8.496157e-01
1	1:1414042	1414042	3	T	C	0.108	3.223386e-01	1.044767e+00	3.377427e+00	3.173493e+00	7.582166e-01	7.655601e-01	7.673940e-01
1	1:1425561	1425561	5	T	G	0.331	2.352200e-01	6.982771e-01	3.268848e+00	3.130301e+00	7.368126e-01	7.340529e-01	7.347356e-01
1	1:1437985	1437985	9	C	T	0.123	-0.676658	8.353040e-01	3.382904e+00	3.245030e+00	4.195015e-01	4.188788e-01	4.231671e-01
1	1:1439131	1439131	2	C	A	0.405	2.006336e-01	5.775916e-01	3.299618e+00	3.135157e+00	7.289276e-01	7.267284e-01	7.274774e-01
1	1:1458794	1458794	5	A	A	0.271	-0.814392	8.535209e-01	2.959613e+00	2.807086e+00	3.419226e-01	3.350791e-01	3.487782e-01
1	1:1485850	1485850	5	C	T	0.246	9.553796e-01	6.582937e-01	3.557874e+00	3.420462e+00	1.493065e-01	1.490365e-01	1.565419e-01
1	1:1494093	1494093	1	T	T	0.393	3.537099e-01	5.957914e-01	3.380212e+00	3.198851e+00	5.538430e-01	5.548917e-01	5.575458e-01
1	1:1501996	1501996	9	A	T	0.421	4.201274e-01	5.667233e-01	3.262130e+00	3.141381e+00	4.599434e-01	4.541722e-01	4.562062e-01
1	1:1506741	1506741	4	A	T	0.05	1.481761e+00	1.619912e+00	3.148770e+00	2.915623e+00	3.621746e-01	3.495170e-01	3.567876e-01
1	1:1512531	1512531	3	A	G	0.433	4.276792e-01	6.126249e-01	3.243337e+00	3.076558e+00	4.864593e-01	4.778874e-01	4.800685e-01
1	1:1529429	1529429	4	T	C	0.05	1.641210e+00	1.167492e+00	3.121074e+00	3.036923e+00	1.623804e-01	1.560985e-01	1.606488e-01
1	1:1532908	1532908	1	G	A	0.057	2.587597e-01	1.341233e+00	3.335347e+00	3.114355e+00	8.473426e-01	8.426825e-01	8.430758e-01
1	1:1546032	1546032	5	A	G	0.288	-1.10591	7.280273e-01	3.174005e+00	3.052740e+00	1.313811e-01	1.255153e-01	1.300967e-01
1	1:1547524	1547524	7	A	G	0.233	-0.0654006	7.207867e-01	3.309981e+00	3.124285e+00	9.278545e-01	9.281055e-01	9.282654e-01
1	1:1551612	1551612	3	G	A	0.425	3.568533e-01	5.906678e-01	3.265573e+00	3.113477e+00	5.468828e-01	5.404842e-01	5.419648e-01
1	1:1556080	1556080	5	C	C	0.085	-0.67234	9.407922e-01	3.268508e+00	3.113563e+00	4.762115e-01	4.693129e-01	4.712040e-01
1	1:1556855	1556855	1	A	T	0.213	-0.420199	7.012108e-01	3.320753e+00	3.154231e+00	5.501371e-01	5.466563e-01	5.483077e-01
1	1:1566298	1566298	5	G	G	0.28	-0.973785	8.321964e-01	2.980130e+00	2.836275e+00	2.442640e-01	2.373132e-01	2.467496e-01
1	1:1566911	1566911	0	A	G	0.439	4.880014e-01	6.184160e-01	3.341952e+00	3.159046e+00	4.316011e-01	4.268953e-01	4.292447e-01
1	1:1570193	1570193	1	T	G	0.057	1.848448e+00	1.420646e+00	2.899755e+00	2.709122e+00	1.957061e-01	1.898548e-01	2.030673e-01
1	1:1574105	1574105	2	G	G	0.347	2.783238e-02	7.266826e-01	3.279203e+00	3.124720e+00	9.695117e-01	9.725750e-01	9.726634e-01
1	1:1575359	1575359	3	C	A	0.433	2.850482e-01	6.058344e-01	3.256441e+00	3.090175e+00	6.388482e-01	6.312180e-01	6.325444e-01
1	1:1580698	1580698	4	A	G	0.277	-0.557585	8.610026e-01	3.094655e+00	2.932201e+00	5.184811e-01	5.074947e-01	5.159916e-01
1	1:1582291	1582291	2	G	G	0.273	-1.1935	8.409838e-01	2.974357e+00	2.824485e+00	1.584422e-01	1.523622e-01	1.604421e-01
1	1:1592799	1592799	2	C	T	0.058	2.005639e+00	1.420656e+00	2.894594e+00	2.704267e+00	1.606054e-01	1.551579e-01	1.669209e-01
1	1:1607814	1607814	2	C	T	0.107	1.305337e-01	1.045057e+00	3.345673e+00	3.140808e+00	9.008071e-01	9.094821e-01	9.101390e-01
1	1:1610192	1610192	3	C	T	0.425	3.744638e-01	6.020330e-01	3.242960e+00	3.086791e+00	5.351226e-01	5.271931e-01	5.289832e-01
1	1:1627053	1627053	1	G	A	0.344	-0.124272	7.325785e-01	3.268366e+00	3.111544e+00	8.655820e-01	8.609650e-01	8.613641e-01
1	1:1631584	1631584	3	C	G	0.05	1.324031e+00	1.603366e+00	3.145950e+00	2.913942e+00	4.105665e-01	3.970082e-01	4.048904e-01
1	1:1647989	1647989	6	A	G	0.274	-0.549739	8.530725e-01	3.084458e+00	2.931713e+00	5.205319e-01	5.101877e-01	5.188308e-01
1	1:1662146	1662146	11	T	T	0.312	-0.0590509	7.559745e-01	3.217509e+00	3.081778e+00	9.378688e-01	9.228703e-01	9.254921e-01
1	1:1666377	1666377	9	A	G	0.237	1.796902e-02	7.282818e-01	3.316232e+00	3.122691e+00	9.803566e-01	9.816996e-01	9.817403e-01
1	1:1673312	1673312	2	G	A	0.058	1.963768e+00	1.419637e+00	2.904734e+00	2.714570e+00	1.691446e-01	1.634189e-01	1.751660e-01
1	1:1688811	1688811	6	A	G	0.231	-0.0528093	7.237831e-01	3.313134e+00	3.121261e+00	9.419572e-01	9.403905e-01	9.405171e-01
1	1:1696464	1696464	9	T	G	0.237	-0.104736	7.114972e-01	3.297606e+00	3.115018e+00	8.832177e-01	8.789299e-01	8.792410e-01
1	1:1702443	1702443	4	C	G	0.353	-0.537456	7.017000e-01	3.306537e+00	3.165891e+00	4.452193e-01	4.406555e-01	4.429978e-01
1	1:1703828	1703828	4	T	C	0.277	6.484236e-01	6.752475e-01	3.402995e+00	3.242517e+00	3.388475e-01	3.367136e-01	3.410103e-01
1	1:1706550	1706550	5	G	C	0.415	6.174026e-03	5.856325e-01	3.264258e+00	3.118494e+00	9.916060e-01	9.837874e-01	9.839165e-01
1	1:1709930	1709930	6	A	G	0.282	7.648454e-01	6.452424e-01	3.321730e+00	3.182893e+00	2.382166e-01	2.326138e-01	2.365594e-01
1	1:1714502	1714502	6	C	A	0.137	-0.423796	8.353405e-01	3.387059e+00	3.240470e+00	6.128523e-01	6.198654e-01	6.246684e-01
1	1:1717375	1717375	3	A	G	0.35	4.811260e-01	5.896765e-01	3.478979e+00	3.310951e+00	4.161652e-01	4.215749e-01	4.285259e-01
1	1:1735079	1735079	4	C	C	0.277	-1.39654	7.825048e-01	2.914724e+00	2.790682e+00	7.683544e-02	7.311272e-02	7.968885e-02
1	1:1739336	1739336	3	G	C	0.058	2.025134e+00	1.419111e+00	2.920997e+00	2.730777e+00	1.561642e-01	1.503194e-01	1.608823e-01
1	1:1749927	1749927	3	T	C	0.292	-0.892212	7.425440e-01	2.935983e+00	2.799157e+00	2.318994e-01	2.261355e-01	2.366756e-01
1	1:1754824	1754824	7	C	T	0.345	1.012380e-01	6.978067e-01	3.270220e+00	3.147293e+00	8.848909e-01	8.905534e-01	8.914743e-01
1	1:1757830	1757830	4	T	G	0.235	6.720972e-01	6.313140e-01	3.233189e+00	3.133074e+00	2.891942e-01	2.823593e-01	2.856517e-01
1	1:1758782	1758782	3	A	G	0.108	2.197478e-01	1.048588e+00	3.365991e+00	3.159222e+00	8.343622e-01	8.439387e-01	8.453163e-01
1	1:1760070	1760070	3	A	T	0.242	-0.31931	7.143576e-01	3.384349e+00	3.188115e+00	6.556892e-01	6.599626e-01	6.622217e-01
1	1:1760094	1760094	2	G	A	0.107	3.177056e-01	1.052200e+00	3.391198e+00	3.180694e+00	7.632174e-01	7.731482e-01	7.753921e-01
1	1:1779692	1779692	6	C	G	0.06	1.854101e+00	1.421581e+00	2.906588e+00	2.715825e+00	1.946436e-01	1.886542e-01	2.014379e-01
1	1:1779694	1779694	6	T	A	0.06	1.939304e+00	1.419518e+00	2.917067e+00	2.726377e+00	1.744401e-01	1.684304e-01	1.798673e-01
1	1:1780688	1780688	4	T	C	0.328	-0.0356078	5.759506e-01	3.266173e+00	3.112212e+00	9.508055e-01	9.439668e-01	9.442940e-01
1	1:1781060	1781060	2	C	T	0.289	-0.744704	7.865591e-01	3.044829e+00	2.884018e+00	3.456498e-01	3.365398e-01	3.452798e-01
1	1:1782935	1782935	2	C	A	0.058	1.715861e+00	1.423302e+00	2.918589e+00	2.726597e+00	2.303631e-01	2.238221e-01	2.376819e-01
1	1:1792745	1792745	4	T	C	0.109	5.548868e-01	1.046653e+00	3.434538e+00	3.231963e+00	5.969851e-01	6.049738e-01	6.091568e-01
1	1:1802448	1802448	2	C	T	0.083	-0.905842	9.387263e-01	3.283009e+00	3.129800e+00	3.365011e-01	3.296732e-01	3.325696e-01
1	1:1830729	1830729	3	A	C	0.058	3.932100e-01	1.342720e+00	3.343616e+00	3.122273e+00	7.701457e-01	7.669676e-01	7.675202e-01
1	1:1835792	1835792	1	T	A	0.131	-0.488891	8.372970e-01	3.387446e+00	3.240217e+00	5.603887e-01	5.647351e-01	5.691684e-01
1	1:1857929	1857929	4	T	T	0.059	1.873173e+00	1.420473e+00	2.898944e+00	2.709848e+00	1.897817e-01	1.840145e-01	1.969460e-01
1	1:1864530	1864530	3	T	A	0.058	2.060037e+00	1.415367e+00	2.915698e+00	2.725652e+00	1.481478e-01	1.425057e-01	1.529124e-01
1	1:1873709	1873709	7	G	A	0.224	-0.328245	6.507173e-01	3.283427e+00	3.163732e+00	6.148801e-01	6.127029e-01	6.142751e-01
1	1:1875557	1875557	3	T	G	0.242	-0.29861	7.174444e-01	3.362484e+00	3.166821e+00	6.779974e-01	6.797949e-01	6.813096e-01
1	1:1887999	1887999	4	G	A	0.244	-0.172122	7.112606e-01	3.328108e+00	3.136511e+00	8.091970e-01	8.097818e-01	8.103431e-01
1	1:1889480	1889480	3	C	T	0.058	1.877889e+00	1.431747e+00	2.922752e+00	2.729356e+00	1.921569e-01	1.857853e-01	1.978599e-01
1	1:1890788	1890788	7	T	G	0.112	4.770846e-01	1.052611e+00	3.446467e+00	3.237012e+00	6.511950e-01	6.643498e-01	6.693010e-01
1	1:1891152	1891152	4	A	G	0.252	-0.898723	7.194996e-01	2.688227e+00	2.562138e+00	2.140616e-01	2.185948e-01	2.436864e-01
1	1:1902116	1902116	2	C	T	0.306	-0.480286	7.054665e-01	3.013991e+00	2.871918e+00	4.973058e-01	4.893615e-01	5.027035e-01
1	1:1925983	1925983	7	G	A	0.052	-0.576831	1.004716e+00	3.358818e+00	3.299746e+00	5.669586e-01	5.724944e-01	5.806429e-01
1	1:1931365	1931365	0	T	C	0.252	-1.48796	7.641618e-01	2.605929e+00	2.455244e+00	5.384996e-02	5.386329e-02	6.490702e-02
1	1:1938036	1938036	6	G	A	0.308	7.984696e-01	6.294839e-01	3.179016e+00	3.039921e+00	2.070921e-01	1.996204e-01	2.039828e-01
1	1:1943259	1943259	0	T	G	0.057	1.805539e+00	1.422973e+00	2.908531e+00	2.716387e+00	2.069501e-01	2.007890e-01	2.141474e-01
1	1:1949769	1949769	3	G	G	0.25	-1.05242	7.946829e-01	2.652053e+00	2.498885e+00	1.879101e-01	1.926008e-01	2.197433e-01
1	1:1962705	1962705	1	A	T	0.057	1.848448e+00	1.420646e+00	2.899755e+00	2.709122e+00	1.957061e-01	1.898548e-01	2.030673e-01
1	1:1973965	1973965	3	G	A	0.233	-0.0277927	6.894092e-01	3.285116e+00	3.121584e+00	9.679100e-01	9.667641e-01	9.668343e-01
1	1:1977454	1977454	6	G	G	0.06	2.258134e+00	1.410937e+00	2.896498e+00	2.708839e+00	1.121283e-01	1.073735e-01	1.167360e-01
1	1:1977478	1977478	5	C	A	0.136	-0.195254	8.301465e-01	3.305365e+00	3.160304e+00	8.144512e-01	8.195080e-01	8.208603e-01
1	1:1985723	1985723	3	C	T	0.058	2.046030e+00	1.416877e+00	2.882748e+00	2.693672e+00	1.513328e-01	1.462253e-01	1.579401e-01
1	1:2005626	2005626	4	T	C	0.235	6.116961e-02	7.144499e-01	3.303297e+00	3.114570e+00	9.319130e-01	9.265563e-01	9.268039e-01
1	1:2009723	2009723	4	A	C	0.454	5.100584e-01	5.752278e-01	3.125517e+00	2.979551e+00	3.770104e-01	3.675576e-01	3.725729e-01
1	1:2023651	2023651	6	C	A	0.085	-0.745159	9.327184e-01	3.265687e+00	3.113624e+00	4.259201e-01	4.187932e-01	4.210186e-01
1	1:2039801	2039801	1	C	T	0.311	-0.563727	7.403844e-01	3.168957e+00	3.001743e+00	4.479132e-01	4.375125e-01	4.417579e-01
1	1:2043297	2043297	7	G	A	0.267	-1.45051	7.599789e-01	2.736004e+00	2.599556e+00	5.870008e-02	5.700380e-02	6.541307e-02
1	1:2053419	2053419	1	T	A	0.107	2.930103e-01	1.050068e+00	3.389938e+00	3.179970e+00	7.806950e-01	7.919892e-01	7.942985e-01
1	1:2056986	2056986	3	C	T	0.05	1.306040e+00	1.610304e+00	3.145352e+00	2.913394e+00	4.189417e-01	4.051951e-01	4.132317e-01
1	1:2071291	2071291	3	C	G	0.05	1.288210e+00	1.607773e+00	3.156281e+00	2.924542e+00	4.245769e-01	4.108582e-01	4.183432e-01
1	1:2074796	2074796	3	C	G	0.05	-0.179089	1.307943e+00	3.281799e+00	3.086960e+00	8.913205e-01	8.780099e-01	8.794732e-01
1	1:2086912	2086912	9	C	T	0.061	1.967004e+00	1.410256e+00	2.839645e+00	2.655824e+00	1.656571e-01	1.615007e-01	1.757876e-01
1	1:2087009	2087009	4	G	A	0.05	1.521620e+00	1.613351e+00	3.130397e+00	2.899025e+00	3.475029e-01	3.350848e-01	3.429778e-01
1	1:2087322	2087322	3	C	T	0.083	-0.837578	9.404287e-01	3.275843e+00	3.121081e+00	3.749077e-01	3.678817e-01	3.704710e-01
1	1:2091740	2091740	3	C	A	0.083	-0.925536	9.356551e-01	3.308955e+00	3.155578e+00	3.245628e-01	3.185325e-01	3.216200e-01
1	1:2092788	2092788	2	T	G	0.058	1.894652e+00	1.420662e+00	2.910447e+00	2.718955e+00	1.848476e-01	1.788361e-01	1.910622e-01
1	1:2101565	2101565	0	A	T	0.455	7.206638e-01	5.855671e-01	3.249247e+00	3.084392e+00	2.208379e-01	2.135430e-01	2.174849e-01
1	1:2111190	2111190	6	T	G	0.239	-0.99578	8.257562e-01	2.722090e+00	2.585712e+00	2.302282e-01	2.333061e-01	2.576649e-01
1	1:2118212	2118212	3	T	T	0.333	-1.03455	6.999673e-01	2.933203e+00	2.784310e+00	1.420292e-01	1.367297e-01	1.454461e-01
1	1:2118976	2118976	2	C	A	0.298	1.720449e+00	5.982586e-01	3.238535e+00	3.123352e+00	4.770579e-03	4.192771e-03	5.682661e-03
1	1:2122475	2122475	3	T	C	0.283	-1.28083	6.942542e-01	2.284247e+00	2.141339e+00	6.751756e-02	7.863022e-02	1.078157e-01
1	1:2123574	2123574	3	C	T	0.05	1.343993e+00	1.609790e+00	3.138966e+00	2.906821e+00	4.054403e-01	3.918918e-01	4.001195e-01
1	1:2129867	2129867	2	G	T	0.281	-1.46811	6.939195e-01	2.238561e+00	2.099158e+00	3.643908e-02	4.263083e-02	6.180524e-02
1	1:2134244	2134244	2	G	G	0.446	1.009382e+00	5.795642e-01	3.064928e+00	2.913613e+00	8.413704e-02	7.930566e-02	8.466494e-02
1	1:2149914	2149914	3	G	C	0.25	-1.46841	8.004511e-01	2.708997e+00	2.555242e+00	6.905941e-02	6.765736e-02	7.811024e-02
1	1:2152558	2152558	4	C	C	0.429	3.674345e-01	5.783177e-01	3.144768e+00	2.996670e+00	5.264095e-01	5.162072e-01	5.208933e-01
1	1:2170509	2170509	3	A	G	0.083	-0.787953	9.398384e-01	3.281848e+00	3.127081e+00	4.034774e-01	3.967853e-01	3.991613e-01
1	1:2177126	2177126	5	A	G	0.288	-1.5174	7.007464e-01	2.337750e+00	2.199734e+00	3.233523e-02	3.556979e-02	4.899678e-02
1	1:2188577	2188577	3	C	G	0.05	1.374427e+00	1.606626e+00	3.132310e+00	2.900454e+00	3.939937e-01	3.806417e-01	3.890666e-01
1	1:2191529	2191529	12	A	G	0.396	6.896884e-01	5.585678e-01	3.172641e+00	3.062120e+00	2.193380e-01	2.121644e-01	2.162391e-01
1	1:2194433	2194433	1	A	G	0.434	6.868806e-01	5.758656e-01	3.117419e+00	2.962520e+00	2.353089e-01	2.270152e-01	2.324030e-01
1	1:2196604	2196604	2	C	T	0.438	6.075702e-01	5.703164e-01	3.031926e+00	2.886534e+00	2.888694e-01	2.807044e-01	2.887920e-01
1	1:2198009	2198009	0	T	A	0.39	7.243573e-01	5.653250e-01	3.283326e+00	3.126260e+00	2.025548e-01	1.960741e-01	2.000730e-01
1	1:2214318	2214318	4	T	G	0.269	1.362914e+00	6.088253e-01	3.072082e+00	2.968104e+00	2.702596e-02	2.481864e-02	2.836764e-02
1	1:2219591	2219591	5	C	T	0.246	-1.15362	7.485074e-01	2.666034e+00	2.536571e+00	1.258947e-01	1.271684e-01	1.442124e-01
1	1:2239675	2239675	7	A	G	0.224	-0.389659	6.588761e-01	3.279931e+00	3.152221e+00	5.553657e-01	5.513996e-01	5.530014e-01
1	1:2241360	2241360	6	A	G	0.051	2.331380e+00	1.692151e+00	2.672129e+00	2.448530e+00	1.708411e-01	1.720566e-01	1.996683e-01
1	1:2246913	2246913	3	A	T	0.242	-0.0934795	7.094319e-01	3.322875e+00	3.131668e+00	8.953895e-01	8.981111e-01	8.984376e-01
1	1:2301372	2301372	9	A	T	0.246	-1.16463	8.165798e-01	2.842511e+00	2.704363e+00	1.563989e-01	1.528727e-01	1.645679e-01
1	1:2335267	2335267	4	G	G	0.244	-0.680525	6.581780e-01	3.435858e+00	3.275349e+00	3.032373e-01	3.020227e-01	3.071120e-01
1	1:2338993	2338993	4	T	A	0.05	1.701518e+00	1.608181e+00	3.135913e+00	2.905104e+00	2.921627e-01	2.809151e-01	2.879948e-01
1	1:2340417	2340417	8	T	T	0.261	-1.12815	7.357798e-01	2.538533e+00	2.399098e+00	1.278399e-01	1.346884e-01	1.594775e-01
1	1:2340420	2340420	8	T	G	0.261	-1.12815	7.357798e-01	2.538533e+00	2.399098e+00	1.278399e-01	1.346884e-01	1.594775e-01
1	1:2340441	2340441	8	T	A	0.47	-0.0468217	5.170197e-01	3.260498e+00	3.130216e+00	9.279925e-01	9.306899e-01	9.309516e-01
1	1:2342282	2342282	5	G	C	0.271	-1.23851	7.539977e-01	2.487427e+00	2.332175e+00	1.030850e-01	1.098317e-01	1.346792e-01
1	1:2347374	2347374	3	T	C	0.308	1.092462e+00	6.529702e-01	3.255373e+00	3.095912e+00	9.691928e-02	9.195656e-02	9.645912e-02
1	1:2357938	2357938	1	G	C	0.443	7.260291e-01	5.743430e-01	3.173368e+00	3.021904e+00	2.086428e-01	2.009873e-01	2.054992e-01
1	1:2367345	2367345	4	G	C	0.05	2.410203e+00	1.688189e+00	2.666745e+00	2.443998e+00	1.559798e-01	1.569041e-01	1.826572e-01
1	1:2369672	2369672	3	G	T	0.242	-0.192312	6.464245e-01	3.260920e+00	3.107072e+00	7.665978e-01	7.610135e-01	7.616941e-01
1	1:2375144	2375144	6	G	T	0.111	1.968180e-01	1.035781e+00	3.358000e+00	3.155871e+00	8.496153e-01	8.592478e-01	8.605083e-01
1	1:2379185	2379185	3	C	T	0.258	-0.932729	7.532839e-01	2.641661e+00	2.476015e+00	2.180522e-01	2.252444e-01	2.567381e-01
1	1:2381571	2381571	3	G	A	0.392	1.918046e-01	5.486761e-01	3.211992e+00	3.068796e+00	7.272688e-01	7.184097e-01	7.202711e-01
1	1:2400845	2400845	6	A	G	0.111	-1.42188	8.295950e-01	3.346130e+00	3.210611e+00	8.912149e-02	8.514737e-02	8.978814e-02
1	1:2407730	2407730	1	T	G	0.09	-1.06935	9.020482e-01	3.326271e+00	3.166525e+00	2.381734e-01	2.323034e-01	2.361364e-01
1	1:2416647	2416647	4	G	T	0.05	2.515764e+00	1.687552e+00	2.625897e+00	2.403260e+00	1.386439e-01	1.406209e-01	1.668793e-01
1	1:2422991	2422991	5	G	A	0.246	-0.319049	6.546313e-01	3.299981e+00	3.138913e+00	6.268837e-01	6.233267e-01	6.244722e-01
1	1:2430359	2430359	0	A	T	0.106	-1.36038	8.266585e-01	3.317564e+00	3.181157e+00	1.024561e-01	9.796493e-02	1.025444e-01
1	1:2432710	2432710	6	T	C	0.239	-0.417469	6.899789e-01	3.389098e+00	3.221149e+00	5.462906e-01	5.489946e-01	5.524466e-01
1	1:2446214	2446214	7	G	C	0.138	-0.194451	7.368457e-01	3.242459e+00	3.135945e+00	7.923125e-01	7.909295e-01	7.915227e-01
1	1:2465474	2465474	3	G	A	0.233	-0.738828	8.872769e-01	2.952306e+00	2.774869e+00	4.066728e-01	3.995286e-01	4.175782e-01
1	1:2470376	2470376	3	C	C	0.233	-0.143172	6.363714e-01	3.258566e+00	3.125740e+00	8.223760e-01	8.203691e-01	8.207829e-01
1	1:2473258	2473258	7	T	C	0.052	2.470296e+00	1.678816e+00	2.599711e+00	2.381529e+00	1.437868e-01	1.473164e-01	1.765284e-01
1	1:2476719	2476719	5	C	T	0.297	-0.058808	6.642507e-01	3.311943e+00	3.136215e+00	9.296008e-01	9.380856e-01	9.386051e-01
1	1:2482153	2482153	1	T	A	0.107	-1.27718	8.242609e-01	3.272934e+00	3.138446e+00	1.238978e-01	1.186155e-01	1.230847e-01
1	1:2483302	2483302	4	T	C	0.109	2.981708e-01	1.040952e+00	3.375559e+00	3.172785e+00	7.750348e-01	7.833401e-01	7.852005e-01
1	1:2488328	2488328	1	C	T	0.246	-0.241149	6.732847e-01	3.335737e+00	3.155141e+00	7.208472e-01	7.218978e-01	7.230292e-01
1	1:2491739	2491739	5	G	C	0.314	1.145554e+00	6.165841e-01	2.966887e+00	2.840004e+00	6.563377e-02	6.186976e-02	6.763502e-02
1	1:2495116	2495116	6	C	A	0.291	2.519619e-01	6.478946e-01	3.238498e+00	3.082537e+00	6.980443e-01	6.903057e-01	6.916519e-01
1	1:2499938	2499938	4	G	A	0.05	2.586123e+00	1.692289e+00	2.677196e+00	2.454067e+00	1.290994e-01	1.287515e-01	1.499193e-01
1	1:2505281	2505281	4	G	T	0.05	2.625903e+00	1.688105e+00	2.644248e+00	2.421574e+00	1.224526e-01	1.230687e-01	1.451525e-01
1	1:2513703	2513703	5	A	A	0.254	-0.714595	7.124994e-01	2.699284e+00	2.564513e+00	3.179071e-01	3.282112e-01	3.625846e-01
1	1:2513893	2513893	9	G	T	0.377	-0.041153	5.403897e-01	3.251960e+00	3.127715e+00	9.394231e-01	9.414548e-01	9.416437e-01
1	1:2515906	2515906	4	G	C	0.05	2.247932e+00	1.698078e+00	2.680899e+00	2.453781e+00	1.880825e-01	1.894371e-01	2.190534e-01
1	1:2536244	2536244	4	G	G	0.109	6.057672e-01	1.050997e+00	3.465528e+00	3.259396e+00	5.654419e-01	5.756739e-01	5.811900e-01
1	1:2538139	2538139	9	G	G	0.237	-0.250796	6.354261e-01	3.286496e+00	3.165172e+00	6.937721e-01	6.937915e-01	6.952397e-01
1	1:2540991	2540991	2	A	G	0.231	-1.0641	8.769507e-01	2.816443e+00	2.649934e+00	2.273572e-01	2.248953e-01	2.433048e-01
1	1:2542559	2542559	3	A	A	0.492	-0.291243	3.153451e-01	3.088252e+00	3.128822e+00	3.575636e-01	3.505657e-01	3.532942e-01
1	1:2563240	2563240	4	T	C	0.462	7.754176e-01	5.567401e-01	3.113361e+00	2.971635e+00	1.662608e-01	1.593262e-01	1.645553e-01
1	1:2563914	2563914	4	C	G	0.143	-0.38339	7.885497e-01	3.360769e+00	3.219523e+00	6.277150e-01	6.324704e-01	6.361655e-01
1	1:2568947	2568947	5	T	A	0.229	-0.864963	8.316563e-01	2.916092e+00	2.785607e+00	3.004082e-01	2.957138e-01	3.086713e-01
1	1:2579309	2579309	3	C	G	0.05	2.333623e+00	1.701582e+00	2.675920e+00	2.448284e+00	1.727959e-01	1.738046e-01	2.016313e-01
1	1:2582551	2582551	3	G	A	0.292	3.892061e-02	6.579820e-01	3.272864e+00	3.106808e+00	9.529298e-01	9.425616e-01	9.431681e-01
1	1:2588417	2588417	8	T	T	0.052	1.204045e+00	1.612973e+00	3.161242e+00	2.929027e+00	4.568401e-01	4.425487e-01	4.501416e-01
1	1:2588427	2588427	10	G	G	0.053	1.441119e+00	1.607064e+00	3.135355e+00	2.904884e+00	3.716529e-01	3.588654e-01	3.667356e-01
1	1:2622657	2622657	2	A	T	0.099	-1.18691	9.385839e-01	3.629531e+00	3.497535e+00	2.084755e-01	2.135050e-01	2.236938e-01
1	1:2627070	2627070	3	T	C	0.442	7.815439e-01	5.682729e-01	3.059038e+00	2.915645e+00	1.716015e-01	1.646616e-01	1.708508e-01
1	1:2657510	2657510	8	T	C	0.07	-1.64578	8.368230e-01	3.593496e+00	3.532346e+00	5.152612e-02	5.037715e-02	5.639811e-02
1	1:2657984	2657984	3	A	A	0.05	2.739020e+00	1.684881e+00	2.610340e+00	2.390269e+00	1.066485e-01	1.078404e-01	1.295095e-01
1	1:2672863	2672863	3	A	T	0.058	1.971904e+00	1.415097e+00	2.881904e+00	2.692748e+00	1.660514e-01	1.608266e-01	1.733503e-01
1	1:2684285	2684285	2	T	C	0.058	1.926258e+00	1.421227e+00	2.909697e+00	2.718538e+00	1.778522e-01	1.719266e-01	1.838771e-01
1	1:2688274	2688274	5	A	C	0.229	-0.0933933	6.578704e-01	3.257746e+00	3.109376e+00	8.873472e-01	8.819732e-01	8.823930e-01
1	1:2692298	2692298	2	A	G	0.074	-0.404093	9.543540e-01	3.283743e+00	3.118899e+00	6.727467e-01	6.678218e-01	6.687111e-01
1	1:2708552	2708552	5	A	G	0.237	-0.299752	6.786532e-01	3.305377e+00	3.127929e+00	6.595110e-01	6.553630e-01	6.563082e-01
1	1:2715386	2715386	1	T	C	0.23	-1.23912	8.773047e-01	2.824065e+00	2.652061e+00	1.604163e-01	1.569179e-01	1.707022e-01
1	1:2736129	2736129	2	C	T	0.058	2.010846e+00	1.416048e+00	2.874460e+00	2.685652e+00	1.581887e-01	1.531801e-01	1.656142e-01
1	1:2737707	2737707	0	G	A	0.285	-0.135661	6.637135e-01	3.361714e+00	3.166898e+00	8.383890e-01	8.505138e-01	8.524074e-01
1	1:2743164	2743164	4	A	G	0.235	-0.276318	6.910740e-01	3.321257e+00	3.138926e+00	6.899861e-01	6.877807e-01	6.886925e-01
1	1:2744397	2744397	4	T	A	0.261	-1.23256	7.805048e-01	2.589376e+00	2.424060e+00	1.169259e-01	1.202859e-01	1.412044e-01
1	1:2748406	2748406	3	T	T	0.058	1.930856e+00	1.415446e+00	2.881529e+00	2.691209e+00	1.750787e-01	1.697836e-01	1.828091e-01
1	1:2750973	2750973	3	T	A	0.233	-0.580053	6.822353e-01	3.377626e+00	3.199886e+00	3.968937e-01	3.939282e-01	3.970746e-01
1	1:2754091	2754091	4	A	A	0.387	4.930070e-01	5.532636e-01	3.233253e+00	3.093507e+00	3.746647e-01	3.668719e-01	3.695648e-01
1	1:2758306	2758306	5	A	T	0.059	2.219291e+00	1.417212e+00	2.919213e+00	2.729627e+00	1.199923e-01	1.147916e-01	1.239356e-01
1	1:2767396	2767396	4	T	G	0.059	2.189480e+00	1.412943e+00	2.906699e+00	2.717533e+00	1.238738e-01	1.187577e-01	1.284129e-01
1	1:2771528	2771528	9	C	G	0.202	1.813827e-02	6.482308e-01	3.237106e+00	3.118178e+00	9.777236e-01	9.733516e-01	9.734761e-01
1	1:2772841	2772841	2	G	A	0.256	-1.34819	7.644232e-01	2.550672e+00	2.396512e+00	8.033279e-02	8.282977e-02	9.963874e-02
1	1:2805318	2805318	5	T	C	0.051	1.735051e+00	1.165892e+00	3.092987e+00	3.008268e+00	1.393282e-01	1.334732e-01	1.382821e-01
1	1:2813439	2813439	3	T	C	0.217	-0.805212	8.060054e-01	2.865577e+00	2.738986e+00	3.197975e-01	3.177424e-01	3.350474e-01
1	1:2821524	2821524	3	A	A	0.125	-0.520978	9.299095e-01	3.267330e+00	3.064764e+00	5.763564e-01	5.663677e-01	5.684490e-01
1	1:2822060	2822060	1	A	C	0.23	-1.0802	8.764415e-01	2.827303e+00	2.656811e+00	2.201785e-01	2.170876e-01	2.345133e-01
1	1:2826605	2826605	3	C	T	0.208	-0.155045	7.076534e-01	3.343840e+00	3.158033e+00	8.269461e-01	8.343669e-01	8.356455e-01
1	1:2828244	2828244	6	G	T	0.128	-0.341369	9.327635e-01	3.270368e+00	3.068368e+00	7.150272e-01	7.040918e-01	7.059359e-01
1	1:2838761	2838761	4	T	C	0.235	-0.781711	8.725644e-01	2.918167e+00	2.748940e+00	3.721116e-01	3.667191e-01	3.855655e-01
1	1:2850935	2850935	5	T	A	0.051	1.498899e+00	1.607906e+00	3.153189e+00	2.921529e+00	3.531021e-01	3.407496e-01	3.476684e-01
1	1:2854011	2854011	1	A	T	0.057	-0.640808	8.891505e-01	3.044349e+00	3.031161e+00	4.724979e-01	4.670558e-01	4.702952e-01
1	1:2857196	2857196	4	C	T	0.202	-0.092048	7.445875e-01	3.346483e+00	3.147402e+00	9.018208e-01	9.149689e-01	9.160410e-01
1	1:2859562	2859562	5	A	T	0.237	-0.204411	8.211027e-01	3.183742e+00	3.032909e+00	8.038277e-01	7.908308e-01	7.956278e-01
1	1:2868478	2868478	3	C	G	0.075	4.227756e-01	9.401778e-01	3.096154e+00	2.946696e+00	6.537552e-01	6.425879e-01	6.526985e-01
1	1:2870764	2870764	3	T	A	0.425	-0.133536	5.566873e-01	3.292851e+00	3.129883e+00	8.108351e-01	8.097428e-01	8.102130e-01
1	1:2882860	2882860	6	T	A	0.274	1.069937e+00	6.402043e-01	3.238625e+00	3.095771e+00	9.727968e-02	9.234050e-02	9.684358e-02
1	1:2883681	2883681	4	A	G	0.235	-0.563235	8.915332e-01	3.006139e+00	2.831439e+00	5.287457e-01	5.194377e-01	5.374207e-01
1	1:2897373	2897373	2	G	C	0.413	9.011530e-02	5.763171e-01	3.287202e+00	3.120907e+00	8.760088e-01	8.739548e-01	8.742291e-01
1	1:2909537	2909537	4	T	C	0.193	4.308071e-01	7.692025e-01	3.242068e+00	3.043184e+00	5.764758e-01	5.652922e-01	5.680510e-01
1	1:2912704	2912704	3	G	T	0.05	1.538527e+00	1.605171e+00	3.136334e+00	2.905304e+00	3.397471e-01	3.275455e-01	3.350522e-01
1	1:2927966	2927966	4	T	C	0.176	8.726702e-01	7.373009e-01	3.295096e+00	3.141660e+00	2.389103e-01	2.325859e-01	2.363109e-01
1	1:2943815	2943815	1	A	G	0.23	8.497408e-01	6.910410e-01	2.862988e+00	2.682298e+00	2.212325e-01	2.165375e-01	2.329420e-01
1	1:2945097	2945097	4	A	G	0.067	1.497528e+00	9.852600e-01	2.693181e+00	2.555477e+00	1.311586e-01	1.315912e-01	1.481453e-01
1	1:2954064	2954064	4	T	C	0.412	3.281890e-01	5.694143e-01	3.352914e+00	3.191409e+00	5.654497e-01	5.657334e-01	5.681027e-01
1	1:2972199	2972199	2	T	T	0.124	-0.387929	9.400070e-01	3.259002e+00	3.053807e+00	6.805723e-01	6.686074e-01	6.710289e-01
1	1:2972200	2972200	4	T	A	0.126	-0.2374	9.414105e-01	3.276904e+00	3.070137e+00	8.013371e-01	7.883276e-01	7.903081e-01
1	1:2972202	2972202	5	T	T	0.127	-0.230987	9.412679e-01	3.279121e+00	3.073235e+00	8.065657e-01	7.939176e-01	7.957491e-01
1	1:2975515	2975515	3	A	T	0.125	-0.61303	9.318866e-01	3.278913e+00	3.074778e+00	5.119024e-01	5.027320e-01	5.048180e-01
1	1:2983602	2983602	1	A	G	0.23	4.704495e-02	8.360986e-01	3.294627e+00	3.134784e+00	9.552225e-01	9.713253e-01	9.720490e-01
1	1:2984716	2984716	1	T	G	0.238	-0.240227	8.442996e-01	3.187935e+00	3.020434e+00	7.764964e-01	7.622541e-01	7.676868e-01
1	1:2987193	2987193	3	G	A	0.05	2.541352e+00	1.691536e+00	2.636459e+00	2.412274e+00	1.356226e-01	1.370050e-01	1.619182e-01
1	1:2988549	2988549	6	A	G	0.128	-0.441202	9.327489e-01	3.257136e+00	3.056061e+00	6.370634e-01	6.260140e-01	6.282996e-01
1	1:2997857	2997857	8	A	T	0.296	-0.871459	7.189336e-01	2.708177e+00	2.544854e+00	2.278345e-01	2.312014e-01	2.567469e-01
1	1:3000141	3000141	6	T	T	0.248	-0.00175558	8.353482e-01	3.272310e+00	3.116533e+00	9.983266e-01	9.851589e-01	9.854348e-01
1	1:3015101	3015101	6	T	C	0.051	2.968642e+00	1.674122e+00	2.647744e+00	2.429098e+00	7.872375e-02	7.805929e-02	9.315207e-02
1	1:3027957	3027957	3	T	C	0.05	1.078730e+00	1.610669e+00	3.166086e+00	2.933881e+00	5.043102e-01	4.890511e-01	4.970133e-01
1	1:3038831	3038831	1	A	C	0.066	1.419926e+00	9.894420e-01	2.710771e+00	2.570529e+00	1.538663e-01	1.543840e-01	1.722947e-01
1	1:3040935	3040935	4	C	A	0.193	6.416585e-01	7.654451e-01	3.240344e+00	3.047293e+00	4.035392e-01	3.938098e-01	3.969157e-01
1	1:3057653	3057653	3	A	G	0.108	6.125988e-02	8.058698e-01	3.232730e+00	3.141532e+00	9.395321e-01	9.474399e-01	9.483997e-01
1	1:3066003	3066003	4	A	T	0.193	6.148033e-01	7.643381e-01	3.235246e+00	3.042203e+00	4.227796e-01	4.127586e-01	4.158883e-01
1	1:3066857	3066857	4	T	A	0.185	4.672144e-01	7.319601e-01	3.195374e+00	3.040917e+00	5.244909e-01	5.149447e-01	5.178211e-01
1	1:3070660	3070660	3	C	T	0.067	1.414176e+00	9.931390e-01	2.711861e+00	2.571310e+00	1.570573e-01	1.576371e-01	1.757774e-01
1	1:3075523	3075523	1	C	T	0.189	4.754634e-01	7.739262e-01	3.239827e+00	3.037419e+00	5.401456e-01	5.288519e-01	5.318336e-01
1	1:3080120	3080120	5	C	T	0.178	2.657384e-01	7.279481e-01	3.223385e+00	3.081711e+00	7.157157e-01	7.080548e-01	7.094196e-01
1	1:3081905	3081905	5	T	C	0.068	1.574975e+00	9.863151e-01	2.699717e+00	2.561299e+00	1.129342e-01	1.126164e-01	1.270904e-01
1	1:3100088	3100088	6	G	T	0.205	-0.283731	7.242776e-01	3.306912e+00	3.124297e+00	6.959423e-01	6.920095e-01	6.928077e-01
1	1:3123491	3123491	1	C	C	0.246	-0.314102	8.305906e-01	3.120905e+00	2.946062e+00	7.059744e-01	6.913320e-01	7.028079e-01
1	1:3136942	3136942	1	T	A	0.246	-0.146147	8.293200e-01	3.197005e+00	3.021560e+00	8.604142e-01	8.406784e-01	8.481575e-01
1	1:3143751	3143751	4	C	C	0.261	1.930382e-01	6.579030e-01	3.189873e+00	3.012835e+00	7.697123e-01	7.542064e-01	7.602951e-01
1	1:3151519	3151519	1	T	C	0.197	-0.463605	7.271891e-01	3.348048e+00	3.158294e+00	5.249942e-01	5.217870e-01	5.236051e-01
1	1:3155498	3155498	2	A	G	0.248	-0.194262	8.302190e-01	3.167239e+00	2.995803e+00	8.153924e-01	7.976871e-01	8.069282e-01
1	1:3156712	3156712	3	A	T	0.15	-0.816435	8.081849e-01	3.220449e+00	3.037938e+00	3.144283e-01	3.053280e-01	3.090570e-01
1	1:3157469	3157469	8	C	C	0.278	-1.35031	6.982054e-01	2.242071e+00	2.108352e+00	5.547104e-02	6.588979e-02	9.184010e-02
1	1:3167636	3167636	3	G	A	0.375	7.397668e-01	5.947308e-01	3.294788e+00	3.132202e+00	2.159723e-01	2.095538e-01	2.134506e-01
1	1:3175546	3175546	1	C	A	0.205	2.105768e-01	6.925335e-01	3.291657e+00	3.118966e+00	7.616033e-01	7.576396e-01	7.582246e-01
1	1:3179913	3179913	4	G	T	0.286	-1.99072	7.086308e-01	1.949452e+00	1.814600e+00	5.799346e-03	7.972014e-03	1.613444e-02
1	1:3184134	3184134	3	A	T	0.442	4.954125e-01	5.984253e-01	3.079023e+00	2.921375e+00	4.093931e-01	3.995367e-01	4.071886e-01
1	1:3185045	3185045	7	T	C	0.431	4.161517e-01	5.797382e-01	3.047447e+00	2.900359e+00	4.742591e-01	4.651287e-01	4.751616e-01
1	1:3187794	3187794	5	A	G	0.051	1.584848e+00	1.605405e+00	3.133913e+00	2.903089e+00	3.255332e-01	3.136082e-01	3.210661e-01
1	1:3191481	3191481	4	A	G	0.143	-0.765654	7.628084e-01	3.105275e+00	2.972563e+00	3.175283e-01	3.088834e-01	3.140606e-01
1	1:3192231	3192231	4	G	C	0.235	-0.873367	8.462438e-01	2.827072e+00	2.656654e+00	3.041238e-01	3.026105e-01	3.255236e-01
1	1:3198897	3198897	1	T	G	0.205	2.054689e-01	6.910312e-01	3.289235e+00	3.116987e+00	7.667236e-01	7.625098e-01	7.630882e-01
1	1:3217126	3217126	3	A	A	0.058	-0.581554	6.363982e-01	3.327943e+00	3.397974e+00	3.626433e-01	3.596138e-01	3.696058e-01
1	1:3231614	3231614	4	T	C	0.244	-1.08583	8.517957e-01	2.734840e+00	2.562433e+00	2.048595e-01	2.054906e-01	2.281729e-01
1	1:3239353	3239353	3	A	G	0.05	1.377159e+00	1.609273e+00	3.155713e+00	2.923696e+00	3.938335e-01	3.806930e-01	3.878910e-01
1	1:3241499	3241499	3	A	C	0.208	3.222195e-01	6.888006e-01	3.312921e+00	3.143630e+00	6.407776e-01	6.380517e-01	6.391914e-01
1	1:3250830	3250830	5	A	C	0.237	-1.39642	7.942227e-01	2.677398e+00	2.536337e+00	8.125923e-02	8.071554e-02	9.266840e-02
1	1:3251673	3251673	8	C	A	0.409	3.819447e-01	6.069525e-01	3.054606e+00	2.915290e+00	5.303602e-01	5.213764e-01	5.314639e-01
1	1:3269450	3269450	0	C	T	0.146	-0.961889	8.130997e-01	3.239343e+00	3.052991e+00	2.391514e-01	2.310742e-01	2.350914e-01
1	1:3271061	3271061	3	T	T	0.15	-0.758926	8.100903e-01	3.214025e+00	3.031458e+00	3.507218e-01	3.411956e-01	3.448487e-01
1	1:3289503	3289503	4	A	G	0.21	7.300583e-01	6.534894e-01	3.312467e+00	3.176860e+00	2.661537e-01	2.604938e-01	2.641736e-01
1	1:3290306	3290306	1	T	C	0.205	2.105768e-01	6.925335e-01	3.291657e+00	3.118966e+00	7.616033e-01	7.576396e-01	7.582246e-01
1	1:3305426	3305426	3	G	A	0.242	-1.12627	8.392770e-01	2.624298e+00	2.457434e+00	1.821453e-01	1.879122e-01	2.170064e-01
1	1:3312369	3312369	2	A	T	0.058	3.748838e-01	1.339209e+00	3.331916e+00	3.112347e+00	7.800138e-01	7.747842e-01	7.753625e-01
1	1:3353072	3353072	3	A	G	0.133	-2.64651	7.264243e-01	5.970602e+00	5.912435e+00	3.989787e-04	7.758765e-04	2.305762e-03
1	1:3359510	3359510	2	A	T	0.207	2.857328e-01	6.917542e-01	3.295864e+00	3.124836e+00	6.803032e-01	6.761162e-01	6.769734e-01
1	1:3362077	3362077	10	C	C	0.212	3.682990e-01	6.303450e-01	3.085796e+00	2.981461e+00	5.601276e-01	5.522483e-01	5.581003e-01
1	1:3367880	3367880	3	T	A	0.05	2.302575e+00	1.694301e+00	2.640580e+00	2.415243e+00	1.766916e-01	1.797441e-01	2.113653e-01
1	1:3401897	3401897	0	C	A	0.431	7.564156e-01	6.047801e-01	3.067731e+00	2.896807e+00	2.134668e-01	2.053571e-01	2.121643e-01
1	1:3402032	3402032	0	T	G	0.293	4.284762e-01	6.358075e-01	3.120442e+00	2.941301e+00	5.016655e-01	4.896766e-01	4.972925e-01
1	1:3402275	3402275	0	C	C	0.293	4.284762e-01	6.358075e-01	3.120442e+00	2.941301e+00	5.016655e-01	4.896766e-01	4.972925e-01
1	1:3402453	3402453	0	T	T	0.276	9.825045e-02	6.316359e-01	3.275404e+00	3.098341e+00	8.766497e-01	8.679225e-01	8.687202e-01
1	1:3408463	3408463	1	G	A	0.23	-1.21916	8.080954e-01	2.699416e+00	2.543539e+00	1.340094e-01	1.341497e-01	1.508222e-01
1	1:3409400	3409400	4	C	G	0.05	2.734057e+00	1.683244e+00	2.649656e+00	2.429155e+00	1.069403e-01	1.069009e-01	1.262779e-01
1	1:3413222	3413222	12	C	C	0.45	6.110314e-01	5.449855e-01	3.071514e+00	2.955647e+00	2.644464e-01	2.567518e-01	2.622699e-01
1	1:3413235	3413235	3	A	A	0.3	4.893869e-01	6.312102e-01	3.107031e+00	2.936377e+00	4.396786e-01	4.288058e-01	4.359764e-01
1	1:3421231	3421231	9	T	T	0.272	5.029258e-01	6.513050e-01	3.025069e+00	2.854647e+00	4.415250e-01	4.319190e-01	4.446029e-01
1	1:3431130	3431130	6	C	A	0.154	-0.678585	8.063077e-01	3.179554e+00	3.000544e+00	4.016881e-01	3.912240e-01	3.955228e-01
1	1:3431263	3431263	6	T	G	0.051	2.936889e+00	1.678244e+00	2.641898e+00	2.424590e+00	8.267838e-02	8.223389e-02	9.822662e-02
1	1:3442214	3442214	6	T	C	0.154	-0.815453	8.073454e-01	3.226714e+00	3.044887e+00	3.145074e-01	3.055688e-01	3.091899e-01
1	1:3442677	3442677	4	C	A	0.05	2.518338e+00	1.698465e+00	2.660339e+00	2.434934e+00	1.407718e-01	1.413644e-01	1.654378e-01
1	1:3443052	3443052	8	A	G	0.287	-1.33991	6.960856e-01	2.209887e+00	2.064004e+00	5.660625e-02	6.867529e-02	9.797697e-02
1	1:3447915	3447915	4	A	A	0.21	1.286694e-01	6.849702e-01	3.280994e+00	3.113061e+00	8.513141e-01	8.467953e-01	8.471970e-01
1	1:3451074	3451074	2	A	C	0.149	-0.969476	8.080537e-01	3.226351e+00	3.042351e+00	2.325932e-01	2.244680e-01	2.286290e-01
1	1:3453111	3453111	4	A	G	0.05	2.712523e+00	1.692780e+00	2.681608e+00	2.459011e+00	1.116947e-01	1.108101e-01	1.292571e-01
1	1:3469735	3469735	10	T	C	0.053	2.641412e+00	1.671163e+00	2.611760e+00	2.395407e+00	1.166057e-01	1.182590e-01	1.412760e-01
1	1:3472106	3472106	5	T	T	0.059	-0.607253	8.883511e-01	3.055504e+00	3.042497e+00	4.955623e-01	4.900783e-01	4.929414e-01
1	1:3484151	3484151	0	T	A	0.065	-1.89735	6.838477e-01	3.191739e+00	3.196820e+00	6.413506e-03	5.690250e-03	7.449478e-03
1	1:3509820	3509820	7	T	G	0.052	2.389395e+00	1.687034e+00	2.640343e+00	2.418876e+00	1.592697e-01	1.615765e-01	1.900157e-01
1	1:3510615	3510615	5	A	G	0.051	2.571375e+00	1.679111e+00	2.619554e+00	2.399787e+00	1.283050e-01	1.301250e-01	1.549097e-01
1	1:3515300	3515300	6	T	A	0.214	4.560750e-01	6.935647e-01	3.331658e+00	3.162137e+00	5.120667e-01	5.085885e-01	5.105280e-01
1	1:3545737	3545737	0	A	T	0.195	1.315920e-01	7.189424e-01	3.297532e+00	3.118924e+00	8.550791e-01	8.520209e-01	8.523542e-01
1	1:3547908	3547908	7	T	T	0.138	-0.405478	8.056856e-01	3.107509e+00	2.970877e+00	6.156967e-01	6.055553e-01	6.128725e-01
1	1:3547915	3547915	9	T	T	0.149	-0.889377	8.526217e-01	3.164612e+00	2.986217e+00	2.989950e-01	2.894250e-01	2.942468e-01
1	1:3569059	3569059	3	G	A	0.067	1.522390e-01	1.460931e+00	3.309977e+00	3.084548e+00	9.171792e-01	8.985200e-01	9.003769e-01
1	1:3578405	3578405	3	C	C	0.067	1.552810e-01	1.465989e+00	3.307820e+00	3.080100e+00	9.158208e-01	8.955765e-01	8.977885e-01
1	1:3582920	3582920	1	C	T	0.066	2.283613e-01	1.463262e+00	3.295837e+00	3.066615e+00	8.762455e-01	8.566668e-01	8.594967e-01
1	1:3600335	3600335	6	G	A	0.068	3.249072e-01	1.450508e+00	3.265808e+00	3.041216e+00	8.231418e-01	8.034784e-01	8.077644e-01
1	1:3627426	3627426	3	G	G	0.45	7.163561e-01	6.113159e-01	3.019262e+00	2.860889e+00	2.435881e-01	2.357422e-01	2.440625e-01
1	1:3628244	3628244	3	A	G	0.242	-1.15844	7.128634e-01	2.594312e+00	2.459617e+00	1.067746e-01	1.097029e-01	1.264814e-01
1	1:3647750	3647750	9	C	G	0.237	-0.333601	9.290674e-01	3.169956e+00	2.993433e+00	7.201729e-01	7.057716e-01	7.125737e-01
1	1:3656520	3656520	2	A	A	0.446	4.753313e-01	5.938537e-01	3.138444e+00	2.979185e+00	4.250503e-01	4.149393e-01	4.199498e-01
1	1:3656759	3656759	1	A	T	0.197	1.389529e-01	7.195702e-01	3.296310e+00	3.118277e+00	8.472029e-01	8.439121e-01	8.442683e-01
1	1:3662839	3662839	3	A	G	0.275	1.102103e-02	6.732597e-01	3.309859e+00	3.119050e+00	9.869667e-01	9.801241e-01	9.802211e-01
1	1:3677820	3677820	3	C	T	0.225	-0.672868	8.418771e-01	2.920134e+00	2.769826e+00	4.257259e-01	4.218045e-01	4.409639e-01
1	1:3686617	3686617	4	T	A	0.21	4.276733e-01	7.081948e-01	3.265243e+00	3.107752e+00	5.470552e-01	5.402823e-01	5.417918e-01
1	1:3689961	3689961	2	C	C	0.248	-1.02819	7.489162e-01	2.547315e+00	2.395131e+00	1.723408e-01	1.828360e-01	2.141762e-01
1	1:3694333	3694333	6	T	T	0.256	2.603061e-01	6.236978e-01	3.147194e+00	3.010053e+00	6.771613e-01	6.667879e-01	6.717883e-01
1	1:3700003	3700003	3	G	A	0.267	5.906219e-01	6.557537e-01	3.120040e+00	2.943351e+00	3.695645e-01	3.590734e-01	3.653593e-01
1	1:3700935	3700935	1	C	T	0.139	-1.22004	8.659444e-01	3.270798e+00	3.079480e+00	1.614481e-01	1.548557e-01	1.592179e-01
1	1:3701563	3701563	5	G	G	0.212	-0.182113	7.582770e-01	3.329565e+00	3.134322e+00	8.106103e-01	8.108443e-01	8.113670e-01
1	1:3711086	3711086	4	T	A	0.235	-0.720827	8.726938e-01	2.969893e+00	2.794008e+00	4.104553e-01	4.027661e-01	4.187851e-01
1	1:3712979	3712979	6	A	T	0.299	4.252911e-01	6.382498e-01	3.250658e+00	3.103777e+00	5.064731e-01	4.994167e-01	5.011726e-01
1	1:3714273	3714273	4	C	A	0.05	2.476356e+00	1.693388e+00	2.664025e+00	2.440304e+00	1.462545e-01	1.469262e-01	1.714508e-01
1	1:3717573	3717573	2	A	T	0.058	-0.635169	8.889505e-01	3.044353e+00	3.031125e+00	4.762962e-01	4.708931e-01	4.741263e-01
1	1:3719950	3719950	6	T	T	0.256	-1.52844	7.392286e-01	2.578799e+00	2.423739e+00	4.082564e-02	4.087497e-02	4.970158e-02
1	1:3743241	3743241	3	C	A	0.275	-1.58009	7.371955e-01	2.197862e+00	2.032982e+00	3.410076e-02	4.078410e-02	6.018158e-02
1	1:3744970	3744970	5	G	A	0.237	-0.295002	8.860685e-01	3.123538e+00	2.947433e+00	7.397657e-01	7.240425e-01	7.365734e-01
1	1:3749552	3749552	4	C	T	0.143	-1.20945	8.617440e-01	3.239075e+00	3.052307e+00	1.630546e-01	1.561603e-01	1.606409e-01
1	1:3750731	3750731	1	T	C	0.311	-0.99506	6.751513e-01	2.606244e+00	2.434468e+00	1.431450e-01	1.473113e-01	1.714529e-01
1	1:3804094	3804094	3	T	A	0.05	2.243560e+00	1.712910e+00	2.696742e+00	2.467278e+00	1.927673e-01	1.933945e-01	2.224664e-01
1	1:3819678	3819678	5	C	G	0.051	4.648842e-01	1.146201e+00	3.201205e+00	3.113987e+00	6.857683e-01	6.809859e-01	6.818448e-01
1	1:3853563	3853563	4	C	C	0.235	-1.05106	8.827567e-01	2.859760e+00	2.673602e+00	2.361398e-01	2.317277e-01	2.482520e-01
1	1:3855710	3855710	3	A	G	0.142	-0.917259	8.615291e-01	3.206676e+00	3.018351e+00	2.891552e-01	2.799084e-01	2.840878e-01
1	1:3860855	3860855	3	C	G	0.05	2.535908e+00	1.692887e+00	2.683139e+00	2.458924e+00	1.367647e-01	1.364028e-01	1.582419e-01
1	1:3865579	3865579	3	A	G	0.05	2.299203e+00	1.695558e+00	2.688271e+00	2.460360e+00	1.776406e-01	1.782370e-01	2.056059e-01
1	1:3872081	3872081	3	A	C	0.133	-0.924248	7.982056e-01	3.070599e+00	2.940262e+00	2.492016e-01	2.413343e-01	2.473109e-01
1	1:3873404	3873404	8	C	G	0.052	1.730392e+00	1.613437e+00	3.140212e+00	2.908093e+00	2.856530e-01	2.745416e-01	2.814383e-01
1	1:3877131	3877131	6	T	C	0.239	-1.16353	8.483174e-01	2.841321e+00	2.672369e+00	1.727533e-01	1.689735e-01	1.819761e-01
1	1:3884207	3884207	4	A	T	0.05	2.637261e+00	1.704375e+00	2.672512e+00	2.447181e+00	1.244127e-01	1.240632e-01	1.449121e-01
1	1:3885901	3885901	3	A	G	0.083	-0.19473	1.025607e+00	3.324629e+00	3.199535e+00	8.497334e-01	8.686978e-01	8.740930e-01
1	1:3887499	3887499	2	A	C	0.223	-0.424623	6.929810e-01	3.339566e+00	3.166542e+00	5.412027e-01	5.387468e-01	5.406213e-01
1	1:3892101	3892101	12	T	A	0.243	-0.41441	8.725583e-01	3.038756e+00	2.864082e+00	6.356950e-01	6.245743e-01	6.434159e-01
1	1:3893910	3893910	3	G	A	0.05	2.583590e+00	1.691884e+00	2.660941e+00	2.436599e+00	1.293804e-01	1.295944e-01	1.518320e-01
1	1:3895116	3895116	4	A	T	0.05	2.760854e+00	1.684369e+00	2.648323e+00	2.425804e+00	1.038111e-01	1.036972e-01	1.226988e-01
1	1:3925508	3925508	10	T	C	0.053	1.303754e+00	1.602468e+00	3.153234e+00	2.924580e+00	4.174906e-01	4.040681e-01	4.114685e-01
1	1:3933117	3933117	6	G	G	0.154	-0.707765	8.200146e-01	3.243197e+00	3.056749e+00	3.897973e-01	3.805669e-01	3.835719e-01
1	1:3937767	3937767	9	C	A	0.149	-0.541746	7.714225e-01	3.128604e+00	2.991597e+00	4.838713e-01	4.743239e-01	4.790816e-01
1	1:3938212	3938212	2	T	A	0.421	6.899310e-01	6.077778e-01	3.015995e+00	2.858951e+00	2.585665e-01	2.506569e-01	2.592550e-01
1	1:3943386	3943386	5	A	G	0.085	8.637293e-01	8.288146e-01	3.050362e+00	2.949314e+00	2.994482e-01	2.919974e-01	2.978229e-01
1	1:3943723	3943723	4	C	T	0.227	-0.0992921	7.044844e-01	3.297046e+00	3.123926e+00	8.881514e-01	8.872265e-01	8.874725e-01
1	1:3951194	3951194	4	C	C	0.151	-0.632048	8.177006e-01	3.204640e+00	3.020287e+00	4.410674e-01	4.305264e-01	4.341702e-01
1	1:3968263	3968263	3	A	G	0.233	3.813222e-02	6.691042e-01	3.288554e+00	3.123480e+00	9.546480e-01	9.551890e-01	9.552881e-01
1	1:3969359	3969359	5	C	T	0.288	7.539784e-01	6.300649e-01	3.284790e+00	3.139953e+00	2.337950e-01	2.273734e-01	2.311383e-01
1	1:3969873	3969873	3	C	G	0.067	-1.81469	6.904959e-01	3.168794e+00	3.172795e+00	9.708398e-03	8.704405e-03	1.087560e-02
1	1:3975705	3975705	3	G	C	0.05	2.354190e+00	1.706920e+00	2.709835e+00	2.481631e+00	1.703971e-01	1.697954e-01	1.944530e-01
1	1:3979205	3979205	4	T	C	0.227	-0.634937	8.626914e-01	2.945713e+00	2.776312e+00	4.631695e-01	4.572313e-01	4.778030e-01
1	1:3981133	3981133	2	T	C	0.264	-1.57183	7.210332e-01	2.125349e+00	1.961971e+00	3.121160e-02	3.921299e-02	6.049861e-02
1	1:3987443	3987443	2	T	A	0.264	-1.35228	7.263628e-01	2.152866e+00	1.984377e+00	6.508911e-02	8.261989e-02	1.224799e-01
1	1:4003850	4003850	4	T	C	0.227	-0.912041	8.585445e-01	2.933239e+00	2.761115e+00	2.902280e-01	2.838843e-01	2.973942e-01
1	1:4021622	4021622	4	G	T	0.05	2.683666e+00	1.689852e+00	2.642102e+00	2.420227e+00	1.148935e-01	1.153219e-01	1.364269e-01
1	1:4038657	4038657	3	T	C	0.15	-0.728694	8.127268e-01	3.212696e+00	3.028120e+00	3.717254e-01	3.619201e-01	3.655520e-01
1	1:4047888	4047888	0	T	C	0.423	8.376349e-01	6.106016e-01	3.066138e+00	2.901058e+00	1.726791e-01	1.654489e-01	1.717941e-01
1	1:4058089	4058089	4	A	T	0.319	7.431734e-01	6.208566e-01	3.096736e+00	2.951464e+00	2.336609e-01	2.255701e-01	2.312404e-01
1	1:4065456	4065456	4	C	G	0.403	4.578552e-01	5.835920e-01	3.035244e+00	2.900056e+00	4.342654e-01	4.259910e-01	4.352998e-01
1	1:4069697	4069697	9	C	T	0.246	1.449413e-01	6.292078e-01	3.268889e+00	3.141619e+00	8.182080e-01	8.189979e-01	8.196532e-01
1	1:4084260	4084260	6	T	T	0.239	-1.29493	6.674173e-01	2.384861e+00	2.252836e+00	5.470068e-02	5.990872e-02	7.600915e-02
1	1:4089571	4089571	2	C	T	0.207	-0.746095	8.573380e-01	2.921178e+00	2.750599e+00	3.859037e-01	3.805606e-01	3.993947e-01
1	1:4090295	4090295	8	T	C	0.052	7.984990e-01	1.607491e+00	3.327023e+00	3.120610e+00	6.202839e-01	6.151129e-01	6.162160e-01
1	1:4091413	4091413	12	C	T	0.054	2.681727e+00	1.666582e+00	2.608284e+00	2.392762e+00	1.102184e-01	1.117272e-01	1.337253e-01
1	1:4094138	4094138	9	A	G	0.211	2.500564e-02	5.953653e-01	3.199696e+00	3.127317e+00	9.665681e-01	9.691280e-01	9.693005e-01
1	1:4094872	4094872	4	G	A	0.202	-0.0102119	8.064697e-01	3.229316e+00	3.105238e+00	9.899181e-01	9.732441e-01	9.745040e-01
1	1:4095766	4095766	3	G	A	0.417	4.444876e-01	5.987746e-01	3.090621e+00	2.937447e+00	4.593388e-01	4.493257e-01	4.565910e-01
1	1:4105098	4105098	5	G	C	0.212	-0.510105	8.314796e-01	3.001373e+00	2.844253e+00	5.407128e-01	5.329523e-01	5.496798e-01
1	1:4113448	4113448	4	A	G	0.252	-1.05793	7.214779e-01	2.373049e+00	2.201128e+00	1.451729e-01	1.656805e-01	2.117443e-01
1	1:4115211	4115211	4	T	G	0.151	-0.809414	8.111233e-01	3.211633e+00	3.029261e+00	3.203395e-01	3.110369e-01	3.148768e-01
1	1:4115628	4115628	5	G	C	0.305	8.081270e-01	6.463429e-01	3.231861e+00	3.072111e+00	2.136201e-01	2.062912e-01	2.103474e-01
1	1:4118206	4118206	3	G	T	0.05	2.582352e+00	1.692096e+00	2.666137e+00	2.442724e+00	1.296099e-01	1.296613e-01	1.515609e-01
1	1:4126403	4126403	3	A	G	0.25	-1.19432	7.250856e-01	2.358100e+00	2.184433e+00	1.021436e-01	1.156876e-01	1.491288e-01
1	1:4128769	4128769	5	C	G	0.102	7.408858e-01	7.945001e-01	3.133806e+00	3.012023e+00	3.529412e-01	3.444089e-01	3.484766e-01
1	1:4132500	4132500	4	A	G	0.05	1.521919e+00	1.603817e+00	3.119614e+00	2.889556e+00	3.445604e-01	3.322226e-01	3.405338e-01
1	1:4136599	4136599	10	G	T	0.319	1.466048e+00	6.200404e-01	3.277436e+00	3.164085e+00	1.966243e-02	1.798804e-02	2.098641e-02
1	1:4143306	4143306	4	C	A	0.244	-0.0136841	6.397846e-01	3.267116e+00	3.120443e+00	9.829712e-01	9.798708e-01	9.799287e-01
1	1:4143867	4143867	4	T	C	0.05	1.521267e+00	1.610780e+00	3.138780e+00	2.907065e+00	3.468484e-01	3.344994e-01	3.419927e-01
1	1:4154427	4154427	1	T	C	0.418	9.486735e-01	6.250260e-01	3.046226e+00	2.878381e+00	1.316914e-01	1.254207e-01	1.317849e-01
1	1:4164638	4164638	7	T	C	0.267	-1.51428	7.015020e-01	1.994193e+00	1.848571e+00	3.287067e-02	4.643663e-02	7.742857e-02
1	1:4172844	4172844	3	T	A	0.25	-0.1222	6.606063e-01	3.298035e+00	3.126237e+00	8.535555e-01	8.526430e-01	8.529808e-01
1	1:4188110	4188110	2	G	A	0.099	5.722918e-01	7.982478e-01	3.146886e+00	3.023628e+00	4.748074e-01	4.660019e-01	4.695022e-01
1	1:4199060	4199060	5	G	T	0.051	1.724625e+00	1.598961e+00	3.123513e+00	2.894199e+00	2.829333e-01	2.718880e-01	2.792828e-01
1	1:4206104	4206104	5	T	C	0.254	-0.0724727	6.632369e-01	3.293295e+00	3.122816e+00	9.131698e-01	9.122841e-01	9.124710e-01
1	1:4223645	4223645	1	G	G	0.09	1.069447e+00	1.165656e+00	2.926046e+00	2.711737e+00	3.607399e-01	3.529781e-01	3.741192e-01
1	1:4238608	4238608	6	A	G	0.051	2.678879e+00	1.674475e+00	2.607333e+00	2.390718e+00	1.122655e-01	1.138624e-01	1.365620e-01
1	1:4253817	4253817	4	A	C	0.218	-0.593938	8.554272e-01	2.956315e+00	2.788310e+00	4.888249e-01	4.825579e-01	5.032344e-01
1	1:4266418	4266418	4	G	T	0.311	-0.0377432	6.291962e-01	3.291785e+00	3.119185e+00	9.522663e-01	9.491927e-01	9.493190e-01
1	1:4285987	4285987	2	C	A	0.355	7.304433e-01	6.210735e-01	2.977587e+00	2.838423e+00	2.418836e-01	2.351206e-01	2.443117e-01
1	1:4287472	4287472	6	A	C	0.162	4.194087e-01	7.293311e-01	3.191265e+00	3.052300e+00	5.663278e-01	5.575198e-01	5.599720e-01
1	1:4289400	4289400	1	T	C	0.287	-0.104382	6.358259e-01	3.312083e+00	3.133499e+00	8.698758e-01	8.718165e-01	8.722162e-01
1	1:4302032	4302032	6	T	T	0.197	1.532106e-01	6.361848e-01	3.215552e+00	3.102883e+00	8.101000e-01	8.049813e-01	8.056503e-01
1	1:4306418	4306418	2	A	G	0.091	-1.23538	9.027196e-01	3.049938e+00	2.888389e+00	1.737081e-01	1.665351e-01	1.732649e-01
1	1:4326711	4326711	6	T	A	0.214	-0.685582	8.240551e-01	2.848410e+00	2.715001e+00	4.070831e-01	4.084394e-01	4.327315e-01
1	1:4338808	4338808	9	C	G	0.053	-2.08986	1.060469e+00	2.686482e+00	2.561667e+00	5.106123e-02	4.997191e-02	5.886997e-02
1	1:4339430	4339430	6	G	G	0.068	4.801935e-01	9.409846e-01	3.319688e+00	3.197998e+00	6.107719e-01	6.115923e-01	6.142301e-01
1	1:4373055	4373055	3	A	T	0.308	4.670501e-01	6.150345e-01	3.077392e+00	2.926178e+00	4.491094e-01	4.393123e-01	4.472220e-01
1	1:4374211	4374211	2	G	C	0.339	8.504051e-01	6.379232e-01	3.267284e+00	3.119606e+00	1.850296e-01	1.786683e-01	1.827976e-01
1	1:4375358	4375358	2	T	A	0.231	-0.250432	6.683885e-01	3.312452e+00	3.145026e+00	7.085597e-01	7.075270e-01	7.084674e-01
1	1:4375977	4375977	3	T	C	0.083	1.694391e+00	1.033269e+00	2.694284e+00	2.536579e+00	1.036581e-01	1.030885e-01	1.173143e-01
1	1:4394084	4394084	3	A	G	0.142	8.563160e-01	7.711721e-01	3.095123e+00	2.954731e+00	2.690431e-01	2.606834e-01	2.662712e-01
1	1:4416899	4416899	4	T	C	0.218	-0.700006	8.552593e-01	2.905784e+00	2.737920e+00	4.147096e-01	4.106934e-01	4.326026e-01
1	1:4426539	4426539	10	C	T	0.097	-1.16128	9.105763e-01	3.125410e+00	2.959595e+00	2.046594e-01	1.966697e-01	2.020819e-01
1	1:4456025	4456025	3	C	G	0.083	8.030627e-01	1.051208e+00	3.296812e+00	3.139224e+00	4.464007e-01	4.405901e-01	4.426995e-01
1	1:4458512	4458512	3	T	A	0.267	-1.82511	6.792688e-01	1.977567e+00	1.847846e+00	8.235790e-03	1.118005e-02	2.083494e-02
1	1:4460167	4460167	3	T	A	0.225	-0.129592	6.465204e-01	3.272860e+00	3.124430e+00	8.414710e-01	8.397002e-01	8.400600e-01
1	1:4460233	4460233	1	T	C	0.057	3.410383e-01	1.340574e+00	3.333758e+00	3.113543e+00	7.996242e-01	7.947112e-01	7.952261e-01
1	1:4465413	4465413	2	G	G	0.198	-0.619451	7.552738e-01	2.862636e+00	2.764033e+00	4.137467e-01	4.153288e-01	4.349829e-01
1	1:4471330	4471330	3	C	G	0.217	-0.0668535	6.692626e-01	3.273520e+00	3.119232e+00	9.205973e-01	9.182387e-01	9.184237e-01
1	1:4472671	4472671	4	A	T	0.084	7.645787e-01	1.043012e+00	3.275929e+00	3.123216e+00	4.649580e-01	4.584978e-01	4.604461e-01
1	1:4472958	4472958	2	G	T	0.058	1.085669e+00	1.417815e+00	3.307849e+00	3.118717e+00	4.453381e-01	4.385004e-01	4.405820e-01
1	1:4473227	4473227	4	G	C	0.05	-2.23336	1.057025e+00	2.679780e+00	2.556459e+00	3.668365e-02	3.563081e-02	4.292955e-02
1	1:4493378	4493378	2	A	T	0.215	-0.923953	8.527445e-01	2.814767e+00	2.645542e+00	2.807563e-01	2.794680e-01	3.013620e-01
1	1:4502840	4502840	6	T	C	0.06	1.171339e+00	1.241764e+00	3.046038e+00	2.900946e+00	3.474298e-01	3.387817e-01	3.467839e-01
1	1:4507799	4507799	2	A	C	0.14	7.134825e-01	7.776458e-01	3.108278e+00	2.964551e+00	3.607260e-01	3.515031e-01	3.569589e-01
1	1:4511948	4511948	4	T	C	0.059	1.191980e+00	1.244393e+00	3.062029e+00	2.916602e+00	3.400488e-01	3.312252e-01	3.384294e-01
1	1:4516471	4516471	2	A	T	0.314	5.787672e-02	5.850085e-01	3.273362e+00	3.125817e+00	9.213564e-01	9.219499e-01	9.221366e-01
1	1:4520800	4520800	4	A	G	0.21	-0.549603	8.559187e-01	3.010210e+00	2.842196e+00	5.220195e-01	5.131308e-01	5.292221e-01
1	1:4524510	4524510	3	T	T	0.142	8.597068e-01	7.716772e-01	3.118553e+00	2.977048e+00	2.674731e-01	2.590778e-01	2.641234e-01
1	1:4525370	4525370	7	A	G	0.319	-0.052738	6.608513e-01	3.288065e+00	3.141269e+00	9.365267e-01	9.495100e-01	9.504747e-01
1	1:4525808	4525808	1	C	T	0.107	-1.34949	8.883944e-01	2.984094e+00	2.800896e+00	1.313882e-01	1.253402e-01	1.331930e-01
1	1:4530544	4530544	7	T	A	0.06	1.452300e+00	1.241668e+00	3.042514e+00	2.897675e+00	2.444653e-01	2.366372e-01	2.437118e-01
1	1:4536593	4536593	5	C	G	0.432	3.226572e-01	6.495985e-01	3.009531e+00	2.879226e+00	6.203075e-01	6.141100e-01	6.311159e-01
1	1:4546303	4546303	7	A	A	0.069	1.218055e+00	6.501531e-01	3.446537e+00	3.479742e+00	6.343341e-02	6.100812e-02	6.703799e-02
1	1:4554976	4554976	4	A	G	0.109	-1.10771	9.003988e-01	3.033217e+00	2.844652e+00	2.210128e-01	2.126807e-01	2.210846e-01
1	1:4561150	4561150	6	A	T	0.239	1.411021e-01	6.596195e-01	3.296985e+00	3.160552e+00	8.309769e-01	8.369198e-01	8.383337e-01
1	1:4569493	4569493	1	G	C	0.057	1.251572e+00	1.245714e+00	3.055568e+00	2.909198e+00	3.170615e-01	3.084286e-01	3.157427e-01
1	1:4583023	4583023	7	T	C	0.241	2.591865e-01	6.680817e-01	3.321499e+00	3.175332e+00	6.987358e-01	7.010225e-01	7.028190e-01
1	1:4583752	4583752	3	T	C	0.425	8.512378e-01	6.349653e-01	3.019688e+00	2.890727e+00	1.825811e-01	1.760054e-01	1.826169e-01
1	1:4585372	4585372	9	A	T	0.412	4.705448e-01	6.220866e-01	3.097266e+00	2.989380e+00	4.508933e-01	4.427000e-01	4.473413e-01
1	1:4589509	4589509	2	A	G	0.248	-0.0882729	6.786517e-01	3.282071e+00	3.112307e+00	8.967280e-01	8.917772e-01	8.921152e-01
1	1:4598383	4598383	2	A	C	0.074	1.194717e+00	9.522877e-01	3.358923e+00	3.249386e+00	2.120707e-01	2.077542e-01	2.125329e-01
1	1:4599434	4599434	1	A	T	0.23	-0.340347	7.065260e-01	3.267838e+00	3.089295e+00	6.308828e-01	6.231103e-01	6.244733e-01
1	1:4605869	4605869	2	A	T	0.256	-0.466502	6.768740e-01	3.140044e+00	2.995109e+00	4.920271e-01	4.822144e-01	4.867685e-01
1	1:4607218	4607218	4	A	G	0.218	-0.0832291	6.985977e-01	3.266554e+00	3.113801e+00	9.053657e-01	9.011534e-01	9.014475e-01
1	1:4618174	4618174	4	G	A	0.059	1.587633e+00	1.240887e+00	3.027960e+00	2.883421e+00	2.032127e-01	1.960170e-01	2.031265e-01
1	1:4632353	4632353	4	C	A	0.05	9.101421e-01	1.244180e+00	3.213055e+00	3.092656e+00	4.658881e-01	4.584274e-01	4.605141e-01
1	1:4644793	4644793	3	G	T	0.233	-0.261324	7.023265e-01	3.256626e+00	3.082258e+00	7.104874e-01	7.020034e-01	7.033547e-01
1	1:4650534	4650534	7	C	T	0.353	1.044237e+00	6.690471e-01	3.412805e+00	3.249728e+00	1.212086e-01	1.174303e-01	1.223473e-01
1	1:4653369	4653369	11	T	T	0.054	-0.120929	1.120884e+00	3.215820e+00	3.146295e+00	9.142650e-01	9.187274e-01	9.197545e-01
1	1:4659241	4659241	2	A	G	0.231	-0.0795813	7.053612e-01	3.284948e+00	3.106983e+00	9.103590e-01	9.029044e-01	9.033936e-01
1	1:4662205	4662205	6	C	T	0.222	7.104687e-02	6.769804e-01	3.285545e+00	3.138401e+00	9.165933e-01	9.230345e-01	9.236129e-01
1	1:4664321	4664321	3	A	G	0.05	1.408570e+00	1.605817e+00	3.135635e+00	2.904048e+00	3.821485e-01	3.690760e-01	3.771387e-01
1	1:4668597	4668597	3	C	T	0.233	-1.09767	7.059827e-01	2.723138e+00	2.580706e+00	1.226239e-01	1.218677e-01	1.359625e-01
1	1:4672357	4672357	2	A	G	0.24	-0.834205	7.036107e-01	2.683768e+00	2.541570e+00	2.381207e-01	2.440638e-01	2.729250e-01
1	1:4673867	4673867	4	T	C	0.227	-0.0213043	6.808569e-01	3.271718e+00	3.114097e+00	9.750899e-01	9.661642e-01	9.664616e-01
1	1:4679145	4679145	3	A	C	0.433	1.108400e+00	6.917623e-01	2.993216e+00	2.834708e+00	1.117218e-01	1.063451e-01	1.130977e-01
1	1:4689892	4689892	5	T	A	0.093	3.890993e-01	8.444437e-01	3.289308e+00	3.175722e+00	6.457934e-01	6.453245e-01	6.471407e-01
1	1:4704555	4704555	2	A	T	0.289	8.674042e-03	6.308976e-01	3.280904e+00	3.121391e+00	9.890533e-01	9.868285e-01	9.868601e-01
1	1:4705395	4705395	3	T	C	0.308	7.763802e-01	7.241946e-01	3.315256e+00	3.141481e+00	2.858443e-01	2.794579e-01	2.827935e-01
1	1:4706612	4706612	7	G	G	0.112	-1.07346	8.931365e-01	2.972930e+00	2.790337e+00	2.317680e-01	2.242278e-01	2.350920e-01
1	1:4710065	4710065	5	C	C	0.28	1.014198e+00	6.994181e-01	3.332477e+00	3.193877e+00	1.496506e-01	1.446648e-01	1.492011e-01
1	1:4724910	4724910	6	T	C	0.205	-0.628667	8.981627e-01	3.052668e+00	2.885098e+00	4.853149e-01	4.750123e-01	4.862926e-01
1	1:4725578	4725578	5	G	A	0.424	2.808713e-02	7.229966e-01	3.270580e+00	3.088268e+00	9.690760e-01	9.453498e-01	9.478575e-01
1	1:4729709	4729709	3	T	C	0.225	-0.0505186	6.948175e-01	3.269879e+00	3.111823e+00	9.421597e-01	9.356209e-01	9.359535e-01
1	1:4730369	4730369	7	A	G	0.293	-0.0749879	6.706853e-01	3.259094e+00	3.133698e+00	9.111625e-01	9.140132e-01	9.143851e-01
1	1:4738321	4738321	1	T	A	0.238	-1.22462	7.063194e-01	2.662467e+00	2.519522e+00	8.552107e-02	8.539708e-02	9.834914e-02
1	1:4741586	4741586	6	A	A	0.068	-0.777945	1.091477e+00	3.176850e+00	2.991016e+00	4.773872e-01	4.658387e-01	4.705681e-01
1	1:4744504	4744504	0	A	T	0.228	-0.348282	7.063418e-01	3.266811e+00	3.087421e+00	6.228587e-01	6.149151e-01	6.163393e-01
1	1:4757752	4757752	2	A	G	0.107	7.450183e-02	8.623939e-01	3.266000e+00	3.121123e+00	9.313007e-01	9.297910e-01	9.299405e-01
1	1:4758358	4758358	2	G	A	0.124	8.405919e-01	8.179490e-01	3.139056e+00	2.999566e+00	3.061663e-01	2.974856e-01	3.019697e-01
1	1:4758937	4758937	11	A	T	0.259	-1.16595	7.035982e-01	2.703316e+00	2.568524e+00	1.001053e-01	9.945364e-02	1.119359e-01
1	1:4761080	4761080	4	G	A	0.429	-0.0316437	7.258724e-01	3.316058e+00	3.127658e+00	9.653004e-01	9.907458e-01	9.911513e-01
1	1:4762454	4762454	4	T	T	0.109	-1.11285	8.907830e-01	2.987612e+00	2.806053e+00	2.139867e-01	2.064379e-01	2.161897e-01
1	1:4764260	4764260	4	A	G	0.429	5.259384e-01	7.081430e-01	2.969948e+00	2.798827e+00	4.591142e-01	4.515305e-01	4.701998e-01
1	1:4770126	4770126	11	A	A	0.188	-0.242089	8.642084e-01	3.086361e+00	2.997822e+00	7.798618e-01	7.734939e-01	7.817211e-01
1	1:4770701	4770701	8	T	C	0.113	-1.42577	8.909637e-01	3.056025e+00	2.870575e+00	1.121715e-01	1.062353e-01	1.124052e-01
1	1:4778222	4778222	6	C	T	0.205	-0.976834	8.828660e-01	2.990644e+00	2.829382e+00	2.707514e-01	2.631787e-01	2.729430e-01
1	1:4787231	4787231	9	A	G	0.184	-0.803688	7.265832e-01	2.966517e+00	2.885457e+00	2.708874e-01	2.653490e-01	2.729180e-01
1	1:4787232	4787232	10	G	G	0.195	-0.43073	7.697491e-01	3.037579e+00	2.932226e+00	5.768148e-01	5.703707e-01	5.799886e-01
1	1:4797438	4797438	5	T	T	0.22	1.185300e-01	6.945465e-01	3.302857e+00	3.152505e+00	8.647800e-01	8.718074e-01	8.729365e-01
1	1:4810712	4810712	4	A	T	0.429	5.439092e-01	6.854074e-01	3.044718e+00	2.888010e+00	4.290203e-01	4.196914e-01	4.295276e-01
1	1:4813278	4813278	5	C	T	0.076	7.795222e-01	9.672130e-01	3.245497e+00	3.127132e+00	4.218678e-01	4.152784e-01	4.175219e-01
1	1:4814978	4814978	5	C	C	0.051	1.268363e+00	1.191168e+00	2.739386e+00	2.660499e+00	2.891017e-01	2.951424e-01	3.183589e-01
1	1:4817683	4817683	2	G	C	0.058	1.115337e+00	1.244168e+00	3.057213e+00	2.911131e+00	3.718063e-01	3.628386e-01	3.706430e-01
1	1:4821692	4821692	2	C	T	0.281	1.874124e-01	6.227426e-01	3.268897e+00	3.115222e+00	7.639758e-01	7.595977e-01	7.601947e-01
1	1:4825039	4825039	1	C	T	0.23	-0.430592	7.024859e-01	3.273625e+00	3.097197e+00	5.410661e-01	5.336495e-01	5.352756e-01
1	1:4833028	4833028	9	C	T	0.079	2.169532e+00	1.235996e+00	3.093690e+00	2.904282e+00	8.176149e-02	7.674607e-02	8.209281e-02
1	1:4837398	4837398	5	T	C	0.051	3.713451e-01	1.593146e+00	3.311974e+00	3.109638e+00	8.160893e-01	8.105735e-01	8.110998e-01
1	1:4838213	4838213	5	T	C	0.305	5.165502e-01	7.108939e-01	3.243715e+00	3.093513e+00	4.688734e-01	4.612353e-01	4.632947e-01
1	1:4842706	4842706	3	C	G	0.05	1.555825e+00	1.606914e+00	3.162776e+00	2.931032e+00	3.348885e-01	3.229600e-01	3.293817e-01
1	1:4848789	4848789	3	T	C	0.2	-0.793943	9.006900e-01	3.017703e+00	2.849752e+00	3.798183e-01	3.708571e-01	3.820429e-01
1	1:4851283	4851283	10	C	A	0.434	3.153427e-01	6.859450e-01	3.056316e+00	2.904409e+00	6.465490e-01	6.363441e-01	6.510166e-01
1	1:4907137	4907137	4	G	A	0.05	1.455488e+00	1.607935e+00	3.151577e+00	2.919212e+00	3.671782e-01	3.544946e-01	3.616452e-01
1	1:4918229	4918229	3	C	G	0.108	-1.40107	8.922896e-01	3.044286e+00	2.856619e+00	1.190014e-01	1.128759e-01	1.193679e-01
1	1:4918394	4918394	2	A	G	0.107	-1.21434	8.942487e-01	3.013222e+00	2.826188e+00	1.770291e-01	1.697062e-01	1.778954e-01
1	1:4926636	4926636	2	C	T	0.248	-0.0675172	6.979419e-01	3.286759e+00	3.104477e+00	9.230962e-01	9.137756e-01	9.143901e-01
1	1:4937852	4937852	2	C	C	0.223	-1.62156	7.437174e-01	2.669713e+00	2.533032e+00	3.118392e-02	3.021219e-02	3.671363e-02
1	1:4937980	4937980	7	C	T	0.224	-1.22818	7.665560e-01	2.754882e+00	2.621589e+00	1.117392e-01	1.100361e-01	1.221228e-01
1	1:4938379	4938379	2	A	G	0.223	-1.34895	7.562867e-01	2.613979e+00	2.472739e+00	7.700770e-02	7.772746e-02	9.158429e-02
1	1:4944254	4944254	2	C	T	0.107	-1.17806	8.902721e-01	3.003486e+00	2.818419e+00	1.882637e-01	1.808613e-01	1.895253e-01
1	1:4944379	4944379	3	C	A	0.2	-0.849537	8.922440e-01	2.952252e+00	2.787591e+00	3.429423e-01	3.360891e-01	3.505749e-01
1	1:4954409	4954409	3	T	T	0.108	-1.32169	8.944695e-01	3.011211e+00	2.826138e+00	1.421288e-01	1.355918e-01	1.431195e-01
1	1:4954427	4954427	5	A	T	0.051	1.461415e+00	1.606337e+00	3.131722e+00	2.901220e+00	3.647616e-01	3.520501e-01	3.600506e-01
1	1:4967292	4967292	4	C	A	0.185	-0.444402	8.107256e-01	3.064775e+00	2.949229e+00	5.846048e-01	5.767920e-01	5.850284e-01
1	1:4969124	4969124	4	A	A	0.244	-0.0287613	7.063769e-01	3.295667e+00	3.114174e+00	9.675895e-01	9.591423e-01	9.594121e-01
1	1:4988073	4988073	7	A	A	0.06	1.455695e+00	1.104531e+00	3.392764e+00	3.290354e+00	1.900373e-01	1.864633e-01	1.918847e-01
1	1:4990359	4990359	5	T	A	0.119	2.824262e-01	8.551088e-01	3.310327e+00	3.158153e+00	7.417636e-01	7.433273e-01	7.445207e-01
1	1:4993009	4993009	3	T	C	0.25	-0.0338097	6.957220e-01	3.296743e+00	3.116992e+00	9.613216e-01	9.561220e-01	9.562849e-01
1	1:5000466	5000466	5	C	A	0.373	5.963288e-02	6.202168e-01	3.294022e+00	3.129315e+00	9.235631e-01	9.264890e-01	9.267302e-01
1	1:5005072	5005072	4	A	T	0.303	-0.00416742	5.966177e-01	3.265794e+00	3.122304e+00	9.944384e-01	9.976102e-01	9.976180e-01
1	1:5007257	5007257	0	T	A	0.463	3.761823e-01	6.793100e-01	3.244130e+00	3.061504e+00	5.807658e-01	5.711921e-01	5.733373e-01
1	1:5022210	5022210	6	G	A	0.316	-0.228403	6.642046e-01	3.293429e+00	3.136867e+00	7.315426e-01	7.297321e-01	7.304908e-01
1	1:5046844	5046844	3	T	C	0.458	8.661092e-02	6.693796e-01	3.266567e+00	3.098803e+00	8.972658e-01	8.882965e-01	8.891151e-01
1	1:5061825	5061825	2	A	A	0.306	1.769260e-01	6.351423e-01	3.296088e+00	3.122492e+00	7.810611e-01	7.778956e-01	7.784164e-01
1	1:5066033	5066033	6	A	G	0.085	1.033320e+00	1.068933e+00	3.321105e+00	3.167106e+00	3.356467e-01	3.300599e-01	3.331501e-01
1	1:5068277	5068277	0	T	A	0.106	-1.33382	8.898887e-01	2.992401e+00	2.807370e+00	1.365346e-01	1.302768e-01	1.380991e-01
1	1:5071324	5071324	1	A	G	0.246	-0.0523749	7.008289e-01	3.292348e+00	3.107951e+00	9.405518e-01	9.312333e-01	9.317276e-01
1	1:5076063	5076063	3	C	T	0.092	6.421947e-01	8.706688e-01	3.206738e+00	3.106693e+00	4.622048e-01	4.552271e-01	4.572344e-01
1	1:5085297	5085297	3	A	G	0.192	-0.771262	8.897379e-01	2.961525e+00	2.805707e+00	3.877584e-01	3.810449e-01	3.957984e-01
1	1:5085298	5085298	3	A	T	0.192	-0.771262	8.897379e-01	2.961525e+00	2.805707e+00	3.877584e-01	3.810449e-01	3.957984e-01
1	1:5086804	5086804	3	A	G	0.075	1.382629e+00	1.178824e+00	3.358333e+00	3.197848e+00	2.431635e-01	2.381347e-01	2.421708e-01
1	1:5092240	5092240	7	T	A	0.474	-0.879204	6.530905e-01	4.019139e+00	3.860677e+00	1.807687e-01	2.046969e-01	2.317425e-01
1	1:5097896	5097896	1	C	A	0.107	-1.20501	8.886406e-01	2.950054e+00	2.768659e+00	1.776394e-01	1.711526e-01	1.813047e-01
1	1:5101657	5101657	8	T	C	0.435	2.782452e-01	6.381407e-01	3.162197e+00	3.041302e+00	6.636021e-01	6.549785e-01	6.579497e-01
1	1:5102655	5102655	3	C	T	0.25	-0.172553	6.959758e-01	3.295238e+00	3.112935e+00	8.046121e-01	8.002378e-01	8.007444e-01
1	1:5106866	5106866	5	G	G	0.229	2.385155e-01	6.790645e-01	3.340652e+00	3.194650e+00	7.260232e-01	7.326312e-01	7.354656e-01
1	1:5116517	5116517	3	T	C	0.325	-0.414401	6.655067e-01	3.326469e+00	3.161759e+00	5.346734e-01	5.315472e-01	5.333731e-01
1	1:5119661	5119661	8	T	C	0.209	-0.431458	7.810103e-01	3.057996e+00	2.923834e+00	5.816775e-01	5.729400e-01	5.833567e-01
1	1:5140757	5140757	5	T	T	0.458	2.822297e-02	6.519416e-01	3.266034e+00	3.113037e+00	9.655418e-01	9.576396e-01	9.579606e-01
1	1:5141854	5141854	2	A	T	0.298	3.002243e-01	6.305363e-01	3.293315e+00	3.131678e+00	6.348395e-01	6.306619e-01	6.317239e-01
1	1:5142150	5142150	5	A	G	0.051	1.370765e+00	1.621444e+00	3.134948e+00	2.902812e+00	3.995714e-01	3.861095e-01	3.944814e-01
1	1:5153532	5153532	3	A	T	0.108	-1.12848	8.940282e-01	2.997509e+00	2.811744e+00	2.093107e-01	2.016230e-01	2.109772e-01
1	1:5161383	5161383	2	G	A	0.132	9.839931e-01	8.209118e-01	3.109150e+00	2.964869e+00	2.330225e-01	2.249443e-01	2.303147e-01
1	1:5161604	5161604	3	T	A	0.25	-0.310904	6.941370e-01	3.258619e+00	3.077527e+00	6.550327e-01	6.462754e-01	6.478382e-01
1	1:5167522	5167522	0	A	G	0.244	-0.176031	7.033944e-01	3.281325e+00	3.093930e+00	8.028146e-01	7.947526e-01	7.956732e-01
1	1:5186726	5186726	3	C	A	0.083	9.767154e-01	1.032144e+00	3.319478e+00	3.168943e+00	3.458982e-01	3.404351e-01	3.434671e-01
1	1:5194704	5194704	5	A	A	0.136	9.135352e-01	8.108226e-01	3.238677e+00	3.094295e+00	2.621271e-01	2.547299e-01	2.583004e-01
1	1:5197674	5197674	3	C	T	0.075	1.977187e+00	1.241635e+00	3.078725e+00	2.887013e+00	1.139245e-01	1.077739e-01	1.138059e-01
1	1:5211098	5211098	3	G	A	0.1	1.132062e+00	9.719214e-01	3.383351e+00	3.230992e+00	2.464238e-01	2.423403e-01	2.467494e-01
1	1:5218618	5218618	3	T	C	0.45	4.672965e-01	6.852195e-01	3.151181e+00	2.979268e+00	4.965745e-01	4.853043e-01	4.906606e-01
1	1:5228415	5228415	5	T	A	0.314	-0.190371	6.643952e-01	3.263832e+00	3.104969e+00	7.749641e-01	7.691954e-01	7.698885e-01
1	1:5232501	5232501	4	G	G	0.261	6.166549e-01	7.061045e-01	3.396207e+00	3.257800e+00	3.842331e-01	3.835941e-01	3.881606e-01
1	1:5239130	5239130	1	G	A	0.123	3.933404e-01	8.294207e-01	3.304641e+00	3.154664e+00	6.361941e-01	6.341912e-01	6.355172e-01
1	1:5251341	5251341	2	T	T	0.058	-0.636818	8.890011e-01	3.045882e+00	3.032726e+00	4.751798e-01	4.697257e-01	4.729135e-01
1	1:5252042	5252042	5	C	T	0.195	-0.675214	8.385719e-01	2.910606e+00	2.773977e+00	4.222997e-01	4.193480e-01	4.386838e-01
1	1:5254809	5254809	3	T	A	0.075	1.356844e+00	1.172054e+00	3.317906e+00	3.161207e+00	2.493005e-01	2.432675e-01	2.469858e-01
1	1:5269279	5269279	3	A	G	0.05	4.313723e-01	1.605681e+00	3.312378e+00	3.107655e+00	7.886575e-01	7.827193e-01	7.833373e-01
1	1:5272286	5272286	3	A	C	0.05	4.000687e+00	1.062036e+00	1.661592e+00	1.559438e+00	2.574886e-04	4.484663e-04	1.652512e-03
1	1:5272495	5272495	1	G	A	0.057	-0.0311357	9.480953e-01	3.238149e+00	3.117704e+00	9.738565e-01	9.694659e-01	9.696053e-01
1	1:5286936	5286936	3	T	G	0.208	-1.07567	7.707560e-01	2.823991e+00	2.688432e+00	1.654126e-01	1.624661e-01	1.751587e-01
1	1:5297764	5297764	3	T	A	0.2	-0.820182	8.812557e-01	2.939920e+00	2.778662e+00	3.538790e-01	3.476559e-01	3.632775e-01
1	1:5305453	5305453	6	G	C	0.256	1.525094e-01	7.008557e-01	3.333517e+00	3.154975e+00	8.281068e-01	8.342154e-01	8.353513e-01
1	1:5309924	5309924	2	C	T	0.14	8.764413e-01	7.890108e-01	3.178265e+00	3.035410e+00	2.688708e-01	2.606665e-01	2.647003e-01
1	1:5310056	5310056	8	T	C	0.461	1.713181e-01	6.399240e-01	3.179246e+00	3.033900e+00	7.893773e-01	7.772454e-01	7.817688e-01
1	1:5314686	5314686	1	T	C	0.205	-1.08262	7.464607e-01	2.725106e+00	2.602227e+00	1.495734e-01	1.496477e-01	1.654831e-01
1	1:5317515	5317515	2	T	C	0.124	4.931863e-01	8.278252e-01	3.327175e+00	3.177685e+00	5.524567e-01	5.506474e-01	5.527196e-01
1	1:5318975	5318975	2	T	C	0.248	-0.00796919	6.999685e-01	3.300107e+00	3.117529e+00	9.909351e-01	9.808101e-01	9.809797e-01
1	1:5323156	5323156	4	C	A	0.109	-1.15717	8.998688e-01	3.033951e+00	2.846002e+00	2.009416e-01	1.929673e-01	2.009999e-01
1	1:5337754	5337754	6	C	A	0.316	-0.368283	6.261470e-01	3.158430e+00	3.032509e+00	5.575217e-01	5.485902e-01	5.517894e-01
1	1:5350379	5350379	5	G	G	0.119	5.651038e-01	7.395968e-01	3.133293e+00	3.033605e+00	4.463253e-01	4.382607e-01	4.415216e-01
1	1:5351000	5351000	6	C	T	0.111	-1.00819	8.902386e-01	2.945937e+00	2.762737e+00	2.596828e-01	2.524809e-01	2.656925e-01
1	1:5351787	5351787	12	C	G	0.234	4.474215e-03	6.684985e-01	3.258953e+00	3.122122e+00	9.946710e-01	9.997557e-01	9.997577e-01
1	1:5356698	5356698	7	C	C	0.052	4.352598e+00	1.052987e+00	1.685425e+00	1.583423e+00	6.647247e-05	1.070641e-04	4.912075e-04
1	1:5360168	5360168	2	A	G	0.099	1.196689e+00	9.783171e-01	3.374468e+00	3.221276e+00	2.236464e-01	2.191237e-01	2.235250e-01
1	1:5361862	5361862	4	A	A	0.218	-0.870363	7.769208e-01	2.836810e+00	2.697583e+00	2.648350e-01	2.627541e-01	2.805487e-01
1	1:5383871	5383871	0	C	C	0.195	-1.03987	8.953650e-01	2.933506e+00	2.764466e+00	2.477864e-01	2.414082e-01	2.538182e-01
1	1:5383877	5383877	1	C	C	0.197	-1.02452	8.944791e-01	2.940823e+00	2.772067e+00	2.543290e-01	2.477505e-01	2.599780e-01
1	1:5384923	5384923	3	G	A	0.383	-0.629589	6.254476e-01	3.405320e+00	3.244897e+00	3.161424e-01	3.137215e-01	3.180972e-01
1	1:5386586	5386586	4	T	T	0.05	4.166971e+00	1.057080e+00	1.661894e+00	1.560238e+00	1.363397e-04	2.323561e-04	9.491262e-04
1	1:5391661	5391661	4	T	C	0.05	1.229430e+00	1.605554e+00	3.156168e+00	2.924030e+00	4.453371e-01	4.311697e-01	4.389403e-01
1	1:5394551	5394551	5	T	A	0.339	-0.0708369	6.614624e-01	3.284847e+00	3.120688e+00	9.148954e-01	9.130197e-01	9.132069e-01
1	1:5397920	5397920	3	A	G	0.25	-0.0336588	6.967820e-01	3.296236e+00	3.115362e+00	9.615526e-01	9.549178e-01	9.551329e-01
1	1:5405880	5405880	6	A	G	0.274	-0.172269	6.501500e-01	3.220323e+00	3.050207e+00	7.914882e-01	7.785913e-01	7.818044e-01
1	1:5409691	5409691	3	A	C	0.108	-1.30943	8.919733e-01	3.020089e+00	2.835323e+00	1.447175e-01	1.380692e-01	1.454272e-01
1	1:5411414	5411414	5	A	G	0.102	1.032466e+00	9.681973e-01	3.373271e+00	3.221220e+00	2.883929e-01	2.843952e-01	2.884546e-01
1	1:5423027	5423027	10	C	A	0.23	-0.063851	4.135681e-01	3.082137e+00	3.091913e+00	8.775612e-01	8.772760e-01	8.784283e-01
1	1:5427251	5427251	6	T	C	0.239	1.672577e-01	6.906428e-01	3.328424e+00	3.167379e+00	8.090565e-01	8.163695e-01	8.180769e-01
1	1:5441553	5441553	2	C	A	0.107	-1.28114	8.888007e-01	2.975416e+00	2.792585e+00	1.520683e-01	1.456625e-01	1.542723e-01
1	1:5452434	5452434	2	C	T	0.215	-1.35859	7.794970e-01	2.792680e+00	2.653246e+00	8.391169e-02	8.135209e-02	9.056989e-02
1	1:5460192	5460192	11	C	T	0.054	4.065458e+00	1.059122e+00	1.668370e+00	1.567132e+00	1.990267e-04	3.403664e-04	1.299074e-03
1	1:5469194	5469194	7	G	A	0.112	-1.0434	8.963878e-01	2.970492e+00	2.788305e+00	2.467303e-01	2.390860e-01	2.505299e-01
1	1:5472421	5472421	2	A	T	0.281	-0.407951	6.421878e-01	3.197383e+00	3.024193e+00	5.264732e-01	5.158582e-01	5.192989e-01
1	1:5474633	5474633	2	C	T	0.215	-1.39419	7.722652e-01	2.819883e+00	2.679414e+00	7.353203e-02	7.071208e-02	7.868002e-02
1	1:5487422	5487422	4	G	T	0.076	1.207009e+00	1.176197e+00	3.295158e+00	3.136456e+00	3.068635e-01	3.001819e-01	3.033332e-01
1	1:5488938	5488938	2	G	G	0.198	-0.821773	8.956626e-01	2.969370e+00	2.801614e+00	3.607195e-01	3.532017e-01	3.671979e-01
1	1:5504146	5504146	8	T	C	0.052	1.288020e-01	9.826924e-01	3.163021e+00	3.107400e+00	8.959390e-01	8.928310e-01	8.933038e-01
1	1:5515169	5515169	1	G	T	0.279	-0.569218	6.422794e-01	3.168598e+00	2.996520e+00	3.772575e-01	3.672142e-01	3.716217e-01
1	1:5517556	5517556	8	G	A	0.313	-0.321447	6.131920e-01	3.253318e+00	3.139532e+00	6.010929e-01	5.968543e-01	5.981155e-01
1	1:5525580	5525580	3	C	G	0.142	1.028006e+00	7.857431e-01	3.183469e+00	3.043755e+00	1.932642e-01	1.860600e-01	1.904491e-01
1	1:5537541	5537541	2	C	A	0.331	-0.0713463	6.716776e-01	3.288585e+00	3.116025e+00	9.155843e-01	9.115787e-01	9.118164e-01
1	1:5538244	5538244	4	G	A	0.05	1.346243e+00	1.602148e+00	3.127529e+00	2.897463e+00	4.024261e-01	3.889787e-01	3.977060e-01
1	1:5539502	5539502	1	T	C	0.139	7.686034e-01	7.889455e-01	3.171133e+00	3.028068e+00	3.319090e-01	3.231327e-01	3.269545e-01
1	1:5539993	5539993	1	T	A	0.328	-0.0814832	6.728021e-01	3.288546e+00	3.114708e+00	9.038063e-01	8.994259e-01	8.997058e-01
1	1:5546575	5546575	2	C	T	0.463	-0.0212088	6.645222e-01	3.294890e+00	3.125379e+00	9.745921e-01	9.810859e-01	9.811956e-01
1	1:5550571	5550571	0	C	A	0.195	-1.03987	8.953650e-01	2.933506e+00	2.764466e+00	2.477864e-01	2.414082e-01	2.538182e-01
1	1:5556623	5556623	2	A	G	0.198	-0.948227	8.962680e-01	2.968036e+00	2.797755e+00	2.921929e-01	2.847694e-01	2.966866e-01
1	1:5560131	5560131	4	A	C	0.252	2.049895e-01	7.046815e-01	3.385660e+00	3.201489e+00	7.716325e-01	7.862719e-01	7.900521e-01
1	1:5568958	5568958	4	G	T	0.193	-0.450161	8.140481e-01	3.037553e+00	2.916271e+00	5.812986e-01	5.740606e-01	5.851744e-01
1	1:5569316	5569316	7	G	T	0.147	1.118474e+00	7.824309e-01	3.219459e+00	3.081558e+00	1.554628e-01	1.491659e-01	1.535532e-01
1	1:5584640	5584640	1	T	G	0.189	-0.830358	8.918604e-01	2.998862e+00	2.834053e+00	3.537018e-01	3.454484e-01	3.569320e-01
1	1:5587526	5587526	5	T	T	0.475	2.187460e-01	6.578824e-01	3.232773e+00	3.071786e+00	7.400917e-01	7.308825e-01	7.326025e-01
1	1:5587792	5587792	3	C	T	0.108	-1.15411	8.882837e-01	2.988911e+00	2.805298e+00	1.963465e-01	1.890088e-01	1.983043e-01
1	1:5606154	5606154	4	C	T	0.269	-0.47714	6.309815e-01	3.163472e+00	3.005820e+00	4.510190e-01	4.410294e-01	4.451056e-01
1	1:5609314	5609314	3	A	T	0.192	-0.733039	8.879448e-01	3.003187e+00	2.841137e+00	4.106998e-01	4.023004e-01	4.149349e-01
1	1:5610980	5610980	6	A	G	0.444	-0.24149	6.579507e-01	3.369392e+00	3.218457e+00	7.142404e-01	7.247280e-01	7.290669e-01
1	1:5619161	5619161	3	G	A	0.275	-0.562362	6.238601e-01	3.149978e+00	2.993811e+00	3.691687e-01	3.596163e-01	3.641033e-01
1	1:5619524	5619524	5	G	A	0.11	-1.25417	8.878595e-01	2.952636e+00	2.772449e+00	1.603688e-01	1.541228e-01	1.636011e-01
1	1:5629312	5629312	5	A	C	0.051	4.069326e+00	1.059714e+00	1.642565e+00	1.539145e+00	1.979442e-04	3.512763e-04	1.356660e-03
1	1:5646307	5646307	10	T	A	0.115	-1.19613	8.965516e-01	2.971834e+00	2.787606e+00	1.846840e-01	1.777306e-01	1.873822e-01
1	1:5646923	5646923	6	T	T	0.197	-0.341564	9.827282e-01	3.165428e+00	2.991716e+00	7.287742e-01	7.141194e-01	7.213838e-01
1	1:5654278	5654278	5	C	A	0.229	-0.220857	7.108310e-01	3.246681e+00	3.057964e+00	7.565654e-01	7.444183e-01	7.468638e-01
1	1:5664255	5664255	4	C	T	0.269	-0.772083	6.257853e-01	3.108886e+00	2.947972e+00	2.196948e-01	2.115591e-01	2.171909e-01
1	1:5666381	5666381	5	A	T	0.237	-0.327254	7.353837e-01	3.285904e+00	3.084630e+00	6.571133e-01	6.486302e-01	6.500095e-01
1	1:5666922	5666922	3	A	C	0.208	-0.821456	8.351275e-01	2.919322e+00	2.775155e+00	3.272766e-01	3.222486e-01	3.372909e-01
1	1:5669871	5669871	4	C	T	0.479	4.501251e-01	6.664178e-01	3.255568e+00	3.081671e+00	5.006959e-01	4.924229e-01	4.944437e-01
1	1:5671026	5671026	6	G	A	0.376	2.920084e-01	6.069961e-01	3.315072e+00	3.163645e+00	6.313419e-01	6.303045e-01	6.318198e-01
1	1:5682475	5682475	2	T	T	0.116	4.051878e-03	8.934172e-01	3.298060e+00	3.121825e+00	9.963889e-01	9.980890e-01	9.980967e-01
1	1:5682504	5682504	2	G	G	0.116	-0.109206	8.886695e-01	3.283145e+00	3.107896e+00	9.024023e-01	8.956596e-01	8.961146e-01
1	1:5682590	5682590	5	T	C	0.102	-0.578481	8.319433e-01	2.945771e+00	2.820027e+00	4.881886e-01	4.845661e-01	5.027849e-01
1	1:5691936	5691936	2	T	C	0.24	-0.375763	7.122811e-01	3.224000e+00	3.024983e+00	5.987865e-01	5.864712e-01	5.900040e-01
1	1:5693631	5693631	1	C	T	0.475	7.184949e-01	6.541493e-01	3.338671e+00	3.157642e+00	2.742439e-01	2.684334e-01	2.719224e-01
1	1:5694943	5694943	4	A	G	0.227	-1.32145	6.716375e-01	3.876790e+00	3.700557e+00	5.143196e-02	5.326910e-02	6.056195e-02
1	1:5695487	5695487	4	A	T	0.244	-0.342014	7.150505e-01	3.264370e+00	3.069848e+00	6.333021e-01	6.237127e-01	6.255271e-01
1	1:5695617	5695617	10	T	C	0.407	3.376630e-01	5.958380e-01	3.327110e+00	3.191446e+00	5.719746e-01	5.716057e-01	5.739814e-01
1	1:5701173	5701173	4	G	T	0.244	-0.809744	7.075904e-01	3.282848e+00	3.086483e+00	2.547481e-01	2.471431e-01	2.508059e-01
1	1:5704248	5704248	3	C	T	0.183	-0.628545	9.955549e-01	3.143708e+00	2.962786e+00	5.290113e-01	5.169443e-01	5.233286e-01
1	1:5718972	5718972	5	G	A	0.237	-0.560556	7.454131e-01	3.321174e+00	3.118093e+00	4.535191e-01	4.468714e-01	4.488978e-01
1	1:5720381	5720381	7	A	G	0.216	-0.560454	8.276676e-01	3.046907e+00	2.905688e+00	4.996150e-01	4.908018e-01	5.008817e-01
1	1:5728544	5728544	4	G	A	0.05	4.139460e+00	1.059617e+00	1.652037e+00	1.548899e+00	1.553011e-04	2.695957e-04	1.077801e-03
1	1:5730640	5730640	2	T	A	0.24	-0.444929	7.143987e-01	3.249031e+00	3.047795e+00	5.345966e-01	5.240384e-01	5.266711e-01
1	1:5730675	5730675	3	T	C	0.108	-1.20151	8.892289e-01	2.985963e+00	2.801853e+00	1.791777e-01	1.721429e-01	1.811461e-01
1	1:5737480	5737480	2	A	G	0.132	5.500351e-01	8.391714e-01	3.287377e+00	3.115146e+00	5.134325e-01	5.068701e-01	5.085310e-01
1	1:5763281	5763281	4	C	C	0.244	-0.256903	7.107153e-01	3.249735e+00	3.055672e+00	7.183831e-01	7.065556e-01	7.089708e-01
1	1:5767767	5767767	7	G	A	0.483	5.805193e-01	6.425886e-01	3.196256e+00	3.038682e+00	3.681196e-01	3.591041e-01	3.625232e-01
1	1:5769972	5769972	2	A	T	0.24	-0.459855	7.127877e-01	3.252617e+00	3.054101e+00	5.200619e-01	5.099912e-01	5.124825e-01
1	1:5773601	5773601	5	A	G	0.322	-0.273533	6.394925e-01	3.284594e+00	3.143715e+00	6.696115e-01	6.671748e-01	6.682136e-01
1	1:5783016	5783016	5	C	G	0.466	2.289219e-01	6.261404e-01	3.227587e+00	3.075619e+00	7.153013e-01	7.069488e-01	7.085065e-01
1	1:5787943	5787943	5	T	C	0.483	-0.0689659	6.558531e-01	3.312561e+00	3.138508e+00	9.164288e-01	9.242813e-01	9.248700e-01
1	1:5799145	5799145	3	T	C	0.233	-0.583362	6.805103e-01	3.192542e+00	3.019844e+00	3.930197e-01	3.832175e-01	3.869474e-01
1	1:5822522	5822522	3	G	C	0.492	2.577012e-01	6.302765e-01	3.181524e+00	3.021705e+00	6.833638e-01	6.717134e-01	6.759468e-01
1	1:5823382	5823382	8	A	G	0.052	4.240642e+00	1.059048e+00	1.687001e+00	1.583606e+00	1.082354e-04	1.767042e-04	7.371428e-04
1	1:5823478	5823478	10	C	A	0.336	-1.20218	6.330735e-01	3.889527e+00	3.738454e+00	5.997132e-02	6.266473e-02	7.171698e-02
1	1:5826648	5826648	3	T	C	0.492	5.675039e-01	6.721183e-01	3.250743e+00	3.075001e+00	4.001533e-01	3.916606e-01	3.943411e-01
1	1:5857880	5857880	0	A	G	0.268	-1.00369	6.397955e-01	3.152236e+00	2.973607e+00	1.193351e-01	1.131763e-01	1.182829e-01
1	1:5863780	5863780	2	T	A	0.24	-0.360386	7.139963e-01	3.230637e+00	3.031790e+00	6.146640e-01	6.025139e-01	6.057713e-01
1	1:5863781	5863781	3	A	T	0.242	-0.447787	7.100866e-01	3.225987e+00	3.031066e+00	5.294952e-01	5.183936e-01	5.215735e-01
1	1:5865883	5865883	8	G	A	0.243	-0.594325	7.128109e-01	3.175381e+00	2.991119e+00	4.060636e-01	3.952623e-01	3.998647e-01
1	1:5878474	5878474	3	T	A	0.05	4.109464e+00	1.058751e+00	1.656923e+00	1.553992e+00	1.702635e-04	2.943901e-04	1.158677e-03
1	1:5885224	5885224	3	G	A	0.05	4.222073e+00	1.054468e+00	1.640496e+00	1.539617e+00	1.083232e-04	1.889892e-04	8.223649e-04
1	1:5885577	5885577	3	A	A	0.067	8.050002e-01	1.009872e+00	3.164723e+00	3.074919e+00	4.269494e-01	4.193533e-01	4.218846e-01
1	1:5897376	5897376	2	C	C	0.347	-0.548762	3.360456e-01	3.123862e+00	3.143224e+00	1.050906e-01	1.001240e-01	1.046263e-01
1	1:5913688	5913688	3	C	T	0.425	1.295130e+00	7.323634e-01	2.581204e+00	2.446513e+00	7.953080e-02	8.125201e-02	9.632859e-02
1	1:5922496	5922496	3	C	G	0.242	-0.865029	6.752022e-01	3.268039e+00	3.091028e+00	2.026146e-01	1.956293e-01	1.996800e-01
1	1:5922701	5922701	6	G	A	0.385	3.454217e-01	6.022297e-01	3.311177e+00	3.158960e+00	5.673314e-01	5.644417e-01	5.660832e-01
1	1:5934525	5934525	1	T	G	0.254	-0.923227	7.140554e-01	3.130982e+00	2.928254e+00	1.985172e-01	1.899716e-01	1.959302e-01
1	1:5942605	5942605	2	A	T	0.066	-1.82767	6.888285e-01	3.204307e+00	3.209386e+00	9.050014e-03	8.106686e-03	1.021476e-02
1	1:5942606	5942606	4	T	A	0.067	-1.79327	6.897850e-01	3.198822e+00	3.203997e+00	1.049998e-02	9.441005e-03	1.170861e-02
1	1:5942609	5942609	1	T	G	0.066	-1.86034	6.859761e-01	3.210723e+00	3.216234e+00	7.671336e-03	6.843072e-03	8.782534e-03
1	1:5942610	5942610	5	T	T	0.068	-1.78682	6.895122e-01	3.193927e+00	3.199114e+00	1.074340e-02	9.664280e-03	1.195535e-02
1	1:5944700	5944700	2	A	A	0.198	-1.05528	8.303294e-01	2.925465e+00	2.789493e+00	2.062147e-01	2.007653e-01	2.109731e-01
1	1:5951617	5951617	7	T	T	0.095	-0.103089	8.197784e-01	3.146894e+00	3.049341e+00	9.001384e-01	8.894557e-01	8.951468e-01
1	1:5962091	5962091	3	C	G	0.292	5.364297e-01	6.364020e-01	3.277712e+00	3.157748e+00	4.009557e-01	3.953217e-01	3.978635e-01
1	1:5981216	5981216	6	A	T	0.419	1.868019e-01	6.435503e-01	3.231466e+00	3.096289e+00	7.721125e-01	7.660025e-01	7.668795e-01
1	1:6000930	6000930	3	A	C	0.192	-0.712635	9.440196e-01	3.104790e+00	2.945845e+00	4.517917e-01	4.414355e-01	4.481848e-01
1	1:6015453	6015453	5	G	G	0.212	-0.87778	7.995956e-01	3.006668e+00	2.874639e+00	2.744984e-01	2.671939e-01	2.754262e-01
1	1:6017563	6017563	4	A	T	0.168	-0.95119	7.999116e-01	3.124530e+00	2.927357e+00	2.367405e-01	2.275078e-01	2.336610e-01
1	1:6017610	6017610	5	C	A	0.085	1.132102e+00	1.044224e+00	3.593257e+00	3.460573e+00	2.804693e-01	2.877530e-01	2.997389e-01
1	1:6023747	6023747	3	G	A	0.108	-1.35511	8.881703e-01	3.003221e+00	2.820354e+00	1.297085e-01	1.235633e-01	1.309397e-01
1	1:6025981	6025981	1	T	A	0.107	-1.33371	8.921723e-01	2.995583e+00	2.810030e+00	1.375636e-01	1.312498e-01	1.390326e-01
1	1:6053966	6053966	11	C	A	0.054	4.255004e+00	1.053386e+00	1.578210e+00	1.478511e+00	9.490129e-05	1.815014e-04	8.490840e-04
1	1:6053989	6053989	2	G	G	0.248	-0.687284	7.248000e-01	3.093407e+00	2.889344e+00	3.449134e-01	3.336810e-01	3.421174e-01
1	1:6057981	6057981	3	A	G	0.1	-0.92094	8.998945e-01	2.997285e+00	2.842291e+00	3.081838e-01	3.004004e-01	3.104883e-01
1	1:6075271	6075271	2	T	C	0.248	-0.598824	6.899053e-01	3.069061e+00	2.884095e+00	3.871381e-01	3.763875e-01	3.857793e-01
1	1:6082002	6082002	9	T	C	0.088	2.988643e-01	1.035120e+00	3.282861e+00	3.152405e+00	7.732905e-01	7.743347e-01	7.753367e-01
1	1:6094813	6094813	4	A	G	0.101	-0.205116	1.105411e+00	3.276570e+00	3.094973e+00	8.531059e-01	8.442456e-01	8.451499e-01
1	1:6095192	6095192	1	T	C	0.189	-0.960772	9.399579e-01	3.053655e+00	2.893581e+00	3.087689e-01	2.998527e-01	3.076699e-01
1	1:6099011	6099011	1	A	G	0.197	-0.931947	8.251139e-01	3.106890e+00	2.975255e+00	2.609497e-01	2.528368e-01	2.579207e-01
1	1:6109716	6109716	0	A	G	0.252	-0.930583	7.147548e-01	3.118849e+00	2.914407e+00	1.954231e-01	1.868963e-01	1.931271e-01
1	1:6148985	6148985	2	T	A	0.14	-0.371362	8.814635e-01	3.313592e+00	3.123976e+00	6.742883e-01	6.700389e-01	6.709176e-01
1	1:6150301	6150301	5	G	A	0.186	-1.26831	8.968270e-01	2.899430e+00	2.764895e+00	1.598874e-01	1.551566e-01	1.649509e-01
1	1:6175161	6175161	4	T	G	0.252	-1.18863	7.114254e-01	3.174116e+00	2.975205e+00	9.737226e-02	9.180476e-02	9.676622e-02
1	1:6206713	6206713	3	C	T	0.233	2.505152e-02	7.092529e-01	3.299724e+00	3.126379e+00	9.718825e-01	9.912226e-01	9.914882e-01
1	1:6216679	6216679	2	G	C	0.19	-0.932168	9.495718e-01	3.068471e+00	2.904507e+00	3.282364e-01	3.188842e-01	3.264281e-01
1	1:6220775	6220775	2	G	A	0.207	-1.06106	8.046961e-01	2.915802e+00	2.784330e+00	1.898206e-01	1.846630e-01	1.948137e-01
1	1:6221444	6221444	7	G	G	0.069	4.817164e-01	1.115876e+00	3.052534e+00	2.922717e+00	6.667387e-01	6.583768e-01	6.718705e-01
1	1:6253608	6253608	3	T	A	0.433	-0.0895905	6.674726e-01	3.304233e+00	3.140874e+00	8.934507e-01	8.992189e-01	8.998554e-01
1	1:6256085	6256085	6	T	A	0.094	-0.712566	1.019997e+00	3.099076e+00	2.898666e+00	4.861562e-01	4.731805e-01	4.833377e-01
1	1:6259674	6259674	1	G	A	0.131	-0.721796	8.765511e-01	3.163898e+00	2.980188e+00	4.118857e-01	4.009320e-01	4.059160e-01
1	1:6286692	6286692	7	C	G	0.052	1.763811e+00	1.594716e+00	3.108008e+00	2.879866e+00	2.709242e-01	2.601596e-01	2.679481e-01
1	1:6287739	6287739	1	T	A	0.139	2.337300e-01	8.128282e-01	3.282231e+00	3.133584e+00	7.741860e-01	7.727489e-01	7.733516e-01
1	1:6293106	6293106	3	G	A	0.217	-0.18074	6.923438e-01	3.207198e+00	3.051324e+00	7.944977e-01	7.827295e-01	7.858728e-01
1	1:6311474	6311474	5	G	T	0.136	4.112166e-01	9.070849e-01	3.330567e+00	3.143584e+00	6.511237e-01	6.488362e-01	6.499362e-01
1	1:6314116	6314116	3	G	A	0.083	3.972894e-01	1.258920e+00	3.349059e+00	3.156789e+00	7.528698e-01	7.557293e-01	7.568768e-01
1	1:6320391	6320391	4	C	T	0.445	-0.0788839	6.533753e-01	3.305893e+00	3.145533e+00	9.041046e-01	9.134444e-01	9.143849e-01
1	1:6323163	6323163	3	A	G	0.092	-0.784207	1.013860e+00	3.068162e+00	2.868056e+00	4.407560e-01	4.287251e-01	4.401286e-01
1	1:6330308	6330308	9	A	A	0.351	-0.638983	5.900849e-01	3.370414e+00	3.264314e+00	2.810393e-01	2.777584e-01	2.826149e-01
1	1:6331017	6331017	7	C	T	0.302	-0.102828	6.342861e-01	3.270929e+00	3.148644e+00	8.714873e-01	8.764505e-01	8.773906e-01
1	1:6396262	6396262	3	T	A	0.05	3.987127e+00	1.060516e+00	1.631753e+00	1.529661e+00	2.643785e-04	4.815867e-04	1.801905e-03
1	1:6397998	6397998	4	C	A	0.244	-0.500721	6.950329e-01	3.190164e+00	3.010042e+00	4.726623e-01	4.618270e-01	4.657669e-01
1	1:6405321	6405321	3	C	C	0.442	-0.135005	6.629345e-01	3.329007e+00	3.161411e+00	8.389737e-01	8.474627e-01	8.489852e-01
1	1:6407836	6407836	4	C	A	0.05	4.146054e+00	1.055814e+00	1.641635e+00	1.541644e+00	1.441328e-04	2.534626e-04	1.051768e-03
1	1:6412503	6412503	2	A	G	0.215	-1.22647	7.979963e-01	2.991828e+00	2.852940e+00	1.269419e-01	1.213967e-01	1.281834e-01
1	1:6418964	6418964	1	A	T	0.434	2.596557e-01	6.647358e-01	3.249029e+00	3.081132e+00	6.967746e-01	6.884718e-01	6.898697e-01
1	1:6431924	6431924	3	T	A	0.308	1.158049e-01	6.686086e-01	3.265751e+00	3.112911e+00	8.627838e-01	8.584771e-01	8.588580e-01
1	1:6442840	6442840	3	T	A	0.083	5.124343e-01	1.249178e+00	3.369181e+00	3.177422e+00	6.823780e-01	6.858598e-01	6.877349e-01
1	1:6444650	6444650	3	A	G	0.05	4.072915e+00	1.059912e+00	1.657880e+00	1.554749e+00	1.960379e-04	3.400991e-04	1.301704e-03
1	1:6451250	6451250	7	G	A	0.138	-0.0780227	8.474946e-01	3.263425e+00	3.116722e+00	9.268017e-01	9.233781e-01	9.235852e-01
1	1:6453538	6453538	6	G	C	0.368	-0.674335	6.128140e-01	3.456091e+00	3.308331e+00	2.733641e-01	2.726579e-01	2.785222e-01
1	1:6454725	6454725	6	T	C	0.094	-0.809676	1.016875e+00	3.114728e+00	2.913298e+00	4.274653e-01	4.152746e-01	4.233867e-01
1	1:6455004	6455004	8	A	G	0.226	-0.505936	7.264979e-01	3.103217e+00	2.929450e+00	4.875228e-01	4.760966e-01	4.842387e-01
1	1:6465314	6465314	4	C	T	0.05	1.425949e+00	1.604532e+00	3.153212e+00	2.922056e+00	3.759420e-01	3.631598e-01	3.702687e-01
1	1:6467961	6467961	4	C	T	0.429	-0.153279	6.511179e-01	3.322400e+00	3.168670e+00	8.142928e-01	8.219688e-01	8.237762e-01
1	1:6489266	6489266	5	C	G	0.229	-0.433257	6.712247e-01	3.172440e+00	3.008930e+00	5.198534e-01	5.092846e-01	5.133267e-01
1	1:6496651	6496651	3	A	A	0.05	1.415146e+00	1.610431e+00	3.143897e+00	2.911415e+00	3.812999e-01	3.682700e-01	3.759346e-01
1	1:6496653	6496653	3	T	C	0.05	1.415146e+00	1.610431e+00	3.143897e+00	2.911415e+00	3.812999e-01	3.682700e-01	3.759346e-01
1	1:6505942	6505942	3	G	A	0.208	-1.09216	8.071134e-01	2.975209e+00	2.838393e+00	1.785461e-01	1.723978e-01	1.803629e-01
1	1:6518073	6518073	1	A	A	0.205	-1.20133	8.005628e-01	2.957135e+00	2.822246e+00	1.360843e-01	1.307413e-01	1.383281e-01
1	1:6519239	6519239	3	C	C	0.192	-0.883923	9.508138e-01	3.039944e+00	2.876701e+00	3.544190e-01	3.452182e-01	3.545345e-01
1	1:6530897	6530897	4	T	C	0.202	-0.490571	7.636396e-01	2.980679e+00	2.877594e+00	5.218316e-01	5.176017e-01	5.312193e-01
1	1:6532333	6532333	3	T	T	0.05	4.143393e+00	1.067576e+00	1.645363e+00	1.541883e+00	1.704526e-04	2.996901e-04	1.196405e-03
1	1:6536658	6536658	1	T	C	0.443	-0.0567508	6.437266e-01	3.299971e+00	3.138042e+00	9.298966e-01	9.392664e-01	9.398965e-01
1	1:6549808	6549808	0	A	G	0.081	3.048588e-01	1.246891e+00	3.337727e+00	3.146899e+00	8.072650e-01	8.103488e-01	8.111606e-01
1	1:6551607	6551607	3	C	A	0.233	-0.38611	7.399266e-01	3.208409e+00	3.008424e+00	6.027563e-01	5.896216e-01	5.940088e-01
1	1:6554707	6554707	5	T	C	0.229	-0.596014	7.173245e-01	3.089934e+00	2.913968e+00	4.076888e-01	3.969962e-01	4.049453e-01
1	1:6554708	6554708	4	T	A	0.227	-0.553667	7.189102e-01	3.103123e+00	2.924981e+00	4.427256e-01	4.315203e-01	4.392865e-01
1	1:6554709	6554709	3	G	G	0.225	-0.470676	7.225390e-01	3.127558e+00	2.946742e+00	5.160217e-01	5.038881e-01	5.112279e-01
1	1:6588157	6588157	8	T	C	0.339	1.423417e-01	6.281146e-01	3.281488e+00	3.144146e+00	8.211068e-01	8.227561e-01	8.234767e-01
1	1:6595186	6595186	4	T	C	0.193	-0.611423	9.521950e-01	3.091684e+00	2.927681e+00	5.220202e-01	5.109541e-01	5.198240e-01
1	1:6614498	6614498	2	A	T	0.091	-0.846592	1.016184e+00	3.069845e+00	2.868392e+00	4.064382e-01	3.947492e-01	4.053244e-01
1	1:6626451	6626451	4	T	T	0.454	-0.264299	6.313343e-01	3.331326e+00	3.181179e+00	6.762307e-01	6.785185e-01	6.805365e-01
1	1:6627864	6627864	2	A	G	0.124	-0.593705	9.020727e-01	3.198488e+00	3.017505e+00	5.116982e-01	5.006528e-01	5.043603e-01
1	1:6630115	6630115	5	A	G	0.237	-0.630958	7.400565e-01	3.211877e+00	3.013957e+00	3.955902e-01	3.851097e-01	3.889645e-01
1	1:6634902	6634902	4	T	C	0.227	1.032627e-01	7.178921e-01	3.348059e+00	3.164254e+00	8.858669e-01	9.045056e-01	9.068637e-01
1	1:6640766	6640766	6	C	G	0.051	4.092114e+00	1.061134e+00	1.682628e+00	1.577946e+00	1.865452e-04	3.119323e-04	1.175915e-03
1	1:6643701	6643701	1	C	T	0.262	-1.00208	6.468801e-01	3.048458e+00	2.873030e+00	1.239909e-01	1.178178e-01	1.241828e-01
1	1:6653467	6653467	6	G	A	0.308	8.310917e-02	6.201682e-01	3.240034e+00	3.111514e+00	8.936186e-01	8.892439e-01	8.896032e-01
1	1:6653752	6653752	6	C	T	0.239	6.934324e-03	7.312592e-01	3.313993e+00	3.116204e+00	9.924497e-01	9.871378e-01	9.874789e-01
1	1:6654758	6654758	4	G	C	0.403	-0.0459229	6.186606e-01	3.272311e+00	3.121953e+00	9.409514e-01	9.400027e-01	9.401287e-01
1	1:6655810	6655810	3	T	T	0.225	-0.287296	7.592398e-01	3.239392e+00	3.035480e+00	7.058025e-01	6.920421e-01	6.955053e-01
1	1:6656548	6656548	10	C	T	0.221	-0.41411	7.369059e-01	3.151457e+00	2.980739e+00	5.751926e-01	5.632821e-01	5.691310e-01
1	1:6660639	6660639	2	G	A	0.231	-0.490898	7.389885e-01	3.206334e+00	3.004451e+00	5.077830e-01	4.957408e-01	4.999157e-01
1	1:6661931	6661931	3	A	G	0.233	-0.513714	7.362138e-01	3.182879e+00	2.984642e+00	4.866654e-01	4.744795e-01	4.794661e-01
1	1:6670504	6670504	8	T	C	0.348	-0.307839	5.765293e-01	3.317211e+00	3.200877e+00	5.943623e-01	5.948690e-01	5.975464e-01
1	1:6675271	6675271	3	G	A	0.092	-0.735014	1.018769e+00	3.076774e+00	2.874980e+00	4.720221e-01	4.593443e-01	4.710343e-01
1	1:6679443	6679443	3	T	T	0.092	-0.563492	1.014208e+00	3.128861e+00	2.927987e+00	5.795203e-01	5.649228e-01	5.747333e-01
1	1:6683888	6683888	3	C	T	0.208	-0.999156	8.033203e-01	2.953098e+00	2.817071e+00	2.160036e-01	2.099153e-01	2.193891e-01
1	1:6690545	6690545	5	A	T	0.051	1.435483e+00	1.607225e+00	3.134135e+00	2.903248e+00	3.735679e-01	3.606864e-01	3.686868e-01
1	1:6693505	6693505	5	T	C	0.22	-0.0319136	7.373820e-01	3.287265e+00	3.106345e+00	9.655506e-01	9.518954e-01	9.526107e-01
1	1:6703692	6703692	2	T	C	0.083	4.363159e-01	1.250341e+00	3.349211e+00	3.159512e+00	7.277327e-01	7.299756e-01	7.312250e-01
1	1:6730506	6730506	4	A	C	0.134	1.112573e-01	9.065411e-01	3.311882e+00	3.121221e+00	9.025284e-01	9.006650e-01	9.008778e-01
1	1:6739577	6739577	10	T	C	0.23	4.143078e-03	7.549021e-01	3.309883e+00	3.115456e+00	9.956302e-01	9.849915e-01	9.853660e-01
1	1:6755159	6755159	4	A	G	0.05	-1.3472	1.073389e+00	3.281384e+00	3.149425e+00	2.118831e-01	2.056788e-01	2.096435e-01
1	1:6756141	6756141	4	G	T	0.462	-0.271558	6.076836e-01	3.398544e+00	3.251631e+00	6.557709e-01	6.674414e-01	6.734282e-01
1	1:6756142	6756142	4	T	A	0.462	-0.271558	6.076836e-01	3.398544e+00	3.251631e+00	6.557709e-01	6.674414e-01	6.734282e-01
1	1:6758120	6758120	4	G	C	0.202	-1.35559	7.584192e-01	3.041312e+00	2.927531e+00	7.639886e-02	7.210085e-02	7.718067e-02
1	1:6759616	6759616	10	T	C	0.212	3.253711e-01	7.016580e-01	3.455923e+00	3.318047e+00	6.436902e-01	6.651187e-01	6.772091e-01
1	1:6766553	6766553	3	T	G	0.475	2.455122e-01	6.102414e-01	3.225166e+00	3.079194e+00	6.881645e-01	6.803241e-01	6.817886e-01
1	1:6778809	6778809	3	T	T	0.117	-0.180015	9.290833e-01	3.296903e+00	3.130827e+00	8.466948e-01	8.466900e-01	8.470878e-01
1	1:6779547	6779547	2	A	C	0.083	-0.994508	1.004455e+00	3.054438e+00	2.998832e+00	3.241189e-01	3.172771e-01	3.216745e-01
1	1:6792587	6792587	4	A	A	0.076	-1.93501	8.899061e-01	3.678558e+00	3.599098e+00	3.163754e-02	3.099239e-02	3.579359e-02
1	1:6792592	6792592	11	A	C	0.08	-1.85991	8.928036e-01	3.642133e+00	3.562769e+00	3.935414e-02	3.851897e-02	4.365890e-02
1	1:6792594	6792594	4	T	T	0.076	-1.96324	8.901330e-01	3.702326e+00	3.623106e+00	2.931982e-02	2.879630e-02	3.353199e-02
1	1:6796174	6796174	5	C	C	0.059	-0.422044	1.051840e+00	3.194487e+00	3.115306e+00	6.889545e-01	6.843476e-01	6.851874e-01
1	1:6801439	6801439	3	A	C	0.467	-0.120694	6.159407e-01	3.305402e+00	3.150278e+00	8.449803e-01	8.499400e-01	8.508949e-01
1	1:6802663	6802663	1	C	G	0.09	3.142654e+00	8.238036e-01	1.929916e+00	1.827335e+00	2.168428e-04	2.735800e-04	8.583790e-04
1	1:6804867	6804867	4	A	T	0.218	-0.871981	6.940199e-01	3.176069e+00	3.007993e+00	2.114039e-01	2.034700e-01	2.081181e-01
1	1:6812561	6812561	4	A	G	0.092	-0.783665	1.012642e+00	3.082551e+00	2.882411e+00	4.405230e-01	4.283287e-01	4.386859e-01
1	1:6812592	6812592	4	C	C	0.227	-0.687792	7.117261e-01	3.156394e+00	2.978898e+00	3.358021e-01	3.258685e-01	3.307888e-01
1	1:6819356	6819356	2	G	C	0.207	-0.313583	7.431831e-01	3.168922e+00	2.992048e+00	6.738199e-01	6.601460e-01	6.664340e-01
1	1:6828248	6828248	6	G	A	0.222	4.512068e-04	7.667287e-01	3.317862e+00	3.112281e+00	9.995314e-01	9.789536e-01	9.795322e-01
1	1:6829515	6829515	4	T	C	0.319	7.791563e-01	6.241601e-01	3.364637e+00	3.229869e+00	2.143412e-01	2.098372e-01	2.143741e-01
1	1:6829526	6829526	6	C	C	0.299	6.263502e-01	5.792668e-01	3.209361e+00	3.115564e+00	2.817403e-01	2.746812e-01	2.780314e-01
1	1:6832140	6832140	3	G	G	0.05	-1.34791	1.074178e+00	3.284797e+00	3.152551e+00	2.119783e-01	2.058253e-01	2.097993e-01
1	1:6833938	6833938	5	C	T	0.076	5.913505e-02	1.341756e+00	3.323813e+00	3.126014e+00	9.649196e-01	9.706429e-01	9.707685e-01
1	1:6840490	6840490	3	G	A	0.475	1.847662e-01	6.071428e-01	3.222653e+00	3.073478e+00	7.614106e-01	7.525499e-01	7.542355e-01
1	1:6871868	6871868	0	T	T	0.089	-0.834943	1.013987e+00	3.074201e+00	2.873230e+00	4.118998e-01	4.001223e-01	4.104879e-01
1	1:6883533	6883533	9	C	T	0.333	1.002553e-01	6.290077e-01	3.270067e+00	3.131887e+00	8.736324e-01	8.744403e-01	8.748039e-01
1	1:6884125	6884125	4	T	C	0.05	-1.27415	1.074729e+00	3.275843e+00	3.143124e+00	2.381403e-01	2.316914e-01	2.354297e-01
1	1:6886437	6886437	3	C	T	0.242	-0.783896	6.207733e-01	2.973152e+00	2.827619e+00	2.091188e-01	2.025568e-01	2.114535e-01
1	1:6887129	6887129	5	G	A	0.22	-0.34638	7.472846e-01	3.231534e+00	3.040197e+00	6.438331e-01	6.322087e-01	6.351360e-01
1	1:6904371	6904371	3	C	C	0.1	-0.788911	8.774093e-01	3.122707e+00	2.990234e+00	3.703805e-01	3.614620e-01	3.660716e-01
1	1:6905217	6905217	4	T	C	0.05	4.037867e+00	1.071274e+00	1.662060e+00	1.558264e+00	2.554501e-04	4.444061e-04	1.640623e-03
1	1:6905492	6905492	5	C	T	0.203	-1.18964	8.184285e-01	2.986880e+00	2.855199e+00	1.486764e-01	1.428780e-01	1.498745e-01
1	1:6921219	6921219	4	T	T	0.084	-0.859216	6.865422e-01	3.144080e+00	3.102280e+00	2.131819e-01	2.065324e-01	2.104701e-01
1	1:6930369	6930369	8	G	A	0.339	-0.130056	6.241116e-01	3.282410e+00	3.155713e+00	8.352809e-01	8.398347e-01	8.410107e-01
1	1:6942389	6942389	2	C	A	0.207	-0.95782	8.358193e-01	2.928754e+00	2.784074e+00	2.540894e-01	2.483590e-01	2.602195e-01
1	1:6965139	6965139	5	G	G	0.186	-0.764258	8.092784e-01	2.963927e+00	2.859514e+00	3.468785e-01	3.413882e-01	3.515324e-01
1	1:6970327	6970327	1	T	T	0.467	1.079463e-01	6.700587e-01	3.274511e+00	3.093220e+00	8.722857e-01	8.623915e-01	8.634112e-01
1	1:6985807	6985807	3	A	G	0.225	-1.3371	7.903477e-01	2.662740e+00	2.519126e+00	9.328102e-02	9.334111e-02	1.076319e-01
1	1:6994221	6994221	3	C	G	0.092	-0.667668	1.017942e+00	3.110211e+00	2.908400e+00	5.131443e-01	4.996298e-01	5.095949e-01
1	1:6994939	6994939	10	A	T	0.212	1.295158e-01	7.660093e-01	3.319497e+00	3.137989e+00	8.660194e-01	8.691392e-01	8.696562e-01
1	1:6999671	6999671	4	C	G	0.092	-0.727931	1.015845e+00	3.109239e+00	2.909081e+00	4.750277e-01	4.622194e-01	4.713733e-01
1	1:7000288	7000288	5	A	G	0.093	3.413822e+00	8.134177e-01	1.923733e+00	1.824719e+00	5.216854e-05	6.339266e-05	2.650463e-04
1	1:7002353	7002353	1	T	C	0.197	-0.194956	7.812052e-01	3.292570e+00	3.090336e+00	8.033555e-01	7.941865e-01	7.952290e-01
1	1:7006236	7006236	4	G	A	0.092	-0.674688	1.018530e+00	3.109056e+00	2.908064e+00	5.089769e-01	4.955907e-01	5.054942e-01
1	1:7007567	7007567	7	A	G	0.052	4.173562e+00	1.069973e+00	1.667172e+00	1.561026e+00	1.587194e-04	2.697123e-04	1.060889e-03
1	1:7007624	7007624	6	G	A	0.051	1.578951e+00	1.610528e+00	3.138562e+00	2.905806e+00	3.288645e-01	3.168481e-01	3.241933e-01
1	1:7011675	7011675	1	G	T	0.459	1.560705e-01	6.916737e-01	3.273993e+00	3.082403e+00	8.218639e-01	8.111362e-01	8.125402e-01
1	1:7013565	7013565	11	G	A	0.054	1.200501e+00	1.607786e+00	3.144323e+00	2.915896e+00	4.567175e-01	4.424459e-01	4.508644e-01
1	1:7016985	7016985	4	T	T	0.227	-1.00268	8.022423e-01	2.814827e+00	2.661467e+00	2.137895e-01	2.114422e-01	2.283938e-01
1	1:7021300	7021300	3	A	T	0.2	7.891499e-02	7.797435e-01	3.336389e+00	3.136875e+00	9.195556e-01	9.281140e-01	9.286325e-01
1	1:7026366	7026366	1	T	G	0.148	-0.184966	8.312814e-01	3.258309e+00	3.071208e+00	8.242976e-01	8.118895e-01	8.139175e-01
1	1:7038032	7038032	6	C	C	0.154	-0.139949	8.424479e-01	3.275554e+00	3.088120e+00	8.683406e-01	8.571781e-01	8.584462e-01
1	1:7038038	7038038	8	A	T	0.157	-0.0548917	8.410405e-01	3.289944e+00	3.104490e+00	9.480705e-01	9.360360e-01	9.367503e-01
1	1:7038043	7038043	6	A	A	0.154	4.388999e-02	8.449526e-01	3.319790e+00	3.130701e+00	9.586599e-01	9.715686e-01	9.719420e-01
1	1:7053293	7053293	5	C	T	0.153	-0.233101	8.343854e-01	3.269487e+00	3.081118e+00	7.804427e-01	7.707594e-01	7.721369e-01
1	1:7056275	7056275	6	G	G	0.496	-0.0665676	6.692164e-01	3.264069e+00	3.095880e+00	9.209304e-01	9.093476e-01	9.104445e-01
1	1:7064581	7064581	4	C	T	0.134	-1.56023	8.401131e-01	3.862446e+00	3.695479e+00	6.573946e-02	6.840732e-02	7.661145e-02
1	1:7067798	7067798	7	G	C	0.086	-0.27551	1.249602e+00	3.344910e+00	3.141118e+00	8.258731e-01	8.284989e-01	8.291335e-01
1	1:7067998	7067998	9	A	G	0.263	-0.233968	9.757506e-01	3.353118e+00	3.166050e+00	8.109075e-01	8.195254e-01	8.211680e-01
1	1:7069711	7069711	10	C	T	0.257	-0.0146956	7.612923e-01	3.215247e+00	3.120858e+00	9.846311e-01	9.827919e-01	9.828381e-01
1	1:7070392	7070392	7	G	C	0.052	1.565198e+00	1.595208e+00	3.125680e+00	2.898602e+00	3.284744e-01	3.165948e-01	3.243029e-01
1	1:7073438	7073438	12	A	G	0.09	-0.321573	1.250953e+00	3.343470e+00	3.142036e+00	7.975709e-01	7.991666e-01	7.998606e-01
1	1:7078717	7078717	6	C	T	0.479	1.397830e-02	6.632543e-01	3.291407e+00	3.123849e+00	9.832206e-01	9.934445e-01	9.935165e-01
1	1:7083343	7083343	5	T	A	0.093	-0.67751	1.022023e+00	3.100750e+00	2.897982e+00	5.086590e-01	4.951691e-01	5.058811e-01
1	1:7084030	7084030	0	A	A	0.187	-0.952855	9.932358e-01	3.060723e+00	2.879519e+00	3.393143e-01	3.294079e-01	3.381083e-01
1	1:7106748	7106748	4	G	G	0.361	2.069450e-01	6.289231e-01	3.222857e+00	3.084438e+00	7.426941e-01	7.352037e-01	7.364675e-01
1	1:7115804	7115804	3	G	A	0.092	-0.600783	1.017149e+00	3.108963e+00	2.907384e+00	5.558628e-01	5.416188e-01	5.527096e-01
1	1:7131212	7131212	6	G	C	0.051	4.068664e+00	1.062146e+00	1.666108e+00	1.562496e+00	2.048111e-04	3.516520e-04	1.328589e-03
1	1:7137569	7137569	6	A	C	0.051	1.538399e+00	1.607394e+00	3.128933e+00	2.898522e+00	3.404529e-01	3.282199e-01	3.360474e-01
1	1:7147595	7147595	3	G	A	0.158	-0.399403	7.500072e-01	3.224178e+00	3.067178e+00	5.953420e-01	5.866758e-01	5.886327e-01
1	1:7152967	7152967	2	T	A	0.157	-0.428065	7.610645e-01	3.236983e+00	3.074943e+00	5.748553e-01	5.664787e-01	5.683074e-01
1	1:7154802	7154802	2	G	T	0.157	-0.554794	7.590856e-01	3.222689e+00	3.061832e+00	4.662824e-01	4.574515e-01	4.599674e-01
1	1:7154803	7154803	2	G	T	0.157	-0.554794	7.590856e-01	3.222689e+00	3.061832e+00	4.662824e-01	4.574515e-01	4.599674e-01
1	1:7155687	7155687	3	G	A	0.275	-0.422449	7.166209e-01	3.088404e+00	2.935236e+00	5.566332e-01	5.460614e-01	5.549954e-01
1	1:7167252	7167252	2	C	A	0.091	-0.798747	1.019486e+00	3.085906e+00	2.883242e+00	4.348887e-01	4.226080e-01	4.327692e-01
1	1:7172598	7172598	1	C	T	0.197	-0.838467	9.704497e-01	3.073266e+00	2.898680e+00	3.893124e-01	3.789916e-01	3.875354e-01
1	1:7176427	7176427	1	G	C	0.09	-0.811612	1.015232e+00	3.077344e+00	2.876172e+00	4.256179e-01	4.136198e-01	4.240774e-01
1	1:7198291	7198291	6	T	C	0.154	-0.449661	8.363825e-01	3.235889e+00	3.048557e+00	5.918311e-01	5.814004e-01	5.839296e-01
1	1:7198931	7198931	7	A	A	0.138	-0.0560544	7.639908e-01	3.197476e+00	3.085878e+00	9.416335e-01	9.295726e-01	9.318916e-01
1	1:7201692	7201692	3	A	G	0.05	4.128095e+00	1.061734e+00	1.671712e+00	1.568431e+00	1.661816e-04	2.811002e-04	1.095678e-03
1	1:7207866	7207866	5	T	A	0.483	9.783579e-02	6.342792e-01	3.305775e+00	3.151489e+00	8.776739e-01	8.858469e-01	8.869881e-01
1	1:7214110	7214110	3	T	A	0.192	-0.948422	9.645407e-01	3.067774e+00	2.905848e+00	3.274440e-01	3.181878e-01	3.256374e-01
1	1:7219469	7219469	1	G	A	0.484	-0.212274	6.360905e-01	3.224192e+00	3.054989e+00	7.391761e-01	7.281425e-01	7.306747e-01
1	1:7223173	7223173	3	G	A	0.05	-1.31774	1.074257e+00	3.280592e+00	3.148454e+00	2.223547e-01	2.160723e-01	2.199527e-01
1	1:7228180	7228180	2	C	G	0.223	-1.30185	7.737343e-01	2.784043e+00	2.645629e+00	9.506129e-02	9.261155e-02	1.029022e-01
1	1:7228355	7228355	3	C	T	0.05	4.121307e+00	1.061268e+00	1.630477e+00	1.528754e+00	1.690541e-04	3.038488e-04	1.228542e-03
1	1:7235936	7235936	6	A	G	0.188	-0.551265	9.854390e-01	3.083032e+00	2.919944e+00	5.769245e-01	5.656121e-01	5.762781e-01
1	1:7242833	7242833	5	T	C	0.229	-0.999116	7.785303e-01	2.828275e+00	2.689364e+00	2.018473e-01	1.990841e-01	2.138892e-01
1	1:7244183	7244183	4	T	G	0.092	-0.880077	1.015954e+00	3.080318e+00	2.879550e+00	3.880778e-01	3.765785e-01	3.860662e-01
1	1:7249110	7249110	4	G	A	0.353	4.726614e-01	6.254593e-01	3.305644e+00	3.160719e+00	4.513083e-01	4.465661e-01	4.488150e-01
1	1:7251933	7251933	3	A	T	0.417	-0.463277	6.003917e-01	3.029745e+00	2.864249e+00	4.418533e-01	4.324471e-01	4.442031e-01
1	1:7261487	7261487	6	A	G	0.094	-0.551352	1.023848e+00	3.129533e+00	2.926574e+00	5.912228e-01	5.761828e-01	5.864084e-01
1	1:7262403	7262403	4	C	A	0.05	4.115731e+00	1.060305e+00	1.657389e+00	1.553690e+00	1.701257e-04	2.939266e-04	1.154228e-03
1	1:7263474	7263474	3	G	A	0.117	3.396246e-01	8.781753e-01	3.353768e+00	3.174957e+00	6.996344e-01	7.029615e-01	7.047576e-01
1	1:7267337	7267337	5	C	G	0.051	4.688381e-01	1.146513e+00	3.198091e+00	3.110950e+00	6.833233e-01	6.783579e-01	6.792461e-01
1	1:7269366	7269366	4	T	G	0.092	-0.941783	1.012991e+00	3.093755e+00	2.893801e+00	3.543898e-01	3.433259e-01	3.515021e-01
1	1:7281565	7281565	8	T	A	0.052	-1.16724	1.071545e+00	3.253527e+00	3.122725e+00	2.782020e-01	2.712170e-01	2.745931e-01
1	1:7284561	7284561	7	A	T	0.121	3.554462e-01	8.821772e-01	3.347693e+00	3.169043e+00	6.877246e-01	6.895898e-01	6.911763e-01
1	1:7287293	7287293	4	A	G	0.092	3.132511e+00	8.259980e-01	1.943000e+00	1.840760e+00	2.350732e-04	2.936799e-04	9.010292e-04
1	1:7290200	7290200	2	C	A	0.116	4.051759e-01	8.804401e-01	3.368234e+00	3.188310e+00	6.462076e-01	6.492824e-01	6.515668e-01
1	1:7298530	7298530	1	A	C	0.115	1.679250e-01	8.800582e-01	3.324164e+00	3.142257e+00	8.489959e-01	8.526242e-01	8.532780e-01
1	1:7300123	7300123	4	G	C	0.05	4.108806e+00	1.056045e+00	1.606706e+00	1.505839e+00	1.645624e-04	3.064678e-04	1.268769e-03
1	1:7321101	7321101	4	G	G	0.092	-0.712122	1.017016e+00	3.109630e+00	2.908402e+00	4.851535e-01	4.721300e-01	4.815129e-01
1	1:7322348	7322348	3	G	T	0.05	4.077025e+00	1.060367e+00	1.659872e+00	1.557109e+00	1.944593e-04	3.363077e-04	1.291065e-03
1	1:7329055	7329055	4	G	C	0.126	-0.243532	7.960874e-01	3.284332e+00	3.126085e+00	7.602029e-01	7.575388e-01	7.581270e-01
1	1:7329926	7329926	1	T	C	0.402	-0.856687	6.100116e-01	2.895439e+00	2.729172e+00	1.627895e-01	1.577154e-01	1.685956e-01
1	1:7350361	7350361	11	A	A	0.42	-0.558923	5.789044e-01	2.884957e+00	2.761280e+00	3.362441e-01	3.335005e-01	3.503706e-01
1	1:7352451	7352451	8	A	T	0.052	4.162952e+00	1.053893e+00	1.635181e+00	1.533617e+00	1.323204e-04	2.342442e-04	9.768249e-04
1	1:7394550	7394550	8	A	G	0.096	1.369458e+00	8.345251e-01	3.580865e+00	3.479879e+00	1.034154e-01	1.027486e-01	1.103608e-01
1	1:7394610	7394610	5	G	T	0.051	1.166305e+00	1.613381e+00	3.167205e+00	2.933319e+00	4.711511e-01	4.565038e-01	4.640454e-01
1	1:7402713	7402713	11	T	A	0.054	6.923089e-01	8.215274e-01	3.138949e+00	3.152408e+00	4.010675e-01	3.942705e-01	3.967795e-01
1	1:7402718	7402718	6	T	A	0.103	9.442352e-01	8.777221e-01	3.416316e+00	3.262308e+00	2.841842e-01	2.817346e-01	2.866261e-01
1	1:7405406	7405406	6	T	T	0.444	5.012920e-01	6.201308e-01	3.394501e+00	3.248554e+00	4.204802e-01	4.204521e-01	4.247842e-01
1	1:7412828	7412828	2	T	A	0.364	8.669616e-01	6.222742e-01	3.531277e+00	3.381781e+00	1.661303e-01	1.654405e-01	1.723265e-01
1	1:7423827	7423827	6	C	T	0.06	5.468824e-01	1.631552e+00	3.396728e+00	3.157002e+00	7.380659e-01	7.420007e-01	7.431548e-01
1	1:7432406	7432406	4	A	T	0.067	2.312329e-01	1.002817e+00	3.303813e+00	3.182902e+00	8.180312e-01	8.272206e-01	8.300729e-01
1	1:7442788	7442788	8	T	G	0.4	-0.498872	5.715739e-01	3.163255e+00	3.036074e+00	3.845136e-01	3.758998e-01	3.793176e-01
1	1:7461040	7461040	3	A	T	0.442	3.847596e-01	6.641592e-01	3.327358e+00	3.157920e+00	5.634604e-01	5.605974e-01	5.622416e-01
1	1:7471132	7471132	6	G	T	0.427	4.627934e-01	6.595731e-01	3.293104e+00	3.137514e+00	4.842524e-01	4.786430e-01	4.805046e-01
1	1:7479049	7479049	6	C	C	0.179	-1.02909	1.034622e+00	3.150605e+00	2.994555e+00	3.219061e-01	3.127849e-01	3.172896e-01
1	1:7492549	7492549	3	G	C	0.058	2.603159e-01	1.643567e+00	3.370364e+00	3.128523e+00	8.744199e-01	8.756591e-01	8.759682e-01
1	1:7494249	7494249	8	T	T	0.052	-0.598941	1.286136e+00	3.233695e+00	3.146139e+00	6.422814e-01	6.388042e-01	6.399743e-01
1	1:7494633	7494633	6	C	T	0.051	-1.34305	1.073964e+00	3.267534e+00	3.136222e+00	2.135299e-01	2.070993e-01	2.110217e-01
1	1:7499036	7499036	2	T	G	0.074	2.743160e-01	1.043865e+00	3.388456e+00	3.206956e+00	7.931640e-01	8.117779e-01	8.165089e-01
1	1:7502197	7502197	3	A	T	0.05	-1.2544	1.072618e+00	3.254199e+00	3.122690e+00	2.445293e-01	2.376829e-01	2.413421e-01
1	1:7506668	7506668	2	T	C	0.107	5.852024e-01	7.897857e-01	3.289895e+00	3.154986e+00	4.601630e-01	4.550516e-01	4.571938e-01
1	1:7507774	7507774	7	T	A	0.052	-1.23213	1.073739e+00	3.286199e+00	3.153290e+00	2.534522e-01	2.471635e-01	2.508112e-01
1	1:7516831	7516831	7	T	C	0.052	-0.175226	1.289681e+00	3.214939e+00	3.126079e+00	8.921538e-01	8.913768e-01	8.916276e-01
1	1:7521983	7521983	6	C	T	0.06	6.049159e-01	1.638922e+00	3.396054e+00	3.155699e+00	7.127083e-01	7.152321e-01	7.163826e-01
1	1:7522285	7522285	4	T	T	0.101	1.121419e+00	8.794253e-01	3.465925e+00	3.312119e+00	2.047114e-01	2.026777e-01	2.085981e-01
1	1:7522287	7522287	2	C	T	0.099	1.053661e+00	8.800523e-01	3.438707e+00	3.284375e+00	2.335606e-01	2.310864e-01	2.364895e-01
1	1:7522288	7522288	3	T	A	0.1	1.130086e+00	8.802142e-01	3.472904e+00	3.317998e+00	2.016586e-01	1.997805e-01	2.058071e-01
1	1:7522519	7522519	3	A	T	0.433	3.493898e-01	6.504675e-01	3.327158e+00	3.172839e+00	5.921680e-01	5.910602e-01	5.928974e-01
1	1:7525130	7525130	4	C	T	0.05	1.518876e+00	1.605146e+00	3.166779e+00	2.934559e+00	3.459205e-01	3.338246e-01	3.401649e-01
1	1:7526614	7526614	4	T	C	0.185	-0.465071	1.020886e+00	3.250938e+00	3.090141e+00	6.495323e-01	6.422607e-01	6.435436e-01
1	1:7529910	7529910	2	T	A	0.207	-1.13741	8.349071e-01	2.888976e+00	2.756378e+00	1.756487e-01	1.710920e-01	1.818532e-01
1	1:7535586	7535586	2	G	G	0.43	3.442033e-01	6.525038e-01	3.296362e+00	3.143477e+00	5.988123e-01	5.951540e-01	5.964613e-01
1	1:7535589	7535589	1	T	A	0.434	4.616606e-01	6.576530e-01	3.337217e+00	3.174885e+00	4.840497e-01	4.808881e-01	4.831623e-01
1	1:7535983	7535983	2	C	T	0.058	3.755662e-01	1.641174e+00	3.383200e+00	3.139862e+00	8.193829e-01	8.226262e-01	8.232335e-01
1	1:7558141	7558141	4	T	C	0.101	1.151888e+00	8.768419e-01	3.506724e+00	3.351322e+00	1.914604e-01	1.904730e-01	1.971449e-01
1	1:7564405	7564405	5	C	A	0.059	7.218812e-01	1.640816e+00	3.410472e+00	3.167324e+00	6.607628e-01	6.634766e-01	6.650182e-01
1	1:7570514	7570514	3	C	T	0.058	3.226557e-01	1.643200e+00	3.371313e+00	3.129710e+00	8.446620e-01	8.452744e-01	8.456609e-01
1	1:7572856	7572856	5	T	A	0.398	-0.547865	6.062854e-01	3.042829e+00	2.893785e+00	3.679958e-01	3.592001e-01	3.677717e-01
1	1:7581945	7581945	2	G	G	0.38	4.033854e-01	6.261267e-01	3.314823e+00	3.163373e+00	5.206395e-01	5.171510e-01	5.190695e-01
1	1:7608388	7608388	8	T	A	0.183	1.653406e-01	8.974749e-01	3.254492e+00	3.157527e+00	8.541450e-01	8.586306e-01	8.599843e-01
1	1:7610452	7610452	4	C	T	0.05	2.381083e-01	1.451365e+00	3.281875e+00	3.134067e+00	8.699614e-01	8.714870e-01	8.718990e-01
1	1:7620642	7620642	5	C	T	0.11	5.295590e-01	7.904529e-01	3.270729e+00	3.136344e+00	5.041808e-01	4.985944e-01	5.003325e-01
1	1:7637704	7637704	4	G	A	0.05	1.184258e+00	9.367955e-01	3.685998e+00	3.663177e+00	2.086231e-01	2.170713e-01	2.361405e-01
1	1:7637795	7637795	8	A	A	0.13	-0.876188	4.524372e-01	3.174846e+00	3.214641e+00	5.514579e-02	5.171805e-02	5.599578e-02
1	1:7641241	7641241	4	T	C	0.454	4.565305e-01	6.554587e-01	3.232459e+00	3.072704e+00	4.874594e-01	4.788420e-01	4.810826e-01
1	1:7643954	7643954	0	C	T	0.073	1.673609e-01	1.042743e+00	3.352635e+00	3.170480e+00	8.727566e-01	8.912769e-01	8.940023e-01
1	1:7645814	7645814	2	A	G	0.074	1.157603e-01	1.043543e+00	3.336201e+00	3.152998e+00	9.118572e-01	9.303891e-01	9.321381e-01
1	1:7651738	7651738	3	T	G	0.233	-1.20152	8.410810e-01	3.302294e+00	3.151163e+00	1.557324e-01	1.501516e-01	1.545011e-01
1	1:7658692	7658692	8	C	T	0.078	2.611145e-01	1.035880e+00	3.375113e+00	3.199674e+00	8.014181e-01	8.182409e-01	8.224093e-01
1	1:7665426	7665426	0	C	T	0.098	9.131061e-01	8.807060e-01	3.403953e+00	3.247524e+00	3.019190e-01	2.991935e-01	3.037238e-01
1	1:7665724	7665724	3	A	G	0.05	1.492575e+00	1.608071e+00	3.169430e+00	2.936603e+00	3.551787e-01	3.429107e-01	3.492273e-01
1	1:7666266	7666266	8	C	C	0.357	-0.409424	6.142106e-01	3.294663e+00	3.169586e+00	5.063161e-01	5.026915e-01	5.047624e-01
1	1:7667839	7667839	5	C	T	0.059	5.175683e-01	1.636952e+00	3.380339e+00	3.139878e+00	7.524166e-01	7.528962e-01	7.536364e-01
1	1:7673445	7673445	5	T	C	0.203	1.328156e-02	9.674744e-01	3.253295e+00	3.121925e+00	9.890697e-01	9.883757e-01	9.884001e-01
1	1:7675461	7675461	7	T	A	0.103	9.531911e-01	8.855044e-01	3.400181e+00	3.243255e+00	2.838905e-01	2.807105e-01	2.851997e-01
1	1:7678668	7678668	4	G	G	0.05	4.239985e+00	1.053563e+00	1.631548e+00	1.531308e+00	1.003615e-04	1.770013e-04	7.863107e-04
1	1:7680267	7680267	4	T	C	0.202	4.337094e-01	9.962156e-01	3.334413e+00	3.183473e+00	6.640854e-01	6.662612e-01	6.683563e-01
1	1:7681376	7681376	1	T	A	0.484	-0.993889	6.239508e-01	3.086066e+00	2.911733e+00	1.138142e-01	1.078111e-01	1.135651e-01
1	1:7682540	7682540	6	C	G	0.051	-1.19267	1.072848e+00	3.254231e+00	3.122351e+00	2.684933e-01	2.615333e-01	2.649913e-01
1	1:7684070	7684070	5	A	G	0.237	-0.436847	8.412820e-01	3.202665e+00	3.051125e+00	6.045334e-01	5.951536e-01	5.976226e-01
1	1:7689136	7689136	2	C	C	0.058	3.477477e-01	1.642257e+00	3.373884e+00	3.131938e+00	8.326614e-01	8.336590e-01	8.340988e-01
1	1:7693848	7693848	1	T	T	0.057	3.640064e+00	1.076619e+00	1.594314e+00	1.481654e+00	9.752323e-04	1.971418e-03	6.395493e-03
1	1:7694184	7694184	3	G	A	0.2	-0.566228	9.586807e-01	3.321431e+00	3.185252e+00	5.558776e-01	5.546459e-01	5.568590e-01
1	1:7697451	7697451	7	A	C	0.078	4.238779e-01	1.038381e+00	3.446847e+00	3.268640e+00	6.838468e-01	7.040565e-01	7.124104e-01
1	1:7698297	7698297	3	T	C	0.475	7.554434e-01	6.472859e-01	3.362087e+00	3.196712e+00	2.454864e-01	2.405290e-01	2.445258e-01
1	1:7709718	7709718	1	A	G	0.098	9.000660e-01	8.784273e-01	3.389517e+00	3.234884e+00	3.075972e-01	3.043793e-01	3.086326e-01
1	1:7711087	7711087	1	T	C	0.057	3.697547e-01	1.647090e+00	3.383353e+00	3.138830e+00	8.227581e-01	8.258428e-01	8.264221e-01
1	1:7712056	7712056	7	C	T	0.086	1.062851e+00	8.092977e-01	3.494202e+00	3.429725e+00	1.915876e-01	1.911048e-01	1.998160e-01
1	1:7712246	7712246	7	A	T	0.078	1.220211e+00	8.431275e-01	3.269463e+00	3.178953e+00	1.504360e-01	1.450512e-01	1.495201e-01
1	1:7712256	7712256	6	T	C	0.085	1.140436e+00	9.053368e-01	3.357613e+00	3.202694e+00	2.102287e-01	2.052166e-01	2.095042e-01
1	1:7712267	7712267	7	C	G	0.078	1.495652e+00	8.431697e-01	3.426649e+00	3.333673e+00	7.862529e-02	7.573526e-02	8.096684e-02
1	1:7712278	7712278	11	T	G	0.089	1.293766e+00	7.964670e-01	3.380308e+00	3.311860e+00	1.069183e-01	1.033357e-01	1.087495e-01
1	1:7712635	7712635	5	A	T	0.102	1.196461e+00	8.753478e-01	3.481907e+00	3.330009e+00	1.742304e-01	1.721930e-01	1.783348e-01
1	1:7726765	7726765	6	A	T	0.077	3.683404e-02	1.034070e+00	3.303961e+00	3.127100e+00	9.716442e-01	9.866047e-01	9.868578e-01
1	1:7728422	7728422	7	T	T	0.06	-0.646997	8.900366e-01	3.052742e+00	3.040641e+00	4.686826e-01	4.630028e-01	4.659846e-01
1	1:7748220	7748220	4	T	C	0.059	3.785670e+00	1.069510e+00	1.559306e+00	1.450862e+00	5.710621e-04	1.199037e-03	4.372642e-03
1	1:7753080	7753080	2	G	T	0.455	7.836119e-01	6.488248e-01	3.245115e+00	3.076754e+00	2.295221e-01	2.219521e-01	2.258718e-01
1	1:7753839	7753839	8	A	A	0.061	3.743182e-01	6.912435e-01	3.157047e+00	3.172200e+00	5.891572e-01	5.839924e-01	5.858334e-01
1	1:7758216	7758216	6	A	A	0.103	1.016253e+00	8.814313e-01	3.458335e+00	3.302744e+00	2.512192e-01	2.498153e-01	2.556419e-01
1	1:7758217	7758217	12	A	C	0.063	8.824088e-01	8.428633e-01	3.341941e+00	3.332105e+00	2.972415e-01	2.940446e-01	3.008310e-01
1	1:7758959	7758959	6	G	A	0.051	1.865991e+00	1.597458e+00	3.139677e+00	2.909019e+00	2.450818e-01	2.348969e-01	2.414797e-01
1	1:7760139	7760139	7	G	C	0.052	-0.581345	1.289984e+00	3.250687e+00	3.162330e+00	6.530472e-01	6.509125e-01	6.523536e-01
1	1:7761027	7761027	2	A	A	0.058	3.723672e+00	1.079118e+00	1.604296e+00	1.491204e+00	7.726204e-04	1.523471e-03	5.051540e-03
1	1:7761048	7761048	5	T	C	0.102	1.020325e+00	8.830555e-01	3.453886e+00	3.297094e+00	2.502022e-01	2.485697e-01	2.542611e-01
1	1:7762255	7762255	7	A	T	0.052	2.665408e-01	1.449824e+00	3.280304e+00	3.132946e+00	8.544465e-01	8.550650e-01	8.554797e-01
1	1:7763716	7763716	3	C	T	0.05	1.319434e+00	1.604402e+00	3.128660e+00	2.897769e+00	4.124898e-01	3.987981e-01	4.076661e-01
1	1:7767482	7767482	5	A	G	0.203	-0.73738	9.612053e-01	3.392698e+00	3.255410e+00	4.445042e-01	4.455367e-01	4.500239e-01
1	1:7793818	7793818	4	T	A	0.118	9.297939e-01	7.693999e-01	3.333111e+00	3.195408e+00	2.292439e-01	2.239233e-01	2.280360e-01
1	1:7814995	7814995	4	A	C	0.059	3.698879e+00	1.072601e+00	1.571003e+00	1.460649e+00	7.782340e-04	1.620807e-03	5.579259e-03
1	1:7816186	7816186	4	T	C	0.059	3.943461e+00	1.066256e+00	1.577141e+00	1.469183e+00	3.285891e-04	6.563744e-04	2.551221e-03
1	1:7822837	7822837	7	A	A	0.078	8.198026e-02	1.033372e+00	3.316706e+00	3.140386e+00	9.369001e-01	9.519862e-01	9.529126e-01
1	1:7824635	7824635	6	C	C	0.111	8.568629e-01	7.576445e-01	3.227714e+00	3.109792e+00	2.603286e-01	2.532102e-01	2.567498e-01
1	1:7831413	7831413	8	T	C	0.417	4.219663e-01	6.139784e-01	3.189231e+00	3.062850e+00	4.932415e-01	4.848771e-01	4.872963e-01
1	1:7833536	7833536	6	T	C	0.051	1.391499e+00	1.595954e+00	3.095483e+00	2.867353e+00	3.850088e-01	3.719686e-01	3.822243e-01
1	1:7846098	7846098	7	T	T	0.06	3.712572e+00	1.070814e+00	1.572941e+00	1.462519e+00	7.310526e-04	1.514154e-03	5.199800e-03
1	1:7853534	7853534	0	T	C	0.203	-1.45193	8.435119e-01	2.937427e+00	2.799820e+00	8.777459e-02	8.354163e-02	9.029993e-02
1	1:7866309	7866309	1	G	G	0.443	4.611818e-01	6.533150e-01	3.348541e+00	3.177335e+00	4.816121e-01	4.786914e-01	4.810226e-01
1	1:7879013	7879013	1	A	C	0.115	8.347441e-01	7.727094e-01	3.327788e+00	3.186767e+00	2.821829e-01	2.768155e-01	2.804830e-01
1	1:7907588	7907588	4	C	T	0.445	3.251700e-01	6.479163e-01	3.297350e+00	3.141818e+00	6.166782e-01	6.131885e-01	6.144036e-01
1	1:7908517	7908517	9	G	G	0.079	1.893990e+00	1.238867e+00	3.065555e+00	2.877647e+00	1.289438e-01	1.224222e-01	1.287889e-01
1	1:7912270	7912270	11	T	T	0.116	1.387516e+00	7.396413e-01	3.529616e+00	3.429779e+00	6.309438e-02	6.129495e-02	6.695162e-02
1	1:7926787	7926787	2	A	T	0.198	-0.863434	9.380642e-01	3.038481e+00	2.869814e+00	3.591881e-01	3.498349e-01	3.594906e-01
1	1:7956881	7956881	8	T	C	0.426	-0.00576618	6.523553e-01	3.228327e+00	3.121818e+00	9.929623e-01	9.920920e-01	9.921094e-01
1	1:7957944	7957944	9	C	T	0.184	1.119837e-01	9.517359e-01	3.264478e+00	3.145187e+00	9.065317e-01	9.132469e-01	9.141656e-01
1	1:8004273	8004273	5	C	T	0.051	-1.26542	1.074664e+00	3.271909e+00	3.139543e+00	2.413236e-01	2.347930e-01	2.384968e-01
1	1:8009751	8009751	1	G	G	0.18	-0.358774	1.049930e+00	3.227119e+00	3.054656e+00	7.331650e-01	7.220775e-01	7.245954e-01
1	1:8019649	8019649	5	T	C	0.068	1.349219e+00	9.512370e-01	3.042559e+00	2.926568e+00	1.586705e-01	1.523593e-01	1.583118e-01
1	1:8020699	8020699	3	A	G	0.2	-1.13763	9.202329e-01	2.989040e+00	2.828747e+00	2.187825e-01	2.116283e-01	2.205729e-01
1	1:8026132	8026132	4	G	A	0.496	3.301083e-01	6.317758e-01	3.175044e+00	3.040622e+00	6.022796e-01	5.933070e-01	5.961358e-01
1	1:8026483	8026483	2	A	T	0.066	3.091025e-01	8.345345e-01	3.168668e+00	3.095901e+00	7.117455e-01	7.065587e-01	7.075651e-01
1	1:8029933	8029933	2	A	G	0.43	5.645050e-01	6.656663e-01	3.033994e+00	2.885793e+00	3.981097e-01	3.893886e-01	3.989613e-01
1	1:8031091	8031091	4	A	T	0.059	3.749946e+00	1.069762e+00	1.560170e+00	1.449902e+00	6.418992e-04	1.351562e-03	4.785581e-03
1	1:8043903	8043903	3	G	A	0.5	2.222295e-01	6.366678e-01	3.212524e+00	3.086011e+00	7.276628e-01	7.209114e-01	7.221192e-01
1	1:8043940	8043940	1	T	C	0.066	1.452302e+00	9.533523e-01	3.074455e+00	2.957079e+00	1.302989e-01	1.243984e-01	1.297704e-01
1	1:8054181	8054181	5	C	C	0.051	-0.940713	6.636507e-01	3.628660e+00	3.712965e+00	1.589333e-01	1.615953e-01	1.773553e-01
1	1:8054185	8054185	5	A	A	0.051	-0.940713	6.636507e-01	3.628660e+00	3.712965e+00	1.589333e-01	1.615953e-01	1.773553e-01
1	1:8054188	8054188	4	G	G	0.05	-0.963928	6.629849e-01	3.647244e+00	3.732414e+00	1.485785e-01	1.513295e-01	1.670099e-01
1	1:8065458	8065458	6	C	T	0.393	4.903584e-01	6.910290e-01	3.151752e+00	3.039332e+00	4.793250e-01	4.709874e-01	4.740045e-01
1	1:8067112	8067112	1	C	C	0.066	1.479991e+00	9.555818e-01	3.075280e+00	2.957396e+00	1.240668e-01	1.183021e-01	1.236435e-01
1	1:8069053	8069053	3	T	A	0.05	-1.34834	1.073311e+00	3.275145e+00	3.143721e+00	2.114679e-01	2.051695e-01	2.091226e-01
1	1:8080341	8080341	3	G	T	0.05	6.048424e-01	1.094721e+00	3.201205e+00	3.065169e+00	5.816278e-01	5.732708e-01	5.753332e-01
1	1:8096813	8096813	4	A	G	0.067	1.575006e+00	9.514118e-01	3.062191e+00	2.946504e+00	1.004481e-01	9.533330e-02	1.006252e-01
1	1:8107754	8107754	4	A	G	0.05	-1.24478	1.072867e+00	3.256442e+00	3.124472e+00	2.482571e-01	2.414235e-01	2.450516e-01
1	1:8124783	8124783	8	G	A	0.07	1.574731e+00	9.519338e-01	3.091342e+00	2.974714e+00	1.006914e-01	9.551180e-02	1.005573e-01
1	1:8134074	8134074	4	T	G	0.059	3.874754e+00	1.065084e+00	1.542713e+00	1.434631e+00	4.063201e-04	8.666733e-04	3.355415e-03
1	1:8150653	8150653	3	C	G	0.192	-0.863039	9.746140e-01	3.108961e+00	2.943127e+00	3.776482e-01	3.675930e-01	3.738503e-01
1	1:8155420	8155420	1	T	G	0.057	3.722090e+00	1.074731e+00	1.602845e+00	1.490776e+00	7.404511e-04	1.461271e-03	4.879782e-03
1	1:8156227	8156227	7	A	G	0.052	3.207407e+00	1.135760e+00	1.739220e+00	1.647953e+00	5.554818e-03	9.753019e-03	2.226050e-02
1	1:8156390	8156390	5	T	T	0.068	1.422449e+00	9.553763e-01	3.025795e+00	2.910329e+00	1.391400e-01	1.332872e-01	1.393769e-01
1	1:8163263	8163263	2	A	C	0.413	7.427809e-01	6.641628e-01	3.509576e+00	3.373852e+00	2.656421e-01	2.673848e-01	2.753963e-01
1	1:8163800	8163800	4	A	A	0.429	9.647961e-01	6.689721e-01	3.598213e+00	3.467191e+00	1.518489e-01	1.528602e-01	1.616158e-01
1	1:8167103	8167103	7	A	G	0.19	1.754460e-01	1.026847e+00	3.309846e+00	3.149165e+00	8.646225e-01	8.709038e-01	8.718590e-01
1	1:8188677	8188677	6	T	C	0.41	2.261590e-01	6.205775e-01	3.077218e+00	2.949680e+00	7.161760e-01	7.069340e-01	7.187340e-01
1	1:8201107	8201107	3	A	G	0.2	-0.755912	9.290828e-01	3.097336e+00	2.935600e+00	4.174792e-01	4.073075e-01	4.142218e-01
1	1:8214406	8214406	2	G	G	0.364	2.325694e-02	6.915179e-01	3.247591e+00	3.108812e+00	9.732267e-01	9.619957e-01	9.626272e-01
1	1:8223592	8223592	4	T	C	0.059	3.612588e+00	1.076283e+00	1.591997e+00	1.479038e+00	1.057554e-03	2.152637e-03	6.884140e-03
1	1:8231319	8231319	4	A	T	0.202	-0.587059	9.141952e-01	3.059075e+00	2.900507e+00	5.219943e-01	5.118328e-01	5.228667e-01
1	1:8233047	8233047	5	T	T	0.059	3.802666e+00	1.089259e+00	1.618271e+00	1.502695e+00	6.739794e-04	1.293199e-03	4.299723e-03
1	1:8233053	8233053	4	A	A	0.059	3.608000e+00	1.090849e+00	1.567327e+00	1.452871e+00	1.242421e-03	2.649985e-03	8.663646e-03
1	1:8233055	8233055	3	A	A	0.058	3.679327e+00	1.091885e+00	1.593509e+00	1.478132e+00	1.012510e-03	2.051479e-03	6.668487e-03
1	1:8253447	8253447	1	G	A	0.189	-0.808639	1.034211e+00	3.249898e+00	3.070886e+00	4.358195e-01	4.271433e-01	4.296585e-01
1	1:8277759	8277759	8	T	C	0.07	-0.105152	9.107925e-01	3.210111e+00	3.162808e+00	9.082803e-01	9.144021e-01	9.168141e-01
1	1:8293072	8293072	8	T	T	0.061	3.863269e+00	1.073638e+00	1.596919e+00	1.485659e+00	4.664966e-04	9.137950e-04	3.264787e-03
1	1:8301310	8301310	4	C	A	0.176	-0.650176	9.986064e-01	3.155771e+00	2.999037e+00	5.162377e-01	5.058763e-01	5.103074e-01
1	1:8322620	8322620	1	G	A	0.057	3.754646e+00	1.074319e+00	1.595748e+00	1.484617e+00	6.652214e-04	1.322569e-03	4.529383e-03
1	1:8329633	8329633	4	G	C	0.429	-0.199914	6.856275e-01	3.230335e+00	3.085368e+00	7.711120e-01	7.634706e-01	7.646869e-01
1	1:8348645	8348645	8	A	C	0.052	3.309241e+00	1.026217e+00	1.829435e+00	1.744673e+00	1.624830e-03	2.437201e-03	5.542325e-03
1	1:8353716	8353716	7	T	A	0.052	1.411101e+00	1.601527e+00	3.100406e+00	2.871816e+00	3.800266e-01	3.670681e-01	3.769200e-01
1	1:8386392	8386392	9	T	C	0.228	9.186852e-01	8.743336e-01	3.226649e+00	3.108596e+00	2.954957e-01	2.882065e-01	2.914553e-01
1	1:8390726	8390726	11	A	G	0.223	1.453914e+00	8.790620e-01	3.342458e+00	3.221025e+00	1.007537e-01	9.659001e-02	1.013375e-01
1	1:8392219	8392219	2	T	C	0.058	3.698539e+00	1.079814e+00	1.587659e+00	1.474741e+00	8.417083e-04	1.710192e-03	5.702529e-03
1	1:8394793	8394793	12	A	T	0.054	-1.22868	1.075281e+00	3.305094e+00	3.173471e+00	2.554539e-01	2.496104e-01	2.533561e-01
1	1:8395284	8395284	6	T	C	0.051	7.381484e-01	9.784757e-01	3.003967e+00	2.894029e+00	4.520953e-01	4.458251e-01	4.557879e-01
1	1:8428278	8428278	5	C	G	0.051	-1.40916	1.076805e+00	3.327606e+00	3.194343e+00	1.931546e-01	1.878497e-01	1.921743e-01
1	1:8429189	8429189	4	A	A	0.403	1.158849e+00	6.677161e-01	2.807983e+00	2.676819e+00	8.521204e-02	8.244549e-02	9.159980e-02
1	1:8438536	8438536	2	G	T	0.223	1.261223e+00	9.344785e-01	3.419068e+00	3.262854e+00	1.796675e-01	1.760067e-01	1.810850e-01
1	1:8441215	8441215	6	T	A	0.231	1.410432e+00	9.106905e-01	3.411924e+00	3.269177e+00	1.240751e-01	1.203824e-01	1.255106e-01
1	1:8473396	8473396	11	A	G	0.286	1.168458e+00	6.664651e-01	2.777587e+00	2.683771e+00	8.211825e-02	8.002405e-02	8.877727e-02
1	1:8473975	8473975	8	A	G	0.217	-0.106989	9.798934e-01	3.274833e+00	3.128111e+00	9.132390e-01	9.146475e-01	9.148799e-01
1	1:8501440	8501440	7	A	G	0.233	1.583739e+00	9.112054e-01	3.462577e+00	3.319613e+00	8.476356e-02	8.197425e-02	8.723683e-02
1	1:8514527	8514527	6	T	A	0.222	8.800720e-01	1.010711e+00	3.400625e+00	3.223161e+00	3.856317e-01	3.838127e-01	3.875053e-01
1	1:8549845	8549845	7	G	C	0.483	5.581869e-01	5.991192e-01	2.834431e+00	2.700603e+00	3.533731e-01	3.539389e-01	3.764048e-01
1	1:8552383	8552383	8	T	A	0.348	-0.744851	6.081733e-01	3.056681e+00	2.966007e+00	2.230739e-01	2.161800e-01	2.214416e-01
1	1:8552964	8552964	1	G	C	0.221	9.924345e-01	9.344521e-01	3.280107e+00	3.127329e+00	2.903459e-01	2.833655e-01	2.866414e-01
1	1:8565788	8565788	3	C	T	0.083	1.268410e+00	1.072311e+00	3.051955e+00	2.884383e+00	2.391969e-01	2.308012e-01	2.383493e-01
1	1:8571191	8571191	5	C	C	0.229	1.615444e+00	9.281965e-01	3.556830e+00	3.405417e+00	8.435025e-02	8.273570e-02	8.883633e-02
1	1:8571193	8571193	7	A	T	0.233	1.931739e+00	9.273835e-01	3.753062e+00	3.602185e+00	3.937502e-02	3.928523e-02	4.531820e-02
1	1:8571194	8571194	7	T	T	0.25	6.692580e-01	7.387368e-01	3.309160e+00	3.199706e+00	3.667783e-01	3.622326e-01	3.655422e-01
1	1:8571196	8571196	7	T	T	0.233	1.931739e+00	9.273835e-01	3.753062e+00	3.602185e+00	3.937502e-02	3.928523e-02	4.531820e-02
1	1:8572941	8572941	5	G	A	0.051	1.293259e+00	1.609498e+00	3.124973e+00	2.894484e+00	4.232650e-01	4.093849e-01	4.186165e-01
1	1:8576591	8576591	1	A	A	0.082	1.444056e+00	1.075844e+00	3.112520e+00	2.941855e+00	1.820475e-01	1.743748e-01	1.800892e-01
1	1:8577116	8577116	7	A	G	0.267	9.959689e-01	6.592563e-01	3.044890e+00	2.959512e+00	1.334820e-01	1.278504e-01	1.332424e-01
1	1:8614710	8614710	3	C	T	0.117	4.488225e-01	9.555176e-01	3.245666e+00	3.055726e+00	6.394100e-01	6.287027e-01	6.310020e-01
1	1:8622055	8622055	5	A	G	0.178	1.639141e+00	8.967572e-01	3.342403e+00	3.226477e+00	7.005572e-02	6.656850e-02	7.111916e-02
1	1:8635026	8635026	4	A	T	0.185	1.699385e+00	8.783794e-01	3.337820e+00	3.204663e+00	5.538287e-02	5.223140e-02	5.650627e-02
1	1:8639612	8639612	4	T	C	0.05	-1.27999	1.077643e+00	3.289155e+00	3.156840e+00	2.372685e-01	2.310820e-01	2.348751e-01
1	1:8655925	8655925	5	T	T	0.051	1.373328e+00	1.125646e+00	3.113020e+00	3.020845e+00	2.248436e-01	2.176681e-01	2.221077e-01
1	1:8662778	8662778	2	A	C	0.116	5.305252e-01	9.577047e-01	3.246022e+00	3.054709e+00	5.806406e-01	5.702839e-01	5.726517e-01
1	1:8668923	8668923	4	C	T	0.05	-1.23659	1.073859e+00	3.274358e+00	3.141879e+00	2.517991e-01	2.452756e-01	2.488984e-01
1	1:8685672	8685672	7	T	C	0.431	6.548966e-02	6.796592e-01	3.269125e+00	3.146909e+00	9.233981e-01	9.339311e-01	9.351702e-01
1	1:8685673	8685673	7	A	T	0.431	1.258304e-01	6.761574e-01	3.285096e+00	3.171270e+00	8.526834e-01	8.616623e-01	8.639977e-01
1	1:8687019	8687019	2	A	G	0.174	1.633035e+00	1.009988e+00	3.408004e+00	3.235455e+00	1.085288e-01	1.046585e-01	1.094874e-01
1	1:8700489	8700489	3	T	G	0.217	1.651119e+00	7.479388e-01	3.185173e+00	3.067126e+00	2.917655e-02	2.684339e-02	3.033723e-02
1	1:8706596	8706596	3	T	A	0.383	1.168825e+00	6.724912e-01	2.736310e+00	2.588122e+00	8.476680e-02	8.303060e-02	9.438145e-02
[truncated: 16,224 more rows]

## Sheet: Fig.2c
Fig.2c: Leaf B content in Santo Antão accessions with chr2:19374681 genotype information. "0" = ancestral, "1" = derived, "." = missing information.
[truncated: 124 more rows]

[truncated: 9 more sheets: Fig.3a, Fig.3b, Fig.3c, Fig.4b, Fig.4d, Fig.4e, Fig.4f, Fig.5b, Fig.5c]
