# Supplementary material for: Convergent evolution increases boron transport through SNPs and tandem duplications at BOR1 and BOR2 in Arabidopsis thaliana
Source: Proc Natl Acad Sci U S A. 2026 Mar 23;123(13):e2525676123. doi: 10.1073/pnas.2525676123 (PMC13037888; doi:10.1073/pnas.2525676123)
Supplement: Supplementary file 13 — Dataset S12 (XLSX) [file pnas.2525676123.sd12.xlsx]

## Sheet: Fig.S1a
Fig.S1a: Source in Figs.2a and 2b.

## Sheet: Fig.S1b
Fig.S1b: Source in Figs.2a and 2b.

## Sheet: Fig.S2a
Fig.S2a: Source in Figs.3a and 3b.

## Sheet: Fig.S2b
Fig.S2b: Source in Figs.3a and 3b.

## Sheet: Fig.S9
Fig.S9: BOR1 copy number variation in the Fogo population based on a 800 bp sliding window every 400 bp normalized to the 3 kb region surrounding the breakpoints
AccessionName	Accession_ID	Surroundingcoverage	Windowcoverage	TDcopy
F1-201	3968	12.8602	17.1011	1.32977
F1-201	3968	12.8602	23.5743	1.83312
F1-201	3968	12.8602	27.7703	2.1594
F1-201	3968	12.8602	25.5955	1.99029
F1-201	3968	12.8602	28.1898	2.19201
F1-201	3968	12.8602	29.563	2.2988
F1-201	3968	12.8602	31.0787	2.41665
F1-201	3968	12.8602	32.2697	2.50926
F1-201	3968	12.8602	29.8227	2.31899
F1-201	3968	12.8602	28.0574	2.18172
F1-201	3968	12.8602	22.8402	1.77604
F1-201	3968	12.8602	23.9388	1.86146
F1-201	3968	12.8602	24.985	1.94282
F1-201	3968	12.8602	21.4931	1.67129
F1-201	3968	12.8602	24.0212	1.86787
F1-201	3968	12.8602	28.4782	2.21444
F1-201	3968	12.8602	29.9363	2.32783
F1-201	3968	12.8602	29.6954	2.30909
F1-201	3968	12.8602	28.3046	2.20094
F1-201	3968	12.8602	25.8539	2.01038
F1-201	3968	12.8602	27.4245	2.13251
F1-201	3968	12.8602	31.0087	2.41121
F1-201	3968	12.8602	31.8664	2.47791
F1-201	3968	12.8602	27.2035	2.11532
F1-201	3968	12.8602	23.9463	1.86205
F1-201	3968	12.8602	27.0762	2.10542
F1-201	3968	12.8602	29.588	2.30074
F1-201	3968	12.8602	29.3471	2.282
F1-201	3968	12.8602	29.5418	2.29715
F1-201	3968	12.8602	28.3408	2.20376
F1-201	3968	12.8602	21.9775	1.70896
F1-201	3968	12.8602	21.8589	1.69973
F1-201	3968	12.8602	27.4195	2.13212
F1-201	3968	12.8602	25.1024	1.95194
F1-201	3968	12.8602	21.2921	1.65566
F1-201	3968	12.8602	24.206	1.88224
F1-201	3968	12.8602	24.8714	1.93398
F1-201	3968	12.8602	21.3745	1.66207
F1-201	3968	12.8602	21.0237	1.63479
F1-201	3968	12.8602	23.2197	1.80555
F1-201	3968	12.8602	25.628	1.99281
F1-201	3968	12.8602	22.809	1.77361
F1-201	3968	12.8602	21.4644	1.66906
F1-201	3968	12.8602	22.593	1.75681
F1-201	3968	12.8602	19.0412	1.48063
F1-201	3968	12.8602	20.7004	1.60964
F1-201	3968	12.8602	26.2734	2.043
F1-201	3968	12.8602	25.7416	2.00164
F1-201	3968	12.8602	22.0599	1.71536
F1-201	3968	12.8602	25.6442	1.99407
F1-201	3968	12.8602	28.2734	2.19852
F1-201	3968	12.8602	22.573	1.75526
F1-201	3968	12.8602	18.4469	1.43442
F1-201	3968	12.8602	21.3433	1.65964
F1-201	3968	12.8602	31.0674	2.41578
F1-201	3968	12.8602	35.0874	2.72837
F1-201	3968	12.8602	30.4682	2.36918
F1-201	3968	12.8602	24.8564	1.93282
F1-201	3968	12.8602	21.2434	1.65187
F1-201	3968	12.8602	20.3134	1.57955
F1-201	3968	12.8602	24.0861	1.87292
F1-201	3968	12.8602	23.2509	1.80797
F1-201	3968	12.8602	20.0462	1.55878
F1-201	3968	12.8602	20.5131	1.59508
F1-201	3968	12.8602	24.7715	1.92621
F1-201	3968	12.8602	28.2622	2.19764
F1-201	3968	12.8602	25.8477	2.0099
F1-201	3968	12.8602	27.0512	2.10348
F1-201	3968	12.8602	25.6355	1.99339
F1-201	3968	12.8602	21.7328	1.68993
F1-201	3968	12.8602	21.8514	1.69915
F1-201	3968	12.8602	27.1698	2.1127
F1-201	3968	12.8602	29.9451	2.3285
F1-201	3968	12.8602	27.1511	2.11125
F1-201	3968	12.8602	27.99	2.17648
F1-201	3968	12.8602	28.0325	2.17978
F1-201	3968	12.8602	27.5106	2.1392
F1-201	3968	12.8602	26.5119	2.06154
F1-201	3968	12.8602	23.412	1.8205
F1-201	3968	12.8602	20.9576	1.62964
F1-201	3968	12.8602	22.5668	1.75478
F1-201	3968	12.8602	24.7303	1.92301
F1-201	3968	12.8602	21.96	1.7076
F1-201	3968	12.8602	23.6317	1.83758
F1-201	3968	12.8602	27.4806	2.13687
F1-201	3968	12.8602	25.8489	2.00999
F1-201	3968	12.8602	21.9813	1.70925
F1-201	3968	12.8602	25.4544	1.97932
F1-201	3968	12.8602	32.5593	2.53179
F1-201	3968	12.8602	32.0037	2.48859
F1-201	3968	12.8602	29.9401	2.32812
F1-201	3968	12.8602	26.3533	2.04921
F1-201	3968	12.8602	22.5431	1.75293
F1-201	3968	12.8602	22.8414	1.77613
F1-201	3968	12.8602	23.3296	1.81409
F1-201	3968	12.8602	22.2385	1.72924
F1-201	3968	12.8602	20.3346	1.5812
F1-201	3968	12.8602	22.6342	1.76002
F1-201	3968	12.8602	27.5268	2.14047
F1-201	3968	12.8602	28.1948	2.1924
F1-201	3968	12.8602	32.5293	2.52946
F1-201	3968	12.8602	32.1436	2.49946
F1-201	3968	12.8602	29.0574	2.25948
F1-201	3968	12.8602	30.3034	2.35637
F1-201	3968	12.8602	24.4869	1.90408
F1-201	3968	12.8602	21.7853	1.69401
F1-201	3968	12.8602	25.1386	1.95476
F1-201	3968	12.8602	24.9213	1.93786
F1-201	3968	12.8602	24.1561	1.87836
F1-201	3968	12.8602	26.3995	2.0528
F1-201	3968	12.8602	26.7266	2.07824
F1-201	3968	12.8602	25.4644	1.98009
F1-201	3968	12.8602	22.1248	1.72041
F1-201	3968	12.8602	24.8664	1.93359
F1-201	3968	12.8602	31.015	2.4117
F1-201	3968	12.8602	34.4157	2.67614
F1-201	3968	12.8602	27.231	2.11746
F1-201	3968	12.8602	22.995	1.78807
F1-201	3968	12.8602	30.0524	2.33685
F1-201	3968	12.8602	30.8964	2.40248
F1-201	3968	12.8602	26.2871	2.04407
F1-201	3968	12.8602	24.2135	1.88282
F1-201	3968	12.8602	28.4682	2.21366
F1-201	3968	12.8602	29.7303	2.31181
F1-201	3968	12.8602	26.98	2.09795
F1-203	3968	11.8581	21.3895	1.80379
F1-203	3968	11.8581	19.3533	1.63208
F1-203	3968	11.8581	21.5543	1.81769
F1-203	3968	11.8581	22.2422	1.8757
F1-203	3968	11.8581	23.3783	1.97151
F1-203	3968	11.8581	25.6841	2.16596
F1-203	3968	11.8581	23.7353	2.00162
F1-203	3968	11.8581	26.6192	2.24482
F1-203	3968	11.8581	32.8227	2.76796
F1-203	3968	11.8581	27.9988	2.36115
F1-203	3968	11.8581	23.0724	1.94571
F1-203	3968	11.8581	24.2759	2.0472
F1-203	3968	11.8581	21.7066	1.83053
F1-203	3968	11.8581	18.633	1.57133
F1-203	3968	11.8581	23.1673	1.95371
F1-203	3968	11.8581	27.9825	2.35979
F1-203	3968	11.8581	23.6242	1.99225
F1-203	3968	11.8581	20.2072	1.70409
F1-203	3968	11.8581	24.2709	2.04678
F1-203	3968	11.8581	28.7528	2.42474
F1-203	3968	11.8581	27.9725	2.35894
F1-203	3968	11.8581	26.8589	2.26503
F1-203	3968	11.8581	28.1348	2.37263
F1-203	3968	11.8581	26.3171	2.21934
F1-203	3968	11.8581	26.7765	2.25808
F1-203	3968	11.8581	25.6305	2.16143
F1-203	3968	11.8581	24.4619	2.06289
F1-203	3968	11.8581	25.7029	2.16754
F1-203	3968	11.8581	25.7378	2.17049
F1-203	3968	11.8581	21.9101	1.84769
F1-203	3968	11.8581	18.9863	1.60112
F1-203	3968	11.8581	21.0187	1.77252
F1-203	3968	11.8581	25.9288	2.1866
F1-203	3968	11.8581	29.0624	2.45085
F1-203	3968	11.8581	26.6342	2.24608
F1-203	3968	11.8581	23.7154	1.99993
F1-203	3968	11.8581	25.9413	2.18765
F1-203	3968	11.8581	22.9363	1.93424
F1-203	3968	11.8581	17.0125	1.43467
F1-203	3968	11.8581	18.4419	1.55522
F1-203	3968	11.8581	24.025	2.02604
F1-203	3968	11.8581	26.5493	2.23892
F1-203	3968	11.8581	24.628	2.07689
F1-203	3968	11.8581	20.5456	1.73262
F1-203	3968	11.8581	20.5106	1.72967
F1-203	3968	11.8581	26.5705	2.24071
F1-203	3968	11.8581	25.9401	2.18754
F1-203	3968	11.8581	22.1673	1.86938
F1-203	3968	11.8581	20.0649	1.69209
F1-203	3968	11.8581	19.608	1.65356
F1-203	3968	11.8581	21.5818	1.82001
F1-203	3968	11.8581	21.8614	1.84359
F1-203	3968	11.8581	17.4482	1.47142
F1-203	3968	11.8581	19.8901	1.67735
F1-203	3968	11.8581	25.1011	2.11679
F1-203	3968	11.8581	22.9463	1.93508
F1-203	3968	11.8581	22.8002	1.92276
F1-203	3968	11.8581	23.839	2.01035
F1-203	3968	11.8581	21.1086	1.7801
F1-203	3968	11.8581	18.1386	1.52964
F1-203	3968	11.8581	20.9675	1.76821
F1-203	3968	11.8581	24.9276	2.10216
F1-203	3968	11.8581	27.9238	2.35484
F1-203	3968	11.8581	31.6816	2.67173
F1-203	3968	11.8581	28.9488	2.44127
F1-203	3968	11.8581	24.3159	2.05057
F1-203	3968	11.8581	25.2035	2.12543
F1-203	3968	11.8581	28.8377	2.4319
F1-203	3968	11.8581	25.5655	2.15596
F1-203	3968	11.8581	20.0462	1.69051
F1-203	3968	11.8581	22.6592	1.91086
F1-203	3968	11.8581	25.9825	2.19112
F1-203	3968	11.8581	29.2047	2.46286
F1-203	3968	11.8581	30.8627	2.60267
F1-203	3968	11.8581	29.0674	2.45127
F1-203	3968	11.8581	26.7478	2.25566
F1-203	3968	11.8581	24.9576	2.10469
F1-203	3968	11.8581	24.5506	2.07037
F1-203	3968	11.8581	24.367	2.05489
F1-203	3968	11.8581	27.8315	2.34705
F1-203	3968	11.8581	26.7416	2.25514
F1-203	3968	11.8581	24.4282	2.06005
F1-203	3968	11.8581	23.8414	2.01057
F1-203	3968	11.8581	26.3596	2.22292
F1-203	3968	11.8581	28.1486	2.37379
F1-203	3968	11.8581	21.5144	1.81432
F1-203	3968	11.8581	21.1323	1.7821
F1-203	3968	11.8581	22.7079	1.91497
F1-203	3968	11.8581	24.1498	2.03657
F1-203	3968	11.8581	24.2971	2.04899
F1-203	3968	11.8581	23.1323	1.95077
F1-203	3968	11.8581	22.5131	1.89855
F1-203	3968	11.8581	21.9613	1.85201
F1-203	3968	11.8581	20.0662	1.69219
F1-203	3968	11.8581	20.4482	1.72441
F1-203	3968	11.8581	23.6717	1.99625
F1-203	3968	11.8581	21.7965	1.83811
F1-203	3968	11.8581	21.6642	1.82695
F1-203	3968	11.8581	25.7403	2.1707
F1-203	3968	11.8581	27.2559	2.29851
F1-203	3968	11.8581	24.8215	2.09321
F1-203	3968	11.8581	22.8115	1.92371
F1-203	3968	11.8581	26.5268	2.23703
F1-203	3968	11.8581	24.3034	2.04952
F1-203	3968	11.8581	20.0949	1.69461
F1-203	3968	11.8581	22.3571	1.88539
F1-203	3968	11.8581	22.7715	1.92034
F1-203	3968	11.8581	24.0787	2.03057
F1-203	3968	11.8581	26.9151	2.26977
F1-203	3968	11.8581	27.9226	2.35473
F1-203	3968	11.8581	26.3134	2.21902
F1-203	3968	11.8581	24.4057	2.05815
F1-203	3968	11.8581	24.7303	2.08553
F1-203	3968	11.8581	23.4594	1.97835
F1-203	3968	11.8581	24.2759	2.0472
F1-203	3968	11.8581	24.9526	2.10427
F1-203	3968	11.8581	21.171	1.78537
F1-203	3968	11.8581	22.6492	1.91002
F1-203	3968	11.8581	26.8427	2.26366
F1-203	3968	11.8581	27.0087	2.27767
F1-203	3968	11.8581	23.3658	1.97045
F1-203	3968	11.8581	22.2834	1.87917
F1-203	3968	11.8581	24.8752	2.09774
F1-203	3968	11.8581	25.5493	2.15459
F1-203	3968	11.8581	26.7341	2.2545
F1-3	13184	17.0825	35.3196	2.06759
F1-3	13184	17.0825	37.2759	2.18211
F1-3	13184	17.0825	35.5031	2.07834
F1-3	13184	17.0825	30.9863	1.81392
F1-3	13184	17.0825	29.7029	1.73879
F1-3	13184	17.0825	31.2684	1.83044
F1-3	13184	17.0825	34.0637	1.99407
F1-3	13184	17.0825	39.2734	2.29905
F1-3	13184	17.0825	39.0549	2.28626
F1-3	13184	17.0825	32.7665	1.91814
F1-3	13184	17.0825	33.236	1.94562
F1-3	13184	17.0825	33.2372	1.94569
F1-3	13184	17.0825	27.3496	1.60103
F1-3	13184	17.0825	22.6617	1.3266
F1-3	13184	17.0825	20.3583	1.19177
F1-3	13184	17.0825	22.0062	1.28824
F1-3	13184	17.0825	26.8489	1.57172
F1-3	13184	17.0825	27.2385	1.59453
F1-3	13184	17.0825	23.3009	1.36402
F1-3	13184	17.0825	21.8477	1.27895
F1-3	13184	17.0825	23.7341	1.38938
F1-3	13184	17.0825	24.9413	1.46005
F1-3	13184	17.0825	25.6017	1.49871
F1-3	13184	17.0825	24.764	1.44968
F1-3	13184	17.0825	20.9463	1.22619
F1-3	13184	17.0825	21.372	1.25111
F1-3	13184	17.0825	24.9576	1.461
F1-3	13184	17.0825	28.6155	1.67514
F1-3	13184	17.0825	32.1361	1.88123
F1-3	13184	17.0825	31.9963	1.87305
F1-3	13184	17.0825	29.3908	1.72052
F1-3	13184	17.0825	26.7853	1.568
F1-3	13184	17.0825	28.7541	1.68325
F1-3	13184	17.0825	30.593	1.7909
F1-3	13184	17.0825	26.7953	1.56858
F1-3	13184	17.0825	25.5905	1.49806
F1-3	13184	17.0825	30.0699	1.76028
F1-3	13184	17.0825	30.5031	1.78564
F1-3	13184	17.0825	23.1898	1.35752
F1-3	13184	17.0825	25.9426	1.51867
F1-3	13184	17.0825	38.7628	2.26916
F1-3	13184	17.0825	42.3995	2.48205
F1-3	13184	17.0825	39.2185	2.29583
F1-3	13184	17.0825	28.2559	1.65409
F1-3	13184	17.0825	20.1286	1.17832
F1-3	13184	17.0825	25.834	1.51231
F1-3	13184	17.0825	30.3458	1.77643
F1-3	13184	17.0825	30.7104	1.79777
F1-3	13184	17.0825	29.0387	1.69991
F1-3	13184	17.0825	26.9738	1.57903
F1-3	13184	17.0825	22.4582	1.31469
F1-3	13184	17.0825	16.5256	0.967401
F1-3	13184	17.0825	17.5362	1.02656
F1-3	13184	17.0825	29.991	1.75566
F1-3	13184	17.0825	48.4732	2.8376
F1-3	13184	17.0825	63.784	3.73389
F1-3	13184	17.0825	61.0337	3.57288
F1-3	13184	17.0825	46.6242	2.72936
F1-3	13184	17.0825	40.633	2.37863
F1-3	13184	17.0825	41.2072	2.41225
F1-3	13184	17.0825	44.2772	2.59196
F1-3	13184	17.0825	50.6667	2.966
F1-3	13184	17.0825	53.2385	3.11655
F1-3	13184	17.0825	41.985	2.45778
F1-3	13184	17.0825	29.1623	1.70715
F1-3	13184	17.0825	26.2896	1.53898
F1-3	13184	17.0825	25.4981	1.49265
F1-3	13184	17.0825	26.0512	1.52502
F1-3	13184	17.0825	24.985	1.46261
F1-3	13184	17.0825	25.9213	1.51742
F1-3	13184	17.0825	34.2921	2.00745
F1-3	13184	17.0825	41.5281	2.43104
F1-3	13184	17.0825	51.4282	3.01058
F1-3	13184	17.0825	58.8265	3.44367
F1-3	13184	17.0825	55.5643	3.25271
F1-3	13184	17.0825	50.2122	2.9394
F1-3	13184	17.0825	48.6629	2.8487
F1-3	13184	17.0825	51.0462	2.98822
F1-3	13184	17.0825	50.9725	2.98391
F1-3	13184	17.0825	48.2572	2.82495
F1-3	13184	17.0825	47.1748	2.76159
F1-3	13184	17.0825	47.3983	2.77467
F1-3	13184	17.0825	47.02	2.75253
F1-3	13184	17.0825	51.819	3.03346
F1-3	13184	17.0825	52.0025	3.0442
F1-3	13184	17.0825	43.2285	2.53057
F1-3	13184	17.0825	36.5568	2.14002
F1-3	13184	17.0825	30.3783	1.77833
F1-3	13184	17.0825	27.4694	1.60805
F1-3	13184	17.0825	27.1336	1.58839
F1-3	13184	17.0825	28.9738	1.69611
F1-3	13184	17.0825	28.7216	1.68135
F1-3	13184	17.0825	25.9014	1.51625
F1-3	13184	17.0825	23.9401	1.40144
F1-3	13184	17.0825	21.1648	1.23898
F1-3	13184	17.0825	25.0886	1.46868
F1-3	13184	17.0825	38.1099	2.23093
F1-3	13184	17.0825	45.2846	2.65094
F1-3	13184	17.0825	42.427	2.48365
F1-3	13184	17.0825	46.9001	2.74551
F1-3	13184	17.0825	55.9863	3.27741
F1-3	13184	17.0825	57.6667	3.37578
F1-3	13184	17.0825	51.7266	3.02805
F1-3	13184	17.0825	47.1523	2.76027
F1-3	13184	17.0825	44.397	2.59898
F1-3	13184	17.0825	44.0287	2.57742
F1-3	13184	17.0825	54.8901	3.21324
F1-3	13184	17.0825	58.2572	3.41035
F1-3	13184	17.0825	50.6954	2.96768
F1-3	13184	17.0825	45.0986	2.64005
F1-3	13184	17.0825	39.1848	2.29386
F1-3	13184	17.0825	30.9401	1.81122
F1-3	13184	17.0825	33.96	1.98801
F1-3	13184	17.0825	41.1498	2.40889
F1-3	13184	17.0825	35.603	2.08418
F1-3	13184	17.0825	34.2846	2.00701
F1-3	13184	17.0825	33.0662	1.93568
F1-3	13184	17.0825	29.8464	1.7472
F1-3	13184	17.0825	31.3596	1.83577
F1-3	13184	17.0825	27.8427	1.6299
F1-3	13184	17.0825	24.2397	1.41898
F1-3	13184	17.0825	24.196	1.41642
F1-3	13184	17.0825	24.0599	1.40846
F1-3	13184	17.0825	26.4432	1.54797
F1-3	13184	17.0825	35.7628	2.09354
F1-7	3541	21.2444	40.0624	1.88579
F1-7	3541	21.2444	36.7316	1.729
F1-7	3541	21.2444	41.0749	1.93344
F1-7	3541	21.2444	46.3645	2.18243
F1-7	3541	21.2444	45.1748	2.12643
F1-7	3541	21.2444	46.1511	2.17239
F1-7	3541	21.2444	50.3808	2.37148
F1-7	3541	21.2444	51.2921	2.41438
F1-7	3541	21.2444	45.1773	2.12655
F1-7	3541	21.2444	39.6404	1.86592
F1-7	3541	21.2444	37.4382	1.76226
F1-7	3541	21.2444	34.9313	1.64426
F1-7	3541	21.2444	36.6954	1.7273
F1-7	3541	21.2444	41.7466	1.96506
F1-7	3541	21.2444	44.6392	2.10122
F1-7	3541	21.2444	44.437	2.0917
F1-7	3541	21.2444	41.5855	1.95748
F1-7	3541	21.2444	38.9176	1.8319
F1-7	3541	21.2444	39.392	1.85423
F1-7	3541	21.2444	44.5855	2.09869
F1-7	3541	21.2444	46.0125	2.16586
F1-7	3541	21.2444	41.3021	1.94414
F1-7	3541	21.2444	43.2821	2.03734
F1-7	3541	21.2444	43.4245	2.04404
F1-7	3541	21.2444	43.4157	2.04363
F1-7	3541	21.2444	47.3171	2.22727
F1-7	3541	21.2444	47.0986	2.21699
F1-7	3541	21.2444	45.9838	2.16451
F1-7	3541	21.2444	44.0662	2.07425
F1-7	3541	21.2444	39.3046	1.85012
F1-7	3541	21.2444	38.7728	1.82508
F1-7	3541	21.2444	42.598	2.00514
F1-7	3541	21.2444	46.0774	2.16892
F1-7	3541	21.2444	48.7603	2.29521
F1-7	3541	21.2444	48.4682	2.28145
F1-7	3541	21.2444	46.9963	2.21217
F1-7	3541	21.2444	47.4806	2.23497
F1-7	3541	21.2444	49.8315	2.34563
F1-7	3541	21.2444	50.628	2.38312
F1-7	3541	21.2444	51.8689	2.44153
F1-7	3541	21.2444	45.0787	2.12191
F1-7	3541	21.2444	33.6217	1.58261
F1-7	3541	21.2444	35.1036	1.65237
F1-7	3541	21.2444	42.2896	1.99062
F1-7	3541	21.2444	43.3221	2.03922
F1-7	3541	21.2444	40.5368	1.90812
F1-7	3541	21.2444	39.769	1.87198
F1-7	3541	21.2444	42.4594	1.99862
F1-7	3541	21.2444	44.8702	2.11209
F1-7	3541	21.2444	40.2297	1.89366
F1-7	3541	21.2444	37.0612	1.74451
F1-7	3541	21.2444	39.7241	1.86986
F1-7	3541	21.2444	34.7016	1.63345
F1-7	3541	21.2444	30.8801	1.45357
F1-7	3541	21.2444	39.3521	1.85235
F1-7	3541	21.2444	43.2372	2.03523
F1-7	3541	21.2444	47.6504	2.24296
F1-7	3541	21.2444	51.5181	2.42502
F1-7	3541	21.2444	49.3783	2.32429
F1-7	3541	21.2444	42.8639	2.01766
F1-7	3541	21.2444	39.9363	1.87985
F1-7	3541	21.2444	46.4869	2.18819
F1-7	3541	21.2444	49.0212	2.30749
F1-7	3541	21.2444	49.7378	2.34122
F1-7	3541	21.2444	50.8602	2.39405
F1-7	3541	21.2444	48.5056	2.28322
F1-7	3541	21.2444	46.7091	2.19865
F1-7	3541	21.2444	44.563	2.09764
F1-7	3541	21.2444	40.2846	1.89625
F1-7	3541	21.2444	32.211	1.51621
F1-7	3541	21.2444	31.4245	1.47919
F1-7	3541	21.2444	39.0375	1.83754
F1-7	3541	21.2444	43.4382	2.04469
F1-7	3541	21.2444	52.1236	2.45352
F1-7	3541	21.2444	54.7953	2.57928
F1-7	3541	21.2444	45.6067	2.14676
F1-7	3541	21.2444	40.3583	1.89971
F1-7	3541	21.2444	38.3059	1.8031
F1-7	3541	21.2444	34.5643	1.62698
F1-7	3541	21.2444	34.804	1.63827
F1-7	3541	21.2444	37.8302	1.78071
F1-7	3541	21.2444	38.7341	1.82326
F1-7	3541	21.2444	36.9725	1.74034
F1-7	3541	21.2444	40.0674	1.88602
F1-7	3541	21.2444	44.2135	2.08118
F1-7	3541	21.2444	40.0599	1.88567
F1-7	3541	21.2444	38.8602	1.82919
F1-7	3541	21.2444	41.6729	1.96159
F1-7	3541	21.2444	41.7253	1.96406
F1-7	3541	21.2444	44.1036	2.07601
F1-7	3541	21.2444	46.4195	2.18502
F1-7	3541	21.2444	46.814	2.20359
F1-7	3541	21.2444	51.9501	2.44535
F1-7	3541	21.2444	50.3271	2.36896
F1-7	3541	21.2444	39.8839	1.87738
F1-7	3541	21.2444	35.3271	1.66289
F1-7	3541	21.2444	35.1985	1.65684
F1-7	3541	21.2444	38.6579	1.81967
F1-7	3541	21.2444	43.6792	2.05603
F1-7	3541	21.2444	46.3096	2.17985
F1-7	3541	21.2444	47.5106	2.23638
F1-7	3541	21.2444	47.4719	2.23456
F1-7	3541	21.2444	45.6841	2.15041
F1-7	3541	21.2444	44.633	2.10093
F1-7	3541	21.2444	37.9376	1.78577
F1-7	3541	21.2444	32.5368	1.53155
F1-7	3541	21.2444	39.6017	1.8641
F1-7	3541	21.2444	44.7391	2.10592
F1-7	3541	21.2444	40.8689	1.92375
F1-7	3541	21.2444	36.0712	1.69791
F1-7	3541	21.2444	38.3096	1.80328
F1-7	3541	21.2444	43.4969	2.04745
F1-7	3541	21.2444	42.9488	2.02165
F1-7	3541	21.2444	40.1011	1.88761
F1-7	3541	21.2444	40.8252	1.92169
F1-7	3541	21.2444	45.1348	2.12455
F1-7	3541	21.2444	48.1873	2.26823
F1-7	3541	21.2444	45.3571	2.13501
F1-7	3541	21.2444	45.8727	2.15928
F1-7	3541	21.2444	46.5655	2.1919
F1-7	3541	21.2444	42.8752	2.01818
F1-7	3541	21.2444	40.5518	1.90882
F1-7	3541	21.2444	41.4132	1.94937
F1-7	3541	21.2444	43.2809	2.03728
F1-7	3541	21.2444	42.1923	1.98604
F10-1-3	21228	37.5253	37.593	1.0018
F10-1-3	21228	37.5253	37.3908	0.996414
F10-1-3	21228	37.5253	43.8402	1.16828
F10-1-3	21228	37.5253	42.4919	1.13235
F10-1-3	21228	37.5253	42.1323	1.12277
F10-1-3	21228	37.5253	45.0687	1.20102
F10-1-3	21228	37.5253	43.839	1.16825
F10-1-3	21228	37.5253	44.7441	1.19237
F10-1-3	21228	37.5253	45.4582	1.2114
F10-1-3	21228	37.5253	39.8439	1.06179
F10-1-3	21228	37.5253	39.4407	1.05104
F10-1-3	21228	37.5253	41.5805	1.10807
F10-1-3	21228	37.5253	37.769	1.00649
F10-1-3	21228	37.5253	38.1161	1.01574
F10-1-3	21228	37.5253	38.769	1.03314
F10-1-3	21228	37.5253	36.9625	0.985003
F10-1-3	21228	37.5253	35.2147	0.938426
F10-1-3	21228	37.5253	35.3458	0.941919
F10-1-3	21228	37.5253	38.5056	1.02612
F10-1-3	21228	37.5253	35.6929	0.951168
F10-1-3	21228	37.5253	36.0674	0.961149
F10-1-3	21228	37.5253	40.7154	1.08501
F10-1-3	21228	37.5253	37.3483	0.995283
F10-1-3	21228	37.5253	39.2497	1.04595
F10-1-3	21228	37.5253	41.362	1.10224
F10-1-3	21228	37.5253	34.6929	0.924519
F10-1-3	21228	37.5253	35.2609	0.939657
F10-1-3	21228	37.5253	38.8402	1.03504
F10-1-3	21228	37.5253	42.9613	1.14486
F10-1-3	21228	37.5253	42.6966	1.13781
F10-1-3	21228	37.5253	36.1935	0.964509
F10-1-3	21228	37.5253	33.3271	0.888123
F10-1-3	21228	37.5253	35.6155	0.949105
F10-1-3	21228	37.5253	41.6692	1.11043
F10-1-3	21228	37.5253	42.226	1.12527
F10-1-3	21228	37.5253	38.0137	1.01302
F10-1-3	21228	37.5253	39.5243	1.05327
F10-1-3	21228	37.5253	39.3508	1.04865
F10-1-3	21228	37.5253	32.1161	0.855851
F10-1-3	21228	37.5253	34.3208	0.914605
F10-1-3	21228	37.5253	45.9251	1.22384
F10-1-3	21228	37.5253	43.437	1.15754
F10-1-3	21228	37.5253	30.9176	0.823913
F10-1-3	21228	37.5253	25.2434	0.672704
F10-1-3	21228	37.5253	26.7041	0.711629
F10-1-3	21228	37.5253	36.2909	0.967104
F10-1-3	21228	37.5253	40.6779	1.08401
F10-1-3	21228	37.5253	34.8002	0.92738
F10-1-3	21228	37.5253	33.4195	0.890585
F10-1-3	21228	37.5253	36.7241	0.978648
F10-1-3	21228	37.5253	33.9988	0.906022
F10-1-3	21228	37.5253	24.3571	0.649083
F10-1-3	21228	37.5253	15.5685	0.414881
F10-1-3	21228	37.5253	21.3261	0.568313
F10-1-3	21228	37.5253	35.9151	0.95709
F10-1-3	21228	37.5253	40.5056	1.07942
F10-1-3	21228	37.5253	38.8414	1.03507
F10-1-3	21228	37.5253	32.9688	0.878574
F10-1-3	21228	37.5253	31.2797	0.833561
F10-1-3	21228	37.5253	34.0699	0.907918
F10-1-3	21228	37.5253	37.5256	1.00001
F10-1-3	21228	37.5253	45.5443	1.2137
F10-1-3	21228	37.5253	47.8215	1.27438
F10-1-3	21228	37.5253	42.799	1.14054
F10-1-3	21228	37.5253	39.1835	1.04419
F10-1-3	21228	37.5253	34.9064	0.930208
F10-1-3	21228	37.5253	36.8377	0.981676
F10-1-3	21228	37.5253	37.7029	1.00473
F10-1-3	21228	37.5253	30.5855	0.815063
F10-1-3	21228	37.5253	27.8352	0.741771
F10-1-3	21228	37.5253	31.226	0.832131
F10-1-3	21228	37.5253	41.03	1.09339
F10-1-3	21228	37.5253	43.7191	1.16506
F10-1-3	21228	37.5253	41.9114	1.11688
F10-1-3	21228	37.5253	42.0961	1.12181
F10-1-3	21228	37.5253	42.0075	1.11944
F10-1-3	21228	37.5253	43.7029	1.16462
F10-1-3	21228	37.5253	43.2784	1.15331
F10-1-3	21228	37.5253	45.8627	1.22218
F10-1-3	21228	37.5253	44.9925	1.19899
F10-1-3	21228	37.5253	40.7578	1.08614
F10-1-3	21228	37.5253	39.9888	1.06565
F10-1-3	21228	37.5253	42.0487	1.12054
F10-1-3	21228	37.5253	46.3933	1.23632
F10-1-3	21228	37.5253	41.0125	1.09293
F10-1-3	21228	37.5253	35.6417	0.949804
F10-1-3	21228	37.5253	36.1798	0.964143
F10-1-3	21228	37.5253	39.3096	1.04755
F10-1-3	21228	37.5253	40.5031	1.07935
F10-1-3	21228	37.5253	36.6679	0.977151
F10-1-3	21228	37.5253	35.7453	0.952565
F10-1-3	21228	37.5253	36.6367	0.976319
F10-1-3	21228	37.5253	35.6729	0.950636
F10-1-3	21228	37.5253	31.9276	0.850828
F10-1-3	21228	37.5253	29.2584	0.779698
F10-1-3	21228	37.5253	34.3021	0.914106
F10-1-3	21228	37.5253	37.1248	0.989328
F10-1-3	21228	37.5253	32.6529	0.870157
F10-1-3	21228	37.5253	38.362	1.0223
F10-1-3	21228	37.5253	45.0025	1.19926
F10-1-3	21228	37.5253	44.1998	1.17786
F10-1-3	21228	37.5253	42.7566	1.13941
F10-1-3	21228	37.5253	42.4607	1.13152
F10-1-3	21228	37.5253	44.7753	1.1932
F10-1-3	21228	37.5253	41.4769	1.1053
F10-1-3	21228	37.5253	40.8814	1.08943
F10-1-3	21228	37.5253	44.9813	1.19869
F10-1-3	21228	37.5253	44.3408	1.18162
F10-1-3	21228	37.5253	43.7403	1.16562
F10-1-3	21228	37.5253	42.2397	1.12563
F10-1-3	21228	37.5253	39.9176	1.06375
F10-1-3	21228	37.5253	39.3233	1.04791
F10-1-3	21228	37.5253	40.7528	1.08601
F10-1-3	21228	37.5253	42.6841	1.13748
F10-1-3	21228	37.5253	42.3745	1.12922
F10-1-3	21228	37.5253	41.216	1.09835
F10-1-3	21228	37.5253	37.1573	0.990193
F10-1-3	21228	37.5253	39.7953	1.06049
F10-1-3	21228	37.5253	43.0649	1.14762
F10-1-3	21228	37.5253	37.96	1.01158
F10-1-3	21228	37.5253	37.9563	1.01149
F10-1-3	21228	37.5253	41.4569	1.10477
F10-1-3	21228	37.5253	42.9888	1.14559
F10-1-3	21228	37.5253	42.2222	1.12517
F10-1-3	21228	37.5253	39.2846	1.04688
F10-1-4	21230	38.8679	30.7141	0.790218
F10-1-4	21230	38.8679	32.8739	0.845786
F10-1-4	21230	38.8679	38.5406	0.991579
F10-1-4	21230	38.8679	38.3758	0.987339
F10-1-4	21230	38.8679	38.1436	0.981365
F10-1-4	21230	38.8679	39.4931	1.01609
F10-1-4	21230	38.8679	40.0362	1.03006
F10-1-4	21230	38.8679	41.9313	1.07882
F10-1-4	21230	38.8679	42.0612	1.08216
F10-1-4	21230	38.8679	36.8614	0.948378
F10-1-4	21230	38.8679	32.4407	0.83464
F10-1-4	21230	38.8679	34.2959	0.882371
F10-1-4	21230	38.8679	35.0936	0.902896
F10-1-4	21230	38.8679	33.0025	0.849094
F10-1-4	21230	38.8679	34.2534	0.881279
F10-1-4	21230	38.8679	35.9189	0.924127
F10-1-4	21230	38.8679	37.9713	0.976932
F10-1-4	21230	38.8679	39.8352	1.02489
F10-1-4	21230	38.8679	40.8377	1.05068
F10-1-4	21230	38.8679	38.9326	1.00166
F10-1-4	21230	38.8679	39.015	1.00378
F10-1-4	21230	38.8679	38.0375	0.978635
F10-1-4	21230	38.8679	35.4282	0.911504
F10-1-4	21230	38.8679	35.6155	0.916322
F10-1-4	21230	38.8679	34.1723	0.879191
F10-1-4	21230	38.8679	35.1723	0.904919
F10-1-4	21230	38.8679	38.171	0.982072
F10-1-4	21230	38.8679	42.9775	1.10573
F10-1-4	21230	38.8679	46.1998	1.18864
F10-1-4	21230	38.8679	40.4831	1.04156
F10-1-4	21230	38.8679	37.0524	0.953292
F10-1-4	21230	38.8679	40.4469	1.04063
F10-1-4	21230	38.8679	42.3246	1.08894
F10-1-4	21230	38.8679	39.0137	1.00375
F10-1-4	21230	38.8679	35.8989	0.923613
F10-1-4	21230	38.8679	36.3046	0.934052
F10-1-4	21230	38.8679	37.5593	0.966333
F10-1-4	21230	38.8679	39.0587	1.00491
F10-1-4	21230	38.8679	35.2609	0.9072
F10-1-4	21230	38.8679	33.4782	0.861332
F10-1-4	21230	38.8679	41.8277	1.07615
F10-1-4	21230	38.8679	39.6617	1.02042
F10-1-4	21230	38.8679	32.9501	0.847745
F10-1-4	21230	38.8679	30.4432	0.783248
F10-1-4	21230	38.8679	29.6454	0.762723
F10-1-4	21230	38.8679	37.6255	0.968035
F10-1-4	21230	38.8679	42.3059	1.08845
F10-1-4	21230	38.8679	37.8801	0.974588
F10-1-4	21230	38.8679	31.1723	0.802006
F10-1-4	21230	38.8679	31.7079	0.815786
F10-1-4	21230	38.8679	31.6404	0.814051
F10-1-4	21230	38.8679	26.8215	0.690068
F10-1-4	21230	38.8679	21.7801	0.560362
F10-1-4	21230	38.8679	29.5369	0.75993
F10-1-4	21230	38.8679	43.7653	1.126
F10-1-4	21230	38.8679	41.9313	1.07882
F10-1-4	21230	38.8679	39.5868	1.0185
F10-1-4	21230	38.8679	43.0287	1.10705
F10-1-4	21230	38.8679	43.3546	1.11543
F10-1-4	21230	38.8679	41.7353	1.07377
F10-1-4	21230	38.8679	41.5918	1.07008
F10-1-4	21230	38.8679	43.7653	1.126
F10-1-4	21230	38.8679	44.3608	1.14132
F10-1-4	21230	38.8679	44.7491	1.15131
F10-1-4	21230	38.8679	42.9675	1.10548
F10-1-4	21230	38.8679	39.191	1.00831
F10-1-4	21230	38.8679	38.9351	1.00173
F10-1-4	21230	38.8679	38.1111	0.98053
F10-1-4	21230	38.8679	39.1698	1.00777
F10-1-4	21230	38.8679	35.5968	0.91584
F10-1-4	21230	38.8679	36.7978	0.946739
F10-1-4	21230	38.8679	43.6779	1.12375
F10-1-4	21230	38.8679	40.0961	1.0316
F10-1-4	21230	38.8679	43.5094	1.11942
F10-1-4	21230	38.8679	45.8814	1.18045
F10-1-4	21230	38.8679	42.3009	1.08832
F10-1-4	21230	38.8679	41.0537	1.05624
F10-1-4	21230	38.8679	39.7041	1.02152
F10-1-4	21230	38.8679	43.804	1.127
F10-1-4	21230	38.8679	47.2335	1.21523
F10-1-4	21230	38.8679	47.1586	1.2133
F10-1-4	21230	38.8679	45.2572	1.16439
F10-1-4	21230	38.8679	44.3521	1.1411
F10-1-4	21230	38.8679	43.3071	1.11421
F10-1-4	21230	38.8679	42.2959	1.0882
F10-1-4	21230	38.8679	40.7141	1.0475
F10-1-4	21230	38.8679	36.0974	0.92872
F10-1-4	21230	38.8679	38.2222	0.983388
F10-1-4	21230	38.8679	43.8102	1.12716
F10-1-4	21230	38.8679	44.98	1.15725
F10-1-4	21230	38.8679	46.6542	1.20033
F10-1-4	21230	38.8679	44.3208	1.1403
F10-1-4	21230	38.8679	38.5218	0.991097
F10-1-4	21230	38.8679	39.0112	1.00369
F10-1-4	21230	38.8679	37.4057	0.962382
F10-1-4	21230	38.8679	34.9925	0.900294
F10-1-4	21230	38.8679	37.387	0.9619
F10-1-4	21230	38.8679	38.8589	0.99977
F10-1-4	21230	38.8679	37.8302	0.973303
F10-1-4	21230	38.8679	39.5743	1.01817
F10-1-4	21230	38.8679	41.9076	1.07821
F10-1-4	21230	38.8679	43.2035	1.11155
F10-1-4	21230	38.8679	43.6155	1.12215
F10-1-4	21230	38.8679	44.8402	1.15366
F10-1-4	21230	38.8679	41.3783	1.06459
F10-1-4	21230	38.8679	37.7753	0.971889
F10-1-4	21230	38.8679	42.0762	1.08254
F10-1-4	21230	38.8679	45.4007	1.16808
F10-1-4	21230	38.8679	47.0849	1.21141
F10-1-4	21230	38.8679	46.9451	1.20781
F10-1-4	21230	38.8679	43.0574	1.10779
F10-1-4	21230	38.8679	37.1985	0.95705
F10-1-4	21230	38.8679	37.2647	0.958752
F10-1-4	21230	38.8679	43.7978	1.12684
F10-1-4	21230	38.8679	44.7141	1.15041
F10-1-4	21230	38.8679	42.2609	1.0873
F10-1-4	21230	38.8679	38.5543	0.991932
F10-1-4	21230	38.8679	34.7266	0.893452
F10-1-4	21230	38.8679	38.0911	0.980016
F10-1-4	21230	38.8679	42.3708	1.09012
F10-1-4	21230	38.8679	40.3583	1.03835
F10-1-4	21230	38.8679	37.3308	0.960455
F10-1-4	21230	38.8679	37.8352	0.973431
F10-1-4	21230	38.8679	43.04	1.10734
F10-1-4	21230	38.8679	47.2372	1.21533
F10-10-101	3619	13.9813	12.7278	0.910345
F10-10-101	3619	13.9813	13.4469	0.961778
F10-10-101	3619	13.9813	17.0325	1.21823
F10-10-101	3619	13.9813	15.8427	1.13313
F10-10-101	3619	13.9813	13.1873	0.943205
F10-10-101	3619	13.9813	12.2647	0.877217
F10-10-101	3619	13.9813	11.9326	0.853465
F10-10-101	3619	13.9813	12.4931	0.893558
F10-10-101	3619	13.9813	13.8839	0.99303
F10-10-101	3619	13.9813	14.1298	1.01062
F10-10-101	3619	13.9813	12.0387	0.861055
F10-10-101	3619	13.9813	11.3308	0.810426
F10-10-101	3619	13.9813	11.7915	0.843375
F10-10-101	3619	13.9813	10.593	0.757653
F10-10-101	3619	13.9813	10.1323	0.724704
F10-10-101	3619	13.9813	11.7615	0.841232
F10-10-101	3619	13.9813	11.387	0.814444
F10-10-101	3619	13.9813	9.28464	0.664074
F10-10-101	3619	13.9813	10.8914	0.778994
F10-10-101	3619	13.9813	13.9526	0.997942
F10-10-101	3619	13.9813	15.4182	1.10277
F10-10-101	3619	13.9813	14.7878	1.05768
F10-10-101	3619	13.9813	11.9713	0.856233
F10-10-101	3619	13.9813	13.2597	0.948384
F10-10-101	3619	13.9813	13.8614	0.991423
F10-10-101	3619	13.9813	11.9263	0.853019
F10-10-101	3619	13.9813	12.3059	0.880164
F10-10-101	3619	13.9813	13.6417	0.975708
F10-10-101	3619	13.9813	13.1523	0.940705
F10-10-101	3619	13.9813	12.8215	0.917042
F10-10-101	3619	13.9813	12.8165	0.916685
F10-10-101	3619	13.9813	13.2747	0.949455
F10-10-101	3619	13.9813	14.6292	1.04634
F10-10-101	3619	13.9813	14.7491	1.05491
F10-10-101	3619	13.9813	16.0974	1.15135
F10-10-101	3619	13.9813	15.4395	1.10429
F10-10-101	3619	13.9813	13.4082	0.95901
F10-10-101	3619	13.9813	14.6192	1.04562
F10-10-101	3619	13.9813	14.3908	1.02928
F10-10-101	3619	13.9813	14.2934	1.02232
F10-10-101	3619	13.9813	17.2434	1.23332
F10-10-101	3619	13.9813	13.8819	0.992888
F10-10-101	3619	13.9813	9.18216	0.656744
F10-10-101	3619	13.9813	9.97628	0.713542
F10-10-101	3619	13.9813	13.0836	0.935793
F10-10-101	3619	13.9813	14.6704	1.04929
F10-10-101	3619	13.9813	11.2609	0.805425
F10-10-101	3619	13.9813	12.4095	0.887575
F10-10-101	3619	13.9813	13.6792	0.978386
F10-10-101	3619	13.9813	10.8315	0.774708
F10-10-101	3619	13.9813	10.9625	0.784084
F10-10-101	3619	13.9813	12.7278	0.910345
F10-10-101	3619	13.9813	9.35455	0.669074
F10-10-101	3619	13.9813	6.25325	0.447257
F10-10-101	3619	13.9813	10.789	0.771672
F10-10-101	3619	13.9813	14.0874	1.00759
F10-10-101	3619	13.9813	14.211	1.01643
F10-10-101	3619	13.9813	12.6255	0.903023
F10-10-101	3619	13.9813	12.382	0.885611
F10-10-101	3619	13.9813	13.2959	0.950973
F10-10-101	3619	13.9813	14.8327	1.06089
F10-10-101	3619	13.9813	17.9201	1.28172
F10-10-101	3619	13.9813	16.7703	1.19948
F10-10-101	3619	13.9813	15.4544	1.10536
F10-10-101	3619	13.9813	13.8777	0.992584
F10-10-101	3619	13.9813	9.30587	0.665592
F10-10-101	3619	13.9813	9.01748	0.644965
F10-10-101	3619	13.9813	13.3983	0.958295
F10-10-101	3619	13.9813	15.7778	1.12849
F10-10-101	3619	13.9813	10.2659	0.734259
F10-10-101	3619	13.9813	8.85893	0.633625
F10-10-101	3619	13.9813	12.5593	0.89829
F10-10-101	3619	13.9813	12.7865	0.914542
F10-10-101	3619	13.9813	11.2896	0.807479
F10-10-101	3619	13.9813	11.5393	0.825338
F10-10-101	3619	13.9813	11.5618	0.826945
F10-10-101	3619	13.9813	11.1835	0.799889
F10-10-101	3619	13.9813	16.2734	1.16394
F10-10-101	3619	13.9813	17.422	1.24609
F10-10-101	3619	13.9813	12.7079	0.908916
F10-10-101	3619	13.9813	12.5218	0.895611
F10-10-101	3619	13.9813	16.2047	1.15903
F10-10-101	3619	13.9813	15.2372	1.08982
F10-10-101	3619	13.9813	14.4507	1.03357
F10-10-101	3619	13.9813	13.7628	0.984369
F10-10-101	3619	13.9813	11.3908	0.814712
F10-10-101	3619	13.9813	13.3583	0.955438
F10-10-101	3619	13.9813	16.6092	1.18796
F10-10-101	3619	13.9813	16.7516	1.19814
F10-10-101	3619	13.9813	13.5518	0.969278
F10-10-101	3619	13.9813	9.28215	0.663895
F10-10-101	3619	13.9813	8.00499	0.572548
F10-10-101	3619	13.9813	10.9426	0.782655
F10-10-101	3619	13.9813	12.4719	0.89204
F10-10-101	3619	13.9813	10.1248	0.724168
F10-10-101	3619	13.9813	8.70537	0.622642
F10-10-101	3619	13.9813	9.89139	0.707471
F10-10-101	3619	13.9813	11.1286	0.79596
F10-10-101	3619	13.9813	14.161	1.01285
F10-10-101	3619	13.9813	16.1174	1.15278
F10-10-101	3619	13.9813	15.8127	1.13099
F10-10-101	3619	13.9813	14.5531	1.04089
F10-10-101	3619	13.9813	16.5044	1.18046
F10-10-101	3619	13.9813	15.814	1.13108
F10-10-101	3619	13.9813	11.9538	0.854983
F10-10-101	3619	13.9813	11.7865	0.843018
F10-10-101	3619	13.9813	11.5293	0.824623
F10-10-101	3619	13.9813	11.6367	0.832303
F10-10-101	3619	13.9813	11.4419	0.818373
F10-10-101	3619	13.9813	12.9064	0.923114
F10-10-101	3619	13.9813	14.4644	1.03455
F10-10-101	3619	13.9813	14.4831	1.03589
F10-10-101	3619	13.9813	15.9713	1.14233
F10-10-101	3619	13.9813	16.6504	1.1909
F10-10-101	3619	13.9813	17.98	1.286
F10-10-101	3619	13.9813	17.4719	1.24966
F10-10-101	3619	13.9813	15.1473	1.0834
F10-10-101	3619	13.9813	14.1486	1.01196
F10-10-101	3619	13.9813	14.7079	1.05196
F10-10-101	3619	13.9813	14.6017	1.04437
F10-10-101	3619	13.9813	13.6966	0.979636
F10-10-101	3619	13.9813	17.03	1.21805
F10-10-101	3619	13.9813	15.7416	1.1259
F10-10-101	3619	13.9813	11.7266	0.838732
F10-10-101	3619	13.9813	11.5306	0.824713
F10-10-102	3536	10.1509	7.92759	0.78097
F10-10-102	3536	10.1509	9.64794	0.950447
F10-10-102	3536	10.1509	11.4881	1.13173
F10-10-102	3536	10.1509	8.85268	0.872104
F10-10-102	3536	10.1509	7.88265	0.776543
F10-10-102	3536	10.1509	9.4819	0.93409
F10-10-102	3536	10.1509	11.236	1.10689
F10-10-102	3536	10.1509	11.0025	1.08389
F10-10-102	3536	10.1509	9.37703	0.923759
F10-10-102	3536	10.1509	10.2347	1.00825
F10-10-102	3536	10.1509	9.66792	0.952415
F10-10-102	3536	10.1509	7.48065	0.736941
F10-10-102	3536	10.1509	6.34582	0.625145
F10-10-102	3536	10.1509	6.41573	0.632033
F10-10-102	3536	10.1509	8.64669	0.851811
F10-10-102	3536	10.1509	9.34956	0.921053
F10-10-102	3536	10.1509	9.45069	0.931015
F10-10-102	3536	10.1509	10.5131	1.03568
F10-10-102	3536	10.1509	8.71411	0.858452
F10-10-102	3536	10.1509	8.15231	0.803108
F10-10-102	3536	10.1509	7.73283	0.761784
F10-10-102	3536	10.1509	7.69039	0.757603
F10-10-102	3536	10.1509	8.58177	0.845416
F10-10-102	3536	10.1509	9.14732	0.901129
F10-10-102	3536	10.1509	10.2634	1.01108
F10-10-102	3536	10.1509	11.0387	1.08746
F10-10-102	3536	10.1509	11.2222	1.10553
F10-10-102	3536	10.1509	9.39076	0.925112
F10-10-102	3536	10.1509	8.33458	0.821064
F10-10-102	3536	10.1509	8.77903	0.864848
F10-10-102	3536	10.1509	7.74906	0.763383
F10-10-102	3536	10.1509	8.38577	0.826107
F10-10-102	3536	10.1509	12.9176	1.27255
F10-10-102	3536	10.1509	11.5268	1.13554
F10-10-102	3536	10.1509	7.0774	0.697216
F10-10-102	3536	10.1509	7.95381	0.783553
F10-10-102	3536	10.1509	11.1099	1.09447
F10-10-102	3536	10.1509	11.4182	1.12484
F10-10-102	3536	10.1509	9.5593	0.941715
F10-10-102	3536	10.1509	10.2921	1.01391
F10-10-102	3536	10.1509	10.563	1.0406
F10-10-102	3536	10.1509	8.69413	0.856485
F10-10-102	3536	10.1509	6.64419	0.654539
F10-10-102	3536	10.1509	6.71536	0.66155
F10-10-102	3536	10.1509	7.32709	0.721813
F10-10-102	3536	10.1509	7.62297	0.750961
F10-10-102	3536	10.1509	10.8327	1.06716
F10-10-102	3536	10.1509	12.5318	1.23455
F10-10-102	3536	10.1509	11.5056	1.13345
F10-10-102	3536	10.1509	10.0737	0.992386
F10-10-102	3536	10.1509	8.66417	0.853533
F10-10-102	3536	10.1509	9.77403	0.962869
F10-10-102	3536	10.1509	7.76529	0.764982
F10-10-102	3536	10.1509	6.32834	0.623423
F10-10-102	3536	10.1509	7.53683	0.742475
F10-10-102	3536	10.1509	9.15231	0.901621
F10-10-102	3536	10.1509	9.79276	0.964714
F10-10-102	3536	10.1509	8.65044	0.85218
F10-10-102	3536	10.1509	8.80649	0.867553
F10-10-102	3536	10.1509	10.0062	0.985744
F10-10-102	3536	10.1509	12.613	1.24254
F10-10-102	3536	10.1509	12.9026	1.27108
F10-10-102	3536	10.1509	12.2959	1.2113
F10-10-102	3536	10.1509	14.4819	1.42665
F10-10-102	3536	10.1509	13.9513	1.37438
F10-10-102	3536	10.1509	10.4919	1.03359
F10-10-102	3536	10.1509	9.31461	0.917609
F10-10-102	3536	10.1509	9.92634	0.977873
F10-10-102	3536	10.1509	11.0112	1.08475
F10-10-102	3536	10.1509	9.31461	0.917609
F10-10-102	3536	10.1509	7.38577	0.727594
F10-10-102	3536	10.1509	9.38327	0.924374
F10-10-102	3536	10.1509	11.3583	1.11894
F10-10-102	3536	10.1509	9.76779	0.962254
F10-10-102	3536	10.1509	9.598	0.945528
F10-10-102	3536	10.1509	10.03	0.988081
F10-10-102	3536	10.1509	7.93009	0.781216
F10-10-102	3536	10.1509	8.67291	0.854394
F10-10-102	3536	10.1509	10.995	1.08315
F10-10-102	3536	10.1509	10.8015	1.06409
F10-10-102	3536	10.1509	11.5468	1.13751
F10-10-102	3536	10.1509	12.985	1.27919
F10-10-102	3536	10.1509	9.64919	0.95057
F10-10-102	3536	10.1509	7.27091	0.716279
F10-10-102	3536	10.1509	9.93758	0.97898
F10-10-102	3536	10.1509	8.99001	0.885633
F10-10-102	3536	10.1509	7.00749	0.690329
F10-10-102	3536	10.1509	10.9688	1.08057
F10-10-102	3536	10.1509	14.1511	1.39406
F10-10-102	3536	10.1509	12.5056	1.23197
F10-10-102	3536	10.1509	8.7628	0.863249
F10-10-102	3536	10.1509	9.37578	0.923636
F10-10-102	3536	10.1509	11.4557	1.12853
F10-10-102	3536	10.1509	10.6579	1.04994
F10-10-102	3536	10.1509	10.7853	1.06249
F10-10-102	3536	10.1509	10.1685	1.00173
F10-10-102	3536	10.1509	10.3271	1.01735
F10-10-102	3536	10.1509	10.402	1.02473
F10-10-102	3536	10.1509	10.1261	0.997551
F10-10-102	3536	10.1509	11.2385	1.10713
F10-10-102	3536	10.1509	13.4669	1.32667
F10-10-102	3536	10.1509	11.0512	1.08868
F10-10-102	3536	10.1509	7.77278	0.76572
F10-10-102	3536	10.1509	9.17478	0.903835
F10-10-102	3536	10.1509	8.67041	0.854148
F10-10-102	3536	10.1509	8.94757	0.881451
F10-10-102	3536	10.1509	11.0112	1.08475
F10-10-102	3536	10.1509	10.1848	1.00333
F10-10-102	3536	10.1509	8.9176	0.878499
F10-10-102	3536	10.1509	10.3009	1.01477
F10-10-102	3536	10.1509	10.0799	0.993001
F10-10-102	3536	10.1509	8.1573	0.8036
F10-10-102	3536	10.1509	9.8427	0.969633
F10-10-102	3536	10.1509	10.2684	1.01157
F10-10-102	3536	10.1509	6.72409	0.66241
F10-10-102	3536	10.1509	7.32459	0.721567
F10-10-102	3536	10.1509	10.3159	1.01625
F10-10-102	3536	10.1509	11.6105	1.14378
F10-10-102	3536	10.1509	11.2784	1.11107
F10-10-102	3536	10.1509	10.8639	1.07024
F10-10-102	3536	10.1509	9.15481	0.901867
F10-10-102	3536	10.1509	9.17853	0.904204
F10-10-102	3536	10.1509	12.593	1.24057
F10-10-102	3536	10.1509	10.6504	1.04921
F10-10-102	3536	10.1509	7.70037	0.758587
F10-10-201	3968	11.4422	13.8002	1.20609
F10-10-201	3968	11.4422	9.45943	0.826715
F10-10-201	3968	11.4422	10.9039	0.952953
F10-10-201	3968	11.4422	13.9551	1.21961
F10-10-201	3968	11.4422	12.7653	1.11563
F10-10-201	3968	11.4422	11.8402	1.03478
F10-10-201	3968	11.4422	12.8589	1.12382
F10-10-201	3968	11.4422	10.3583	0.905273
F10-10-201	3968	11.4422	10.5406	0.921203
F10-10-201	3968	11.4422	12.206	1.06675
F10-10-201	3968	11.4422	9.53059	0.832934
F10-10-201	3968	11.4422	10.362	0.9056
F10-10-201	3968	11.4422	10.824	0.94597
F10-10-201	3968	11.4422	8.10362	0.708223
F10-10-201	3968	11.4422	9.04744	0.790709
F10-10-201	3968	11.4422	9.8402	0.859993
F10-10-201	3968	11.4422	10.3283	0.902654
F10-10-201	3968	11.4422	10.4732	0.915311
F10-10-201	3968	11.4422	11.9189	1.04166
F10-10-201	3968	11.4422	12.3745	1.08148
F10-10-201	3968	11.4422	9.89638	0.864903
F10-10-201	3968	11.4422	9.64669	0.843081
F10-10-201	3968	11.4422	12.8889	1.12644
F10-10-201	3968	11.4422	15.0936	1.31912
F10-10-201	3968	11.4422	11.9451	1.04395
F10-10-201	3968	11.4422	11.427	0.99867
F10-10-201	3968	11.4422	14.3258	1.25202
F10-10-201	3968	11.4422	14.9663	1.30799
F10-10-201	3968	11.4422	14.4457	1.26249
F10-10-201	3968	11.4422	13.9126	1.2159
F10-10-201	3968	11.4422	12.3159	1.07636
F10-10-201	3968	11.4422	11.7928	1.03064
F10-10-201	3968	11.4422	12.5106	1.09338
F10-10-201	3968	11.4422	10.9401	0.956118
F10-10-201	3968	11.4422	10.2784	0.89829
F10-10-201	3968	11.4422	10.035	0.877014
F10-10-201	3968	11.4422	9.06242	0.792018
F10-10-201	3968	11.4422	10.7041	0.935496
F10-10-201	3968	11.4422	11.2172	0.98034
F10-10-201	3968	11.4422	10.4032	0.909201
F10-10-201	3968	11.4422	13.191	1.15284
F10-10-201	3968	11.4422	12.2185	1.06784
F10-10-201	3968	11.4422	9.97378	0.871668
F10-10-201	3968	11.4422	11.3658	0.993324
F10-10-201	3968	11.4422	10.9688	0.958627
F10-10-201	3968	11.4422	12.3271	1.07734
F10-10-201	3968	11.4422	13.5705	1.18601
F10-10-201	3968	11.4422	10.0287	0.876468
F10-10-201	3968	11.4422	8.96255	0.78329
F10-10-201	3968	11.4422	11.7341	1.02551
F10-10-201	3968	11.4422	11.0637	0.966919
F10-10-201	3968	11.4422	9.30212	0.812967
F10-10-201	3968	11.4422	8.04235	0.702868
F10-10-201	3968	11.4422	9.15027	0.799696
F10-10-201	3968	11.4422	15.0287	1.31345
F10-10-201	3968	11.4422	17.7853	1.55436
F10-10-201	3968	11.4422	15.7066	1.37269
F10-10-201	3968	11.4422	11.995	1.04831
F10-10-201	3968	11.4422	8.26592	0.722407
F10-10-201	3968	11.4422	8.03121	0.701895
F10-10-201	3968	11.4422	10.9675	0.958518
F10-10-201	3968	11.4422	13.8464	1.21012
F10-10-201	3968	11.4422	13.5818	1.18699
F10-10-201	3968	11.4422	12.8152	1.12
F10-10-201	3968	11.4422	14.573	1.27362
F10-10-201	3968	11.4422	13.9825	1.22201
F10-10-201	3968	11.4422	12.799	1.11858
F10-10-201	3968	11.4422	13.4844	1.17848
F10-10-201	3968	11.4422	12.4707	1.08988
F10-10-201	3968	11.4422	10.101	0.882787
F10-10-201	3968	11.4422	10.1035	0.883007
F10-10-201	3968	11.4422	11.9788	1.0469
F10-10-201	3968	11.4422	11.4981	1.00489
F10-10-201	3968	11.4422	11.779	1.02944
F10-10-201	3968	11.4422	12.3571	1.07996
F10-10-201	3968	11.4422	11.1723	0.976412
F10-10-201	3968	11.4422	9.11985	0.797037
F10-10-201	3968	11.4422	9.56055	0.835553
F10-10-201	3968	11.4422	13.0524	1.14073
F10-10-201	3968	11.4422	14.1161	1.23369
F10-10-201	3968	11.4422	15.1436	1.32349
F10-10-201	3968	11.4422	15.4257	1.34814
F10-10-201	3968	11.4422	14.397	1.25824
F10-10-201	3968	11.4422	14.0012	1.22365
F10-10-201	3968	11.4422	13.1223	1.14684
F10-10-201	3968	11.4422	10.3895	0.908001
F10-10-201	3968	11.4422	9.35456	0.81755
F10-10-201	3968	11.4422	11.7453	1.02649
F10-10-201	3968	11.4422	12.7628	1.11542
F10-10-201	3968	11.4422	9.2422	0.80773
F10-10-201	3968	11.4422	9.58552	0.837735
F10-10-201	3968	11.4422	13.0774	1.14291
F10-10-201	3968	11.4422	12.6504	1.1056
F10-10-201	3968	11.4422	9.18352	0.802602
F10-10-201	3968	11.4422	8.37453	0.7319
F10-10-201	3968	11.4422	9.55306	0.834898
F10-10-201	3968	11.4422	6.62047	0.578602
F10-10-201	3968	11.4422	6.58177	0.57522
F10-10-201	3968	11.4422	11.6317	1.01656
F10-10-201	3968	11.4422	11.5381	1.00838
F10-10-201	3968	11.4422	10.1423	0.886397
F10-10-201	3968	11.4422	13.5081	1.18055
F10-10-201	3968	11.4422	13.0087	1.13691
F10-10-201	3968	11.4422	11.3159	0.988959
F10-10-201	3968	11.4422	12.1885	1.06523
F10-10-201	3968	11.4422	11.0737	0.967792
F10-10-201	3968	11.4422	12.6629	1.10669
F10-10-201	3968	11.4422	17.4856	1.52817
F10-10-201	3968	11.4422	15.7466	1.37619
F10-10-201	3968	11.4422	11.4195	0.998015
F10-10-201	3968	11.4422	10.965	0.9583
F10-10-201	3968	11.4422	11.6642	1.0194
F10-10-201	3968	11.4422	10.412	0.909965
F10-10-201	3968	11.4422	11.0787	0.968229
F10-10-201	3968	11.4422	14.7765	1.29141
F10-10-201	3968	11.4422	13.7965	1.20576
F10-10-201	3968	11.4422	11.3109	0.988523
F10-10-201	3968	11.4422	11.9625	1.04548
F10-10-201	3968	11.4422	14.1773	1.23904
F10-10-201	3968	11.4422	15.2809	1.33549
F10-10-201	3968	11.4422	13.6742	1.19507
F10-10-201	3968	11.4422	12.5556	1.0973
F10-10-201	3968	11.4422	9.56305	0.835771
F10-10-201	3968	11.4422	8.32584	0.727644
F10-10-201	3968	11.4422	11.6005	1.01384
F10-10-202	3968	10.8967	9.02247	0.828
F10-10-202	3968	10.8967	8.21223	0.753644
F10-10-202	3968	10.8967	10.1323	0.929853
F10-10-202	3968	10.8967	12.578	1.1543
F10-10-202	3968	10.8967	13.2272	1.21387
F10-10-202	3968	10.8967	14.6654	1.34586
F10-10-202	3968	10.8967	15.8514	1.4547
F10-10-202	3968	10.8967	11.5418	1.0592
F10-10-202	3968	10.8967	8.55556	0.785151
F10-10-202	3968	10.8967	11.6017	1.0647
F10-10-202	3968	10.8967	11.0861	1.01739
F10-10-202	3968	10.8967	9.66292	0.886775
F10-10-202	3968	10.8967	12.5418	1.15097
F10-10-202	3968	10.8967	12.372	1.13539
F10-10-202	3968	10.8967	11.0237	1.01166
F10-10-202	3968	10.8967	14.9126	1.36854
F10-10-202	3968	10.8967	16.2684	1.49297
F10-10-202	3968	10.8967	12.5094	1.148
F10-10-202	3968	10.8967	10.4844	0.962162
F10-10-202	3968	10.8967	13.8702	1.27288
F10-10-202	3968	10.8967	14.608	1.34059
F10-10-202	3968	10.8967	12.3071	1.12944
F10-10-202	3968	10.8967	13.7665	1.26337
F10-10-202	3968	10.8967	12.5443	1.1512
F10-10-202	3968	10.8967	13.6267	1.25054
F10-10-202	3968	10.8967	14.8027	1.35846
F10-10-202	3968	10.8967	12.407	1.1386
F10-10-202	3968	10.8967	14.6305	1.34265
F10-10-202	3968	10.8967	18.0849	1.65967
F10-10-202	3968	10.8967	14.8727	1.36488
F10-10-202	3968	10.8967	13.573	1.24561
F10-10-202	3968	10.8967	15.1373	1.38917
F10-10-202	3968	10.8967	13.2522	1.21616
F10-10-202	3968	10.8967	13.4282	1.23232
F10-10-202	3968	10.8967	12.5156	1.14857
F10-10-202	3968	10.8967	11.3296	1.03973
F10-10-202	3968	10.8967	10.0886	0.925843
F10-10-202	3968	10.8967	7.43571	0.682381
F10-10-202	3968	10.8967	10.0162	0.919198
F10-10-202	3968	10.8967	12.1149	1.11179
F10-10-202	3968	10.8967	9.46692	0.868787
F10-10-202	3968	10.8967	7.63421	0.700598
F10-10-202	3968	10.8967	8.7191	0.80016
F10-10-202	3968	10.8967	14.5081	1.33142
F10-10-202	3968	10.8967	16.0387	1.47189
F10-10-202	3968	10.8967	12.3383	1.1323
F10-10-202	3968	10.8967	10.5281	0.966172
F10-10-202	3968	10.8967	10.0012	0.917824
F10-10-202	3968	10.8967	10.9551	1.00536
F10-10-202	3968	10.8967	10.6642	0.97866
F10-10-202	3968	10.8967	10.2522	0.940852
F10-10-202	3968	10.8967	12.2722	1.12623
F10-10-202	3968	10.8967	11.1024	1.01888
F10-10-202	3968	10.8967	8.0758	0.741123
F10-10-202	3968	10.8967	6.67291	0.612379
F10-10-202	3968	10.8967	3.78652	0.347492
F10-10-202	3968	10.8967	5.51685	0.506287
F10-10-202	3968	10.8967	9.0387	0.82949
F10-10-202	3968	10.8967	9.6392	0.884598
F10-10-202	3968	10.8967	9.27715	0.851373
F10-10-202	3968	10.8967	10.2921	0.944518
F10-10-202	3968	10.8967	12.4257	1.14032
F10-10-202	3968	10.8967	11.9238	1.09426
F10-10-202	3968	10.8967	13.608	1.24882
F10-10-202	3968	10.8967	16.7603	1.53811
F10-10-202	3968	10.8967	15.0387	1.38012
F10-10-202	3968	10.8967	12.6267	1.15877
F10-10-202	3968	10.8967	12.2821	1.12714
F10-10-202	3968	10.8967	14.1623	1.29969
F10-10-202	3968	10.8967	13.1298	1.20494
F10-10-202	3968	10.8967	11.5718	1.06195
F10-10-202	3968	10.8967	11.8115	1.08395
F10-10-202	3968	10.8967	8.28839	0.760633
F10-10-202	3968	10.8967	7.0774	0.6495
F10-10-202	3968	10.8967	7.39451	0.678601
F10-10-202	3968	10.8967	5.90387	0.541803
F10-10-202	3968	10.8967	9.28589	0.852175
F10-10-202	3968	10.8967	11.4582	1.05153
F10-10-202	3968	10.8967	8.67166	0.795806
F10-10-202	3968	10.8967	9.43945	0.866267
F10-10-202	3968	10.8967	9.73408	0.893305
F10-10-202	3968	10.8967	10.3983	0.954257
F10-10-202	3968	10.8967	12.804	1.17503
F10-10-202	3968	10.8967	10.4582	0.959756
F10-10-202	3968	10.8967	8.49189	0.779308
F10-10-202	3968	10.8967	9.46192	0.868329
F10-10-202	3968	10.8967	11.2447	1.03194
F10-10-202	3968	10.8967	13.4782	1.2369
F10-10-202	3968	10.8967	14.2522	1.30794
F10-10-202	3968	10.8967	12.9988	1.19291
F10-10-202	3968	10.8967	13.4419	1.23358
F10-10-202	3968	10.8967	13.2147	1.21273
F10-10-202	3968	10.8967	13.6742	1.25489
F10-10-202	3968	10.8967	14.9625	1.37313
F10-10-202	3968	10.8967	16.0574	1.4736
F10-10-202	3968	10.8967	14.8702	1.36465
F10-10-202	3968	10.8967	11.1436	1.02266
F10-10-202	3968	10.8967	10.005	0.918167
F10-10-202	3968	10.8967	10.0524	0.922521
F10-10-202	3968	10.8967	9.84519	0.903502
F10-10-202	3968	10.8967	8.76654	0.804513
F10-10-202	3968	10.8967	8.84395	0.811617
F10-10-202	3968	10.8967	8.9613	0.822386
F10-10-202	3968	10.8967	7.97503	0.731876
F10-10-202	3968	10.8967	8.51311	0.781256
F10-10-202	3968	10.8967	8.55431	0.785036
F10-10-202	3968	10.8967	6.90762	0.633918
F10-10-202	3968	10.8967	9.20474	0.844728
F10-10-202	3968	10.8967	9.56554	0.877838
F10-10-202	3968	10.8967	9.14232	0.838999
F10-10-202	3968	10.8967	11.9813	1.09953
F10-10-202	3968	10.8967	12.9213	1.1858
F10-10-202	3968	10.8967	9.98502	0.916334
F10-10-202	3968	10.8967	8.29713	0.761435
F10-10-202	3968	10.8967	10.8327	0.994127
F10-10-202	3968	10.8967	8.83271	0.810586
F10-10-202	3968	10.8967	5.81648	0.533784
F10-10-202	3968	10.8967	10.4207	0.956319
F10-10-202	3968	10.8967	13.3071	1.22121
F10-10-202	3968	10.8967	12.2459	1.12382
F10-10-202	3968	10.8967	12.7403	1.16919
F10-10-202	3968	10.8967	14.1461	1.2982
F10-10-202	3968	10.8967	15.7928	1.44932
F10-10-202	3968	10.8967	16.2996	1.49583
F10-10-202	3968	10.8967	13.8876	1.27448
F10-11-1	3619	13.2364	26.7578	2.02153
F10-11-1	3619	13.2364	25.3246	1.91325
F10-11-1	3619	13.2364	27.6717	2.09057
F10-11-1	3619	13.2364	36.1486	2.73099
F10-11-1	3619	13.2364	37.5755	2.8388
F10-11-1	3619	13.2364	26.9139	2.03332
F10-11-1	3619	13.2364	26.2959	1.98663
F10-11-1	3619	13.2364	31.3783	2.3706
F10-11-1	3619	13.2364	27.1448	2.05077
F10-11-1	3619	13.2364	22.799	1.72244
F10-11-1	3619	13.2364	25.9875	1.96333
F10-11-1	3619	13.2364	31.6392	2.39031
F10-11-1	3619	13.2364	31.3833	2.37098
F10-11-1	3619	13.2364	30.7391	2.32231
F10-11-1	3619	13.2364	31.578	2.38569
F10-11-1	3619	13.2364	29.2035	2.2063
F10-11-1	3619	13.2364	27.7116	2.09359
F10-11-1	3619	13.2364	25.211	1.90467
F10-11-1	3619	13.2364	23.2434	1.75602
F10-11-1	3619	13.2364	25.9688	1.96192
F10-11-1	3619	13.2364	27.6979	2.09255
F10-11-1	3619	13.2364	27.2534	2.05897
F10-11-1	3619	13.2364	26.2709	1.98474
F10-11-1	3619	13.2364	27.2222	2.05661
F10-11-1	3619	13.2364	29.7016	2.24393
F10-11-1	3619	13.2364	30.2871	2.28817
F10-11-1	3619	13.2364	30.5506	2.30807
F10-11-1	3619	13.2364	27.171	2.05275
F10-11-1	3619	13.2364	27.0549	2.04398
F10-11-1	3619	13.2364	32.0237	2.41936
F10-11-1	3619	13.2364	34.1723	2.58169
F10-11-1	3619	13.2364	33.4532	2.52736
F10-11-1	3619	13.2364	30.5056	2.30467
F10-11-1	3619	13.2364	24.8414	1.87675
F10-11-1	3619	13.2364	19.2297	1.45279
F10-11-1	3619	13.2364	19.7004	1.48835
F10-11-1	3619	13.2364	24.3471	1.8394
F10-11-1	3619	13.2364	28.0811	2.12151
F10-11-1	3619	13.2364	29.4232	2.2229
F10-11-1	3619	13.2364	27.4669	2.0751
F10-11-1	3619	13.2364	26.7166	2.01842
F10-11-1	3619	13.2364	27.8052	2.10066
F10-11-1	3619	13.2364	29.8065	2.25185
F10-11-1	3619	13.2364	29.8926	2.25836
F10-11-1	3619	13.2364	22.4632	1.69707
F10-11-1	3619	13.2364	20.975	1.58465
F10-11-1	3619	13.2364	27.0774	2.04567
F10-11-1	3619	13.2364	25.8077	1.94975
F10-11-1	3619	13.2364	21.8664	1.65199
F10-11-1	3619	13.2364	25.4819	1.92513
F10-11-1	3619	13.2364	26.809	2.0254
F10-11-1	3619	13.2364	23.7104	1.7913
F10-11-1	3619	13.2364	26.402	1.99465
F10-11-1	3619	13.2364	28.1061	2.12339
F10-11-1	3619	13.2364	25.4057	1.91938
F10-11-1	3619	13.2364	27.392	2.06944
F10-11-1	3619	13.2364	31.3271	2.36673
F10-11-1	3619	13.2364	31.9625	2.41474
F10-11-1	3619	13.2364	28.588	2.1598
F10-11-1	3619	13.2364	25.8127	1.95013
F10-11-1	3619	13.2364	26.6729	2.01511
F10-11-1	3619	13.2364	24.0237	1.81497
F10-11-1	3619	13.2364	20.5144	1.54984
F10-11-1	3619	13.2364	21.8901	1.65378
F10-11-1	3619	13.2364	28.1823	2.12915
F10-11-1	3619	13.2364	29.2122	2.20696
F10-11-1	3619	13.2364	25.9189	1.95815
F10-11-1	3619	13.2364	26.2896	1.98616
F10-11-1	3619	13.2364	27.6317	2.08755
F10-11-1	3619	13.2364	25.8015	1.94928
F10-11-1	3619	13.2364	24.0437	1.81648
F10-11-1	3619	13.2364	27.4107	2.07086
F10-11-2	3619	15.7542	33.2846	2.11274
F10-11-2	3619	15.7542	29.7203	1.8865
F10-11-2	3619	15.7542	26.3758	1.6742
F10-11-2	3619	15.7542	26.3546	1.67285
F10-11-2	3619	15.7542	32.1486	2.04063
F10-11-2	3619	15.7542	34.367	2.18145
F10-11-2	3619	15.7542	33.6342	2.13493
F10-11-2	3619	15.7542	34.03	2.16005
F10-11-2	3619	15.7542	32.0562	2.03476
F10-11-2	3619	15.7542	33.5755	2.1312
F10-11-2	3619	15.7542	34.7054	2.20292
F10-11-2	3619	15.7542	36.6629	2.32718
F10-11-2	3619	15.7542	35.432	2.24904
F10-11-2	3619	15.7542	29.5206	1.87382
F10-11-2	3619	15.7542	30.6954	1.94839
F10-11-2	3619	15.7542	34.0674	2.16243
F10-11-2	3619	15.7542	36.764	2.3336
F10-11-2	3619	15.7542	36.3096	2.30475
F10-11-2	3619	15.7542	33.4794	2.1251
F10-11-2	3619	15.7542	35.0549	2.22511
F10-11-2	3619	15.7542	32.4619	2.06052
F10-11-2	3619	15.7542	29.2622	1.85741
F10-11-2	3619	15.7542	27.8464	1.76755
F10-11-2	3619	15.7542	28.5144	1.80995
F10-11-2	3619	15.7542	31.4157	1.99411
F10-11-2	3619	15.7542	34.3433	2.17994
F10-11-2	3619	15.7542	36.0974	2.29128
F10-11-2	3619	15.7542	32.9151	2.08928
F10-11-2	3619	15.7542	32.3533	2.05362
F10-11-2	3619	15.7542	32.2135	2.04475
F10-11-2	3619	15.7542	29.4931	1.87207
F10-11-2	3619	15.7542	30.9663	1.96558
F10-11-2	3619	15.7542	34.5069	2.19032
F10-11-2	3619	15.7542	29.6979	1.88507
F10-11-2	3619	15.7542	22.9588	1.45731
F10-11-2	3619	15.7542	23.5031	1.49186
F10-11-2	3619	15.7542	27.221	1.72785
F10-11-2	3619	15.7542	28.8764	1.83293
F10-11-2	3619	15.7542	26.7203	1.69607
F10-11-2	3619	15.7542	28.1036	1.78388
F10-11-2	3619	15.7542	29.8002	1.89157
F10-11-2	3619	15.7542	33.6841	2.1381
F10-11-2	3619	15.7542	33.2584	2.11108
F10-11-2	3619	15.7542	26.8876	1.70669
F10-11-2	3619	15.7542	21.5156	1.3657
F10-11-2	3619	15.7542	20.9513	1.32988
F10-11-2	3619	15.7542	28.3258	1.79798
F10-11-2	3619	15.7542	31.8464	2.02145
F10-11-2	3619	15.7542	34.9688	2.21964
F10-11-2	3619	15.7542	34.9463	2.21822
F10-11-2	3619	15.7542	30.4594	1.93341
F10-11-2	3619	15.7542	26.2572	1.66667
F10-11-2	3619	15.7542	24.3233	1.54392
F10-11-2	3619	15.7542	24.2547	1.53956
F10-11-2	3619	15.7542	30.1149	1.91154
F10-11-2	3619	15.7542	36.7203	2.33082
F10-11-2	3619	15.7542	35.6567	2.26331
F10-11-2	3619	15.7542	29.0087	1.84133
F10-11-2	3619	15.7542	27.367	1.73712
F10-11-2	3619	15.7542	30.1411	1.9132
F10-11-2	3619	15.7542	27.3858	1.73831
F10-11-2	3619	15.7542	20.8876	1.32584
F10-11-2	3619	15.7542	20.5169	1.30231
F10-11-2	3619	15.7542	29.8052	1.89189
F10-11-2	3619	15.7542	34.367	2.18145
F10-11-2	3619	15.7542	35.0175	2.22273
F10-11-2	3619	15.7542	31.0999	1.97406
F10-11-2	3619	15.7542	26.3009	1.66945
F10-11-2	3619	15.7542	32.2497	2.04705
F10-11-2	3619	15.7542	37.0737	2.35325
F10-11-2	3619	15.7542	35.1298	2.22986
F10-11-2	3619	15.7542	34.8627	2.21291
F10-11-3	3619	15.7591	32.7154	2.07597
F10-11-3	3619	15.7591	35.5431	2.2554
F10-11-3	3619	15.7591	35.7653	2.2695
F10-11-3	3619	15.7591	30.8165	1.95547
F10-11-3	3619	15.7591	27.96	1.77422
F10-11-3	3619	15.7591	25.0737	1.59106
F10-11-3	3619	15.7591	26.0512	1.65309
F10-11-3	3619	15.7591	29.9363	1.89962
F10-11-3	3619	15.7591	29.2022	1.85304
F10-11-3	3619	15.7591	25.613	1.62528
F10-11-3	3619	15.7591	28.2072	1.7899
F10-11-3	3619	15.7591	32.2484	2.04634
F10-11-3	3619	15.7591	33.1411	2.10298
F10-11-3	3619	15.7591	30.8539	1.95785
F10-11-3	3619	15.7591	29.5506	1.87515
F10-11-3	3619	15.7591	30.7016	1.94819
F10-11-3	3619	15.7591	30.5431	1.93813
F10-11-3	3619	15.7591	27.6816	1.75655
F10-11-3	3619	15.7591	26.3208	1.6702
F10-11-3	3619	15.7591	31.4182	1.99366
F10-11-3	3619	15.7591	32.0874	2.03612
F10-11-3	3619	15.7591	30.2909	1.92212
F10-11-3	3619	15.7591	27.4669	1.74293
F10-11-3	3619	15.7591	29.3196	1.86049
F10-11-3	3619	15.7591	31.0337	1.96926
F10-11-3	3619	15.7591	28.9039	1.83411
F10-11-3	3619	15.7591	28.0225	1.77818
F10-11-3	3619	15.7591	27.593	1.75093
F10-11-3	3619	15.7591	32.2934	2.04919
F10-11-3	3619	15.7591	32.181	2.04206
F10-11-3	3619	15.7591	27.7903	1.76344
F10-11-3	3619	15.7591	26.9089	1.70751
F10-11-3	3619	15.7591	28.9825	1.8391
F10-11-3	3619	15.7591	27.8789	1.76907
F10-11-3	3619	15.7591	23.3995	1.48483
F10-11-3	3619	15.7591	23.9688	1.52095
F10-11-3	3619	15.7591	29.1348	1.84876
F10-11-3	3619	15.7591	31.5356	2.00111
F10-11-3	3619	15.7591	30.578	1.94034
F10-11-3	3619	15.7591	30.3496	1.92585
F10-11-3	3619	15.7591	27.7965	1.76384
F10-11-3	3619	15.7591	24.9775	1.58496
F10-11-3	3619	15.7591	27.387	1.73786
F10-11-3	3619	15.7591	29.9526	1.90065
F10-11-3	3619	15.7591	23.7853	1.50931
F10-11-3	3619	15.7591	20.5793	1.30587
F10-11-3	3619	15.7591	26.1386	1.65864
F10-11-3	3619	15.7591	32.377	2.0545
F10-11-3	3619	15.7591	33.432	2.12144
F10-11-3	3619	15.7591	30.4057	1.92941
F10-11-3	3619	15.7591	31.4532	1.99588
F10-11-3	3619	15.7591	29.4856	1.87103
F10-11-3	3619	15.7591	28.6779	1.81977
F10-11-3	3619	15.7591	33.1311	2.10235
F10-11-3	3619	15.7591	33.427	2.12112
F10-11-3	3619	15.7591	30.5705	1.93987
F10-11-3	3619	15.7591	30.8127	1.95524
F10-11-3	3619	15.7591	32.5268	2.06401
F10-11-3	3619	15.7591	30.0774	1.90858
F10-11-3	3619	15.7591	32.2347	2.04547
F10-11-3	3619	15.7591	34.1998	2.17016
F10-11-3	3619	15.7591	26.4245	1.67678
F10-11-3	3619	15.7591	24.3333	1.54408
F10-11-3	3619	15.7591	25.2484	1.60215
F10-11-3	3619	15.7591	28.5668	1.81272
F10-11-3	3619	15.7591	36.9076	2.34199
F10-11-3	3619	15.7591	35.8502	2.27489
F10-11-3	3619	15.7591	32.6517	2.07193
F10-11-3	3619	15.7591	29.2622	1.85685
F10-11-3	3619	15.7591	25.1223	1.59415
F10-11-3	3619	15.7591	26.8177	1.70173
F10-11-3	3619	15.7591	33.5655	2.12992
F10-12-1	3968	11.4249	8.7965	0.769944
F10-12-1	3968	11.4249	11.4569	1.00281
F10-12-1	3968	11.4249	13.7166	1.20059
F10-12-1	3968	11.4249	14.7566	1.29162
F10-12-1	3968	11.4249	15.4295	1.35052
F10-12-1	3968	11.4249	17.6879	1.54819
F10-12-1	3968	11.4249	18.6529	1.63266
F10-12-1	3968	11.4249	15	1.31293
F10-12-1	3968	11.4249	11.975	1.04816
F10-12-1	3968	11.4249	10.1685	0.890036
F10-12-1	3968	11.4249	8.2035	0.718039
F10-12-1	3968	11.4249	9.79401	0.857254
F10-12-1	3968	11.4249	11.2347	0.983356
F10-12-1	3968	11.4249	9.85019	0.862171
F10-12-1	3968	11.4249	12.1698	1.0652
F10-12-1	3968	11.4249	11.191	0.979532
F10-12-1	3968	11.4249	9.46692	0.828624
F10-12-1	3968	11.4249	12.9213	1.13099
F10-12-1	3968	11.4249	13.6754	1.19699
F10-12-1	3968	11.4249	14.3034	1.25195
F10-12-1	3968	11.4249	16.9039	1.47957
F10-12-1	3968	11.4249	19.4432	1.70183
F10-12-1	3968	11.4249	20.7416	1.81548
F10-12-1	3968	11.4249	15.6055	1.36592
F10-12-1	3968	11.4249	12.6592	1.10804
F10-12-1	3968	11.4249	14.3795	1.25862
F10-12-1	3968	11.4249	11.4395	1.00128
F10-12-1	3968	11.4249	12.4257	1.0876
F10-12-1	3968	11.4249	13.9913	1.22463
F10-12-1	3968	11.4249	9.91136	0.867526
F10-12-1	3968	11.4249	9.88514	0.865231
F10-12-1	3968	11.4249	14.6816	1.28506
F10-12-1	3968	11.4249	16.5618	1.44963
F10-12-1	3968	11.4249	14.0137	1.2266
F10-12-1	3968	11.4249	14.0162	1.22682
F10-12-1	3968	11.4249	13.1985	1.15524
F10-12-1	3968	11.4249	13.7278	1.20158
F10-12-1	3968	11.4249	13.7628	1.20464
F10-12-1	3968	11.4249	11.7253	1.0263
F10-12-1	3968	11.4249	14.2647	1.24856
F10-12-1	3968	11.4249	15.6704	1.37161
F10-12-1	3968	11.4249	13.1273	1.14902
F10-12-1	3968	11.4249	11.0799	0.969806
F10-12-1	3968	11.4249	11.5843	1.01395
F10-12-1	3968	11.4249	11.9588	1.04674
F10-12-1	3968	11.4249	13.7191	1.20081
F10-12-1	3968	11.4249	13.196	1.15503
F10-12-1	3968	11.4249	10.804	0.945657
F10-12-1	3968	11.4249	13.6692	1.19644
F10-12-1	3968	11.4249	14.6754	1.28452
F10-12-1	3968	11.4249	11.9476	1.04575
F10-12-1	3968	11.4249	8.63296	0.755629
F10-12-1	3968	11.4249	4.95225	0.433463
F10-12-1	3968	11.4249	7.11869	0.623088
F10-12-1	3968	11.4249	14.1635	1.23971
F10-12-1	3968	11.4249	14.7004	1.2867
F10-12-1	3968	11.4249	10.8327	0.94817
F10-12-1	3968	11.4249	12.5281	1.09656
F10-12-1	3968	11.4249	13.4395	1.17633
F10-12-1	3968	11.4249	10.2472	0.896921
F10-12-1	3968	11.4249	9.67915	0.847201
F10-12-1	3968	11.4249	12.6242	1.10498
F10-12-1	3968	11.4249	13.6866	1.19797
F10-12-1	3968	11.4249	12.618	1.10443
F10-12-1	3968	11.4249	13.8327	1.21076
F10-12-1	3968	11.4249	13.6504	1.1948
F10-12-1	3968	11.4249	12.1685	1.06509
F10-12-1	3968	11.4249	12.6317	1.10563
F10-12-1	3968	11.4249	11.8115	1.03384
F10-12-1	3968	11.4249	11.035	0.965872
F10-12-1	3968	11.4249	12.6117	1.10389
F10-12-1	3968	11.4249	15.6554	1.3703
F10-12-1	3968	11.4249	14.8926	1.30353
F10-12-1	3968	11.4249	15.4794	1.35489
F10-12-1	3968	11.4249	15.2135	1.33161
F10-12-1	3968	11.4249	9.4432	0.826548
F10-12-1	3968	11.4249	10.3546	0.906318
F10-12-1	3968	11.4249	13.3496	1.16847
F10-12-1	3968	11.4249	12.6554	1.10771
F10-12-1	3968	11.4249	13.0986	1.1465
F10-12-1	3968	11.4249	11.7303	1.02674
F10-12-1	3968	11.4249	12.377	1.08334
F10-12-1	3968	11.4249	16.4444	1.43936
F10-12-1	3968	11.4249	17.1011	1.49683
F10-12-1	3968	11.4249	13.6916	1.19841
F10-12-1	3968	11.4249	9.89014	0.865668
F10-12-1	3968	11.4249	9.47191	0.829061
F10-12-1	3968	11.4249	11.1486	0.975816
F10-12-1	3968	11.4249	13.5006	1.18169
F10-12-1	3968	11.4249	15.216	1.33183
F10-12-1	3968	11.4249	15.8102	1.38385
F10-12-1	3968	11.4249	13.8727	1.21425
F10-12-1	3968	11.4249	13.0474	1.14202
F10-12-1	3968	11.4249	14.0499	1.22977
F10-12-1	3968	11.4249	11.6667	1.02117
F10-12-1	3968	11.4249	10.7441	0.940412
F10-12-1	3968	11.4249	10.9388	0.957458
F10-12-1	3968	11.4249	13.4869	1.18049
F10-12-1	3968	11.4249	14.7541	1.2914
F10-12-1	3968	11.4249	12.6479	1.10705
F10-12-1	3968	11.4249	11.6729	1.02171
F10-12-1	3968	11.4249	11.4382	1.00117
F10-12-1	3968	11.4249	15.1124	1.32276
F10-12-1	3968	11.4249	14.4457	1.26441
F10-12-1	3968	11.4249	9.23845	0.808627
F10-12-1	3968	11.4249	11.1161	0.972975
F10-12-1	3968	11.4249	15.9625	1.39718
F10-12-1	3968	11.4249	16.216	1.41936
F10-12-1	3968	11.4249	15.2022	1.33063
F10-12-1	3968	11.4249	20.2572	1.77308
F10-12-1	3968	11.4249	19.0549	1.66785
F10-12-1	3968	11.4249	12.1923	1.06717
F10-12-1	3968	11.4249	10.0562	0.880202
F10-12-1	3968	11.4249	12.0724	1.05668
F10-12-1	3968	11.4249	13.8752	1.21447
F10-12-1	3968	11.4249	14.8951	1.30375
F10-12-1	3968	11.4249	15.3508	1.34363
F10-12-1	3968	11.4249	13.7353	1.20223
F10-12-1	3968	11.4249	14.4682	1.26638
F10-12-1	3968	11.4249	14.1386	1.23753
F10-12-1	3968	11.4249	16.5131	1.44537
F10-12-1	3968	11.4249	16.6392	1.4564
F10-12-1	3968	11.4249	13.5868	1.18923
F10-12-1	3968	11.4249	13.0262	1.14016
F10-12-1	3968	11.4249	13.231	1.15809
F10-13-1	3536	19.558	15.3683	0.785781
F10-13-1	3536	19.558	14.1536	0.723672
F10-13-1	3536	19.558	14.5655	0.744737
F10-13-1	3536	19.558	13.5481	0.692713
F10-13-1	3536	19.558	16.1273	0.824591
F10-13-1	3536	19.558	16.9488	0.866593
F10-13-1	3536	19.558	16.9863	0.868508
F10-13-1	3536	19.558	19.6392	1.00415
F10-13-1	3536	19.558	18.4582	0.943767
F10-13-1	3536	19.558	17.6879	0.904382
F10-13-1	3536	19.558	14.9201	0.762865
F10-13-1	3536	19.558	13.6604	0.698458
F10-13-1	3536	19.558	17.4432	0.891871
F10-13-1	3536	19.558	18.2297	0.932086
F10-13-1	3536	19.558	17.9825	0.919447
F10-13-1	3536	19.558	18.5293	0.947405
F10-13-1	3536	19.558	16.2884	0.832826
F10-13-1	3536	19.558	17.5968	0.899722
F10-13-1	3536	19.558	20.2959	1.03773
F10-13-1	3536	19.558	20.5368	1.05005
F10-13-1	3536	19.558	21.181	1.08299
F10-13-1	3536	19.558	18.2072	0.930937
F10-13-1	3536	19.558	17.598	0.899786
F10-13-1	3536	19.558	18.9476	0.968789
F10-13-1	3536	19.558	20.5331	1.04986
F10-13-1	3536	19.558	18.8739	0.965023
F10-13-1	3536	19.558	15.5194	0.793505
F10-13-1	3536	19.558	18.7453	0.958449
F10-13-1	3536	19.558	22.588	1.15493
F10-13-1	3536	19.558	21.4869	1.09863
F10-13-1	3536	19.558	19.819	1.01334
F10-13-1	3536	19.558	19.6529	1.00485
F10-13-1	3536	19.558	16.1124	0.823825
F10-13-1	3536	19.558	16.779	0.857912
F10-13-1	3536	19.558	18.6055	0.951299
F10-13-1	3536	19.558	18.4682	0.944278
F10-13-1	3536	19.558	18.7191	0.957108
F10-13-1	3536	19.558	16.5331	0.845337
F10-13-1	3536	19.558	16.8552	0.861806
F10-13-1	3536	19.558	17.2647	0.882743
F10-13-1	3536	19.558	19.3009	0.986854
F10-13-1	3536	19.558	19.3146	0.987556
F10-13-1	3536	19.558	17.5406	0.89685
F10-13-1	3536	19.558	17.7566	0.907893
F10-13-1	3536	19.558	16.4457	0.840869
F10-13-1	3536	19.558	17.0325	0.87087
F10-13-1	3536	19.558	19.3283	0.988258
F10-13-1	3536	19.558	21.3208	1.09014
F10-13-1	3536	19.558	19.5069	0.997387
F10-13-1	3536	19.558	15.4994	0.792483
F10-13-1	3536	19.558	16.1935	0.827974
F10-13-1	3536	19.558	16.9388	0.866083
F10-13-1	3536	19.558	14.2609	0.729161
F10-13-1	3536	19.558	14.5243	0.74263
F10-13-1	3536	19.558	14.2085	0.72648
F10-13-1	3536	19.558	15.7591	0.805761
F10-13-1	3536	19.558	18.2497	0.933107
F10-13-1	3536	19.558	17.4956	0.894552
F10-13-1	3536	19.558	17.7154	0.905787
F10-13-1	3536	19.558	15.0911	0.77161
F10-13-1	3536	19.558	14.9101	0.762354
F10-13-1	3536	19.558	18.5131	0.946576
F10-13-1	3536	19.558	19.6804	1.00626
F10-13-1	3536	19.558	18.9863	0.970768
F10-13-1	3536	19.558	16.8714	0.862636
F10-13-1	3536	19.558	15.2222	0.778313
F10-13-1	3536	19.558	16.3483	0.83589
F10-13-1	3536	19.558	17.2559	0.882296
F10-13-1	3536	19.558	14.5406	0.74346
F10-13-1	3536	19.558	14.3895	0.735736
F10-13-1	3536	19.558	18.2072	0.930937
F10-13-1	3536	19.558	20.0025	1.02273
F10-13-1	3536	19.558	19.8814	1.01654
F10-13-1	3536	19.558	18.8152	0.962023
F10-13-1	3536	19.558	17.1735	0.878083
F10-13-1	3536	19.558	18.7591	0.959151
F10-13-1	3536	19.558	21.1835	1.08311
F10-13-1	3536	19.558	21.2884	1.08848
F10-13-1	3536	19.558	19.4057	0.992216
F10-13-1	3536	19.558	20.1573	1.03064
F10-13-1	3536	19.558	19.0087	0.971917
F10-13-1	3536	19.558	16.2285	0.829762
F10-13-1	3536	19.558	19.6092	1.00262
F10-13-1	3536	19.558	22.618	1.15646
F10-13-1	3536	19.558	23.5019	1.20165
F10-13-1	3536	19.558	20.7278	1.05981
F10-13-1	3536	19.558	16.0849	0.822421
F10-13-1	3536	19.558	19.5818	1.00122
F10-13-1	3536	19.558	24.4345	1.24933
F10-13-1	3536	19.558	20.764	1.06167
F10-13-1	3536	19.558	15.5231	0.793696
F10-13-1	3536	19.558	15.9351	0.814761
F10-13-1	3536	19.558	18.2871	0.935022
F10-13-1	3536	19.558	20.4831	1.0473
F10-13-1	3536	19.558	19.0674	0.974917
F10-13-1	3536	19.558	17.9114	0.915808
F10-13-1	3536	19.558	18.3034	0.935852
F10-13-1	3536	19.558	16.5131	0.844316
F10-13-1	3536	19.558	15.1848	0.776398
F10-13-1	3536	19.558	14.7803	0.755716
F10-13-1	3536	19.558	14.8152	0.757503
F10-13-1	3536	19.558	16.4856	0.842911
F10-13-1	3536	19.558	20.6467	1.05567
F10-13-1	3536	19.558	20.2759	1.03671
F10-13-1	3536	19.558	18.4007	0.940831
F10-13-1	3536	19.558	16.5094	0.844124
F10-13-1	3536	19.558	17.2759	0.883317
F10-13-1	3536	19.558	18.6929	0.955768
F10-13-1	3536	19.558	17.7928	0.909744
F10-13-1	3536	19.558	22.1086	1.13041
F10-13-1	3536	19.558	24.4782	1.25157
F10-13-1	3536	19.558	22.9401	1.17293
F10-13-1	3536	19.558	20.392	1.04264
F10-13-1	3536	19.558	18.8065	0.961576
F10-13-1	3536	19.558	20.4582	1.04603
F10-13-1	3536	19.558	21.1685	1.08235
F10-13-1	3536	19.558	19.9563	1.02037
F10-13-1	3536	19.558	19.9213	1.01858
F10-13-1	3536	19.558	20.6305	1.05484
F10-13-1	3536	19.558	21.1398	1.08088
F10-13-1	3536	19.558	22.3296	1.14171
F10-13-1	3536	19.558	19.5343	0.998791
F10-13-1	3536	19.558	15.8477	0.810293
F10-13-1	3536	19.558	13.9613	0.713842
F10-13-1	3536	19.558	16.4544	0.841315
F10-13-2	3536	11.1861	9.70287	0.867404
F10-13-2	3536	11.1861	9.2834	0.829904
F10-13-2	3536	11.1861	8.36829	0.748097
F10-13-2	3536	11.1861	10.0275	0.896422
F10-13-2	3536	11.1861	10.3046	0.921198
F10-13-2	3536	11.1861	10.181	0.910149
F10-13-2	3536	11.1861	11.6916	1.04519
F10-13-2	3536	11.1861	11.3845	1.01774
F10-13-2	3536	11.1861	11.9513	1.06841
F10-13-2	3536	11.1861	12.3808	1.1068
F10-13-2	3536	11.1861	10.9675	0.980461
F10-13-2	3536	11.1861	10.0699	0.900216
F10-13-2	3536	11.1861	8.54682	0.764057
F10-13-2	3536	11.1861	8.99126	0.803788
F10-13-2	3536	11.1861	11.0062	0.983921
F10-13-2	3536	11.1861	9.91511	0.886377
F10-13-2	3536	11.1861	7.34457	0.65658
F10-13-2	3536	11.1861	8.0437	0.719079
F10-13-2	3536	11.1861	11.1923	1.00055
F10-13-2	3536	11.1861	11.04	0.986934
F10-13-2	3536	11.1861	8.52434	0.762048
F10-13-2	3536	11.1861	9.31586	0.832806
F10-13-2	3536	11.1861	10.8552	0.970417
F10-13-2	3536	11.1861	12.387	1.10736
F10-13-2	3536	11.1861	13.7441	1.22867
F10-13-2	3536	11.1861	13.8814	1.24095
F10-13-2	3536	11.1861	13.1635	1.17678
F10-13-2	3536	11.1861	14.2434	1.27332
F10-13-2	3536	11.1861	15.176	1.35669
F10-13-2	3536	11.1861	13.5968	1.2155
F10-13-2	3536	11.1861	11.8564	1.05992
F10-13-2	3536	11.1861	12.5393	1.12097
F10-13-2	3536	11.1861	12.5506	1.12198
F10-13-2	3536	11.1861	10.1061	0.903453
F10-13-2	3536	11.1861	10.6355	0.950774
F10-13-2	3536	11.1861	13.7104	1.22566
F10-13-2	3536	11.1861	16.5081	1.47577
F10-13-2	3536	11.1861	14.9039	1.33236
F10-13-2	3536	11.1861	11.4195	1.02086
F10-13-2	3536	11.1861	10.4994	0.938609
F10-13-2	3536	11.1861	12.0225	1.07477
F10-13-2	3536	11.1861	13.5905	1.21495
F10-13-2	3536	11.1861	10.7428	0.960372
F10-13-2	3536	11.1861	8.75531	0.782695
F10-13-2	3536	11.1861	9.1573	0.818632
F10-13-2	3536	11.1861	10.1835	0.910372
F10-13-2	3536	11.1861	12.8027	1.14452
F10-13-2	3536	11.1861	14.6679	1.31126
F10-13-2	3536	11.1861	12.2659	1.09653
F10-13-2	3536	11.1861	9.43196	0.843185
F10-13-2	3536	11.1861	9.77029	0.873431
F10-13-2	3536	11.1861	11.8602	1.06026
F10-13-2	3536	11.1861	11.6092	1.03783
F10-13-2	3536	11.1861	10.206	0.912381
F10-13-2	3536	11.1861	9.61423	0.85948
F10-13-2	3536	11.1861	7.20474	0.64408
F10-13-2	3536	11.1861	6.41323	0.573321
F10-13-2	3536	11.1861	7.64669	0.683588
F10-13-2	3536	11.1861	10.1486	0.907247
F10-13-2	3536	11.1861	9.41823	0.841958
F10-13-2	3536	11.1861	7.48939	0.669526
F10-13-2	3536	11.1861	10.6117	0.948653
F10-13-2	3536	11.1861	13.0811	1.16941
F10-13-2	3536	11.1861	13.8801	1.24084
F10-13-2	3536	11.1861	14.8464	1.32722
F10-13-2	3536	11.1861	14.1773	1.2674
F10-13-2	3536	11.1861	12.5031	1.11774
F10-13-2	3536	11.1861	12.7079	1.13604
F10-13-2	3536	11.1861	13.412	1.19899
F10-13-2	3536	11.1861	10.0262	0.89631
F10-13-2	3536	11.1861	8.10237	0.724325
F10-13-2	3536	11.1861	10.0125	0.895082
F10-13-2	3536	11.1861	11.7915	1.05412
F10-13-2	3536	11.1861	12.1935	1.09006
F10-13-2	3536	11.1861	12.9663	1.15914
F10-13-2	3536	11.1861	9.83645	0.879346
F10-13-2	3536	11.1861	9.58677	0.857025
F10-13-2	3536	11.1861	10.9725	0.980908
F10-13-2	3536	11.1861	8.89763	0.795418
F10-13-2	3536	11.1861	10.583	0.946086
F10-13-2	3536	11.1861	10.5206	0.940506
F10-13-2	3536	11.1861	11.5493	1.03247
F10-13-2	3536	11.1861	13.2272	1.18247
F10-13-2	3536	11.1861	10.6629	0.953229
F10-13-2	3536	11.1861	8.62921	0.771423
F10-13-2	3536	11.1861	9.38202	0.838721
F10-13-2	3536	11.1861	10.7191	0.958251
F10-13-2	3536	11.1861	9.7216	0.869078
F10-13-2	3536	11.1861	9.85893	0.881355
F10-13-2	3536	11.1861	11.8789	1.06193
F10-13-2	3536	11.1861	12.3084	1.10033
F10-13-2	3536	11.1861	12.3945	1.10803
F10-13-2	3536	11.1861	14.0936	1.25992
F10-13-2	3536	11.1861	16.8889	1.50981
F10-13-2	3536	11.1861	16.3009	1.45724
F10-13-2	3536	11.1861	12.2834	1.09809
F10-13-2	3536	11.1861	9.79276	0.87544
F10-13-2	3536	11.1861	10.7728	0.963051
F10-13-2	3536	11.1861	12.573	1.12399
F10-13-2	3536	11.1861	15.1873	1.35769
F10-13-2	3536	11.1861	14.7353	1.31729
F10-13-2	3536	11.1861	12.1398	1.08526
F10-13-2	3536	11.1861	11.7978	1.05468
F10-13-2	3536	11.1861	10.7303	0.959256
F10-13-2	3536	11.1861	10.7453	0.960595
F10-13-2	3536	11.1861	14.3396	1.28191
F10-13-2	3536	11.1861	15.5306	1.38838
F10-13-2	3536	11.1861	14.2884	1.27733
F10-13-2	3536	11.1861	13.8577	1.23883
F10-13-2	3536	11.1861	12.5918	1.12566
F10-13-2	3536	11.1861	12.5131	1.11863
F10-13-2	3536	11.1861	12.0599	1.07812
F10-13-2	3536	11.1861	10.6517	0.952225
F10-13-2	3536	11.1861	10.5381	0.942069
F10-13-2	3536	11.1861	12.7191	1.13704
F10-13-2	3536	11.1861	14.1336	1.26349
F10-13-2	3536	11.1861	13.0474	1.1664
F10-13-2	3536	11.1861	12.0974	1.08146
F10-13-2	3536	11.1861	12.4032	1.10881
F10-13-2	3536	11.1861	11.3533	1.01495
F10-13-2	3536	11.1861	10.9189	0.976108
F10-13-2	3536	11.1861	13.593	1.21517
F10-13-2	3536	11.1861	12.5593	1.12276
F10-13-2	3536	11.1861	9.66792	0.864279
F10-13-2	3536	11.1861	10.1548	0.907805
F10-13-3	3968	14.0197	13.2734	0.946771
F10-13-3	3968	14.0197	13.7928	0.983816
F10-13-3	3968	14.0197	18.0699	1.2889
F10-13-3	3968	14.0197	17.6542	1.25924
F10-13-3	3968	14.0197	16.8652	1.20297
F10-13-3	3968	14.0197	15.3134	1.09228
F10-13-3	3968	14.0197	15.0762	1.07536
F10-13-3	3968	14.0197	16.5768	1.1824
F10-13-3	3968	14.0197	16.0549	1.14517
F10-13-3	3968	14.0197	15.9688	1.13903
F10-13-3	3968	14.0197	13.8689	0.989248
F10-13-3	3968	14.0197	12.0599	0.860215
F10-13-3	3968	14.0197	12.5718	0.896725
F10-13-3	3968	14.0197	14.0062	0.999043
F10-13-3	3968	14.0197	13.9576	0.99557
F10-13-3	3968	14.0197	11.1398	0.794586
F10-13-3	3968	14.0197	11.6367	0.830028
F10-13-3	3968	14.0197	13.2896	0.947929
F10-13-3	3968	14.0197	12.7541	0.909727
F10-13-3	3968	14.0197	12.9201	0.92157
F10-13-3	3968	14.0197	15.9251	1.13591
F10-13-3	3968	14.0197	16.4444	1.17296
F10-13-3	3968	14.0197	14.9526	1.06654
F10-13-3	3968	14.0197	13.1548	0.938311
F10-13-3	3968	14.0197	10.6554	0.760035
F10-13-3	3968	14.0197	11.7016	0.834658
F10-13-3	3968	14.0197	13.0499	0.930831
F10-13-3	3968	14.0197	15.4045	1.09878
F10-13-3	3968	14.0197	17.5318	1.25052
F10-13-3	3968	14.0197	17.3895	1.24037
F10-13-3	3968	14.0197	14.4157	1.02825
F10-13-3	3968	14.0197	11.6317	0.829671
F10-13-3	3968	14.0197	14.2509	1.0165
F10-13-3	3968	14.0197	16.3458	1.16592
F10-13-3	3968	14.0197	16.1448	1.15158
F10-13-3	3968	14.0197	15.8702	1.13199
F10-13-3	3968	14.0197	14.221	1.01436
F10-13-3	3968	14.0197	11.3708	0.81106
F10-13-3	3968	14.0197	8.201	0.584964
F10-13-3	3968	14.0197	5.77903	0.412209
F10-13-3	3968	14.0197	9.16479	0.65371
F10-13-3	3968	14.0197	13.3508	0.952292
F10-13-3	3968	14.0197	12.5281	0.893609
F10-13-3	3968	14.0197	8.91011	0.635544
F10-13-3	3968	14.0197	8.9638	0.639373
F10-13-3	3968	14.0197	13.2809	0.947305
F10-13-3	3968	14.0197	12.2722	0.875354
F10-13-3	3968	14.0197	8.70412	0.620851
F10-13-3	3968	14.0197	7.16604	0.511142
F10-13-3	3968	14.0197	12.025	0.857722
F10-13-3	3968	14.0197	15.2085	1.0848
F10-13-3	3968	14.0197	11.6916	0.833946
F10-13-3	3968	14.0197	7.32893	0.522761
F10-13-3	3968	14.0197	7.93263	0.565822
F10-13-3	3968	14.0197	14.6804	1.04713
F10-13-3	3968	14.0197	17.186	1.22585
F10-13-3	3968	14.0197	13.8252	0.986131
F10-13-3	3968	14.0197	12.0662	0.86066
F10-13-3	3968	14.0197	13.226	0.943387
F10-13-3	3968	14.0197	13.3496	0.952203
F10-13-3	3968	14.0197	15.7566	1.12389
F10-13-3	3968	14.0197	17.3396	1.2368
F10-13-3	3968	14.0197	15.4519	1.10216
F10-13-3	3968	14.0197	15.5643	1.11018
F10-13-3	3968	14.0197	13.8477	0.987734
F10-13-3	3968	14.0197	12.1111	0.863866
F10-13-3	3968	14.0197	13.186	0.940538
F10-13-3	3968	14.0197	11.3096	0.806697
F10-13-3	3968	14.0197	11.2272	0.800819
F10-13-3	3968	14.0197	10.0449	0.71649
F10-13-3	3968	14.0197	7.92759	0.565462
F10-13-3	3968	14.0197	11.2759	0.804292
F10-13-3	3968	14.0197	13.6529	0.973842
F10-13-3	3968	14.0197	11.1873	0.79797
F10-13-3	3968	14.0197	12.3608	0.881676
F10-13-3	3968	14.0197	14.2934	1.01952
F10-13-3	3968	14.0197	12.4644	0.889067
F10-13-3	3968	14.0197	13.2722	0.946682
F10-13-3	3968	14.0197	13.5318	0.965204
F10-13-3	3968	14.0197	13.3945	0.955409
F10-13-3	3968	14.0197	13.4345	0.958258
F10-13-3	3968	14.0197	14.784	1.05452
F10-13-3	3968	14.0197	15.0749	1.07527
F10-13-3	3968	14.0197	15.2809	1.08996
F10-13-3	3968	14.0197	14.6429	1.04446
F10-13-3	3968	14.0197	11.2584	0.803046
F10-13-3	3968	14.0197	9.9588	0.710345
F10-13-3	3968	14.0197	11.2834	0.804827
F10-13-3	3968	14.0197	16.985	1.21151
F10-13-3	3968	14.0197	17.01	1.2133
F10-13-3	3968	14.0197	13.0861	0.933414
F10-13-3	3968	14.0197	11.965	0.853447
F10-13-3	3968	14.0197	10.1298	0.722545
F10-13-3	3968	14.0197	10.4856	0.747924
F10-13-3	3968	14.0197	12.0649	0.860571
F10-13-3	3968	14.0197	11.4694	0.818095
F10-13-3	3968	14.0197	10.1049	0.720764
F10-13-3	3968	14.0197	11.8577	0.845789
F10-13-3	3968	14.0197	14.4707	1.03217
F10-13-3	3968	14.0197	13.4444	0.958971
F10-13-3	3968	14.0197	15.8352	1.1295
F10-13-3	3968	14.0197	19.0724	1.3604
F10-13-3	3968	14.0197	17.0125	1.21347
F10-13-3	3968	14.0197	13.819	0.985686
F10-13-3	3968	14.0197	11.6005	0.827445
F10-13-3	3968	14.0197	9.1161	0.650237
F10-13-3	3968	14.0197	12.4195	0.885861
F10-13-3	3968	14.0197	16.6305	1.18622
F10-13-3	3968	14.0197	13.0325	0.929585
F10-13-3	3968	14.0197	14.8876	1.06191
F10-13-3	3968	14.0197	18.0112	1.28471
F10-13-3	3968	14.0197	12.8564	0.917029
F10-13-3	3968	14.0197	8.31461	0.593068
F10-13-3	3968	14.0197	11.1723	0.796901
F10-13-3	3968	14.0197	15.2047	1.08453
F10-13-3	3968	14.0197	14.0699	1.00358
F10-13-3	3968	14.0197	10.4494	0.745342
F10-13-3	3968	14.0197	10.2022	0.72771
F10-13-3	3968	14.0197	13.3046	0.948997
F10-13-3	3968	14.0197	15.4881	1.10474
F10-13-3	3968	14.0197	14.0375	1.00127
F10-13-3	3968	14.0197	12.2272	0.872148
F10-13-3	3968	14.0197	13.1835	0.94036
F10-13-3	3968	14.0197	13.3134	0.949621
F10-13-3	3968	14.0197	13.5069	0.963423
F10-13-4	3968	12.6093	8.85393	0.702175
F10-13-4	3968	12.6093	11.5356	0.914847
F10-13-4	3968	12.6093	16.2484	1.28861
F10-13-4	3968	12.6093	15.8302	1.25544
F10-13-4	3968	12.6093	14.809	1.17445
F10-13-4	3968	12.6093	13.4494	1.06663
F10-13-4	3968	12.6093	11.6504	0.923956
F10-13-4	3968	12.6093	11.563	0.917025
F10-13-4	3968	12.6093	13.9788	1.10861
F10-13-4	3968	12.6093	15.2135	1.20653
F10-13-4	3968	12.6093	11.2559	0.892669
F10-13-4	3968	12.6093	10.3546	0.821184
F10-13-4	3968	12.6093	9.50062	0.753462
F10-13-4	3968	12.6093	9.70537	0.769699
F10-13-4	3968	12.6093	13.7728	1.09227
F10-13-4	3968	12.6093	16.8851	1.3391
F10-13-4	3968	12.6093	14.5693	1.15544
F10-13-4	3968	12.6093	12.1348	0.962372
F10-13-4	3968	12.6093	12.6904	1.00643
F10-13-4	3968	12.6093	11.3021	0.896332
F10-13-4	3968	12.6093	12.2572	0.972075
F10-13-4	3968	12.6093	13.236	1.0497
F10-13-4	3968	12.6093	12.8876	1.02207
F10-13-4	3968	12.6093	11.7328	0.930491
F10-13-4	3968	12.6093	9.80524	0.77762
F10-13-4	3968	12.6093	10.8677	0.861877
F10-13-4	3968	12.6093	13.8839	1.10108
F10-13-4	3968	12.6093	13.975	1.10831
F10-13-4	3968	12.6093	13.3184	1.05623
F10-13-4	3968	12.6093	12.1523	0.963758
F10-13-4	3968	12.6093	10.2172	0.810293
F10-13-4	3968	12.6093	8.30337	0.658512
[truncated: 15,710 more rows]

## Sheet: Fig.S10
Fig.S10: Source in Fig.5b.
